# Supplementary material for: 3,3′-(Phenyl­methyl­ene)bis­(1-ethyl-3,4-di­hydro-1H-2,1-benzo­thia­zine-2,2,4-trione): single-crystal X-ray diffraction study, quantum-chemical calculations and Hirshfeld surface analysis
Source: Acta Crystallogr E Crystallogr Commun. 2023 Mar 21;79(Pt 4):349–55. doi: 10.1107/S2056989023002505 (PMC10088328; doi:10.1107/S2056989023002505)
Supplement: Supplementary file 1 [file e-79-00349-sup1.cif]

##############################################################################
#                                                                            #
# This CIF contains the data in a paper accepted for publication in          #
# Acta Crystallographica Section E. It conforms to the requirements of       #
# Notes for Authors for Acta Crystallographica Section E, and has been       #
# peer reviewed under the auspices of the IUCr Commission on Journals.       #
#                                                                            #
# Full details of the Crystallographic Information File format               #
# are given in the paper "The Crystallographic Information File (CIF):       #
# a New Standard Archive File for Crystallography" by S. R. Hall, F. H.      #
# Allen and I. D. Brown [Acta Cryst. (1991), A47, 655-685].                  #
#                                                                            #
# The current version of the core CIF dictionary is obtainable from          #
# ftp://ftp.iucr.org/pub/cif_core.dic.                                       #
#                                                                            #
# Software is freely available for graphical display of the structure(s)     #
# in this CIF. For information consult the CIF software page                 #
# http://www.iucr.org/resources/cif/software.                                #
#                                                                            #
# This file may be used for bona fide research purposes within the           #
# scientific community so long as proper attribution is given to the journal # 
# article from which it was obtained.                                        #
#                                                                            #
##############################################################################
data_I
_audit_creation_method
;
Olex2 1.5
(compiled 2022.04.07 svn.rca3783a0 for OlexSys, GUI svn.r6498)
;
_journal_date_recd_electronic     2023-01-04
_journal_date_accepted     2023-03-14
_journal_name_full     'Acta Crystallographica, Section E'
_journal_year     2023
_journal_volume     79
_journal_issue      4
_journal_page_first     1
_journal_page_last     0
_journal_paper_category     GO
_journal_paper_doi     10.1107/S2056989023002505
_journal_coeditor_code     EX2067
_publ_contact_author_name     'Mariia O. Shyshkina'
_publ_contact_author_address
;
Division of Chemistry of Functional Materials,
State Scientific Institution, "Institute for Single Crystals"
   of the National Academy of Sciences of, Ukraine,
   60 Nauky Ave., Kharkiv 61072,
   Ukraine
;
_publ_contact_author_email     'masha.o.shishkina@gmail.com'
_publ_contact_author_fax     ?
_publ_contact_author_phone     ?
_publ_section_title
;\
3,3'-(Phenylmethylene)bis(1-ethyl-3,4-dihydro-1<i>H</i>-2,1-benzothiazine-2,2,\
4-trione): single-crystal X-ray diffraction study, quantum-chemical
calculations and Hirshfeld surface analysis
;
loop_
    _publ_author_name
    _publ_author_footnote
    _publ_author_address
    'Shyshkina, Mariia O.' .
;
Division of Chemistry of Functional Materials,
State Scientific Institution,
"Institute for Single Crystals" of the National Academy of Sciences of Ukraine,
60 Nauky Ave., Kharkiv 61072,
Ukraine
;
    'Lega, Dmitry A.' .
;
National University of Pharmacy, 4 Valentynivska St., Kharkov 61168,
Ukraine
;
    'Shemchuk, Liudmyla M.' .
;
National University of Pharmacy, 4 Valentynivska St., Kharkov 61168,
Ukraine
;
    'Starchikova, Irina L.' .
;
National University of Pharmacy, 4 Valentynivska St., Kharkov 61168,
Ukraine
;
    'Shemchuk, Leonid A.' .
;
National University of Pharmacy, 4 Valentynivska St., Kharkov 61168,
Ukraine
;
_publ_section_synopsis
;\
The tautomeric form of
3,3'-(phenylmethylene)bis(1-ethyl-3,4-dihydro-1<i>H</i>-2,1-benzothiazine-2,\
2,4-trione) with potential antimicrobial, analgesic, and anti-inflammatory
activity was studied.
;
_chemical_name_systematic
;\
3,3'-(Phenylmethylene)bis(1-ethyl-3,4-dihydro-1<i>H</i>-2,1-benzothiazine-\
2,2,4-trione)
;
_chemical_name_common     ?
_chemical_formula_moiety     'C27 H26 N2 O6 S2'
_chemical_formula_sum     'C27 H26 N2 O6 S2'
_chemical_formula_iupac     'C27 H26 N2 O6 S2'
_chemical_formula_weight     538.62
_chemical_melting_point     ?
_space_group_crystal_system     monoclinic
_space_group_name_H-M_alt     'P 1 21/c 1'
_space_group_name_Hall     '-P 2ybc'
loop_
    _space_group_symop_operation_xyz
    'x, y, z'
    '-x, y+1/2, -z+1/2'
    '-x, -y, -z'
    'x, -y-1/2, z-1/2'
_cell_length_a     11.7125(4)
_cell_length_b     18.4040(6)
_cell_length_c     12.8601(5)
_cell_angle_alpha     90
_cell_angle_beta     108.613(3)
_cell_angle_gamma     90
_cell_volume     2627.09(17)
_cell_formula_units_Z     4
_cell_measurement_reflns_used     3809
_cell_measurement_theta_min     3.6020
_cell_measurement_theta_max     24.8050
_cell_measurement_temperature     293(2)
_exptl_crystal_description     block
_exptl_crystal_colour     yellow
_exptl_crystal_size_max     0.2
_exptl_crystal_size_mid     0.15
_exptl_crystal_size_min     0.1
_exptl_crystal_density_diffrn     1.362
_exptl_crystal_density_meas     ?
_exptl_crystal_density_method     ?
_exptl_crystal_F_000     1128
_exptl_absorpt_coefficient_mu     0.247
_exptl_absorpt_correction_type     multi-scan
_exptl_absorpt_process_details
;
(CrysAlisPro; Rigaku OD, 2018)
;
_exptl_absorpt_correction_T_min     0.77349
_exptl_absorpt_correction_T_max     1.00000
_diffrn_ambient_temperature     293(2)
_diffrn_source     ?
_diffrn_radiation_type     MoK\a
_diffrn_radiation_wavelength     0.71073
_diffrn_measurement_device_type     'Xcalibur, Sapphire3'
_diffrn_measurement_device     'four-circle diffractometer'
_diffrn_measurement_method     '\w scans'
_diffrn_detector_area_resol_mean     16.1827
_diffrn_reflns_number     18007
_diffrn_reflns_av_R_equivalents     0.0720
_diffrn_reflns_av_unetI/netI     0.0529
_diffrn_reflns_theta_min     3.057
_diffrn_reflns_theta_max     24.999
_diffrn_reflns_theta_full     24.999
_diffrn_measured_fraction_theta_max     0.998
_diffrn_measured_fraction_theta_full     0.998
_diffrn_reflns_limit_h_min     -13
_diffrn_reflns_limit_h_max     13
_diffrn_reflns_limit_k_min     -19
_diffrn_reflns_limit_k_max     21
_diffrn_reflns_limit_l_min     -14
_diffrn_reflns_limit_l_max     15
_refine_special_details     ?
_reflns_number_total     4617
_reflns_number_gt     3493
_reflns_threshold_expression     'I > 2\s(I)'
_refine_ls_structure_factor_coef     Fsqd
_refine_ls_matrix_type     full
_refine_ls_R_factor_all     0.0754
_refine_ls_R_factor_gt     0.0583
_refine_ls_wR_factor_gt     0.1453
_refine_ls_wR_factor_ref     0.1632
_refine_ls_goodness_of_fit_ref     1.038
_refine_ls_restrained_S_all     1.038
_refine_ls_number_reflns     4617
_refine_ls_number_parameters     356
_refine_ls_number_restraints     4
_refine_ls_hydrogen_treatment     constr
_refine_ls_weighting_scheme     calc
_refine_ls_weighting_details
              'w=1/[\s^2^(Fo^2^)+(0.0785P)^2^+0.6422P] where P=(Fo^2^+2Fc^2^)/3'
_atom_sites_solution_hydrogens     geom
_atom_sites_solution_primary     ?
_atom_sites_solution_secondary     ?
_refine_ls_shift/su_max     0.000
_refine_ls_shift/su_mean     0.000
_refine_diff_density_max     0.209
_refine_diff_density_min     -0.354
_refine_ls_extinction_method     none
_refine_ls_extinction_coef     .
loop_
    _atom_type_symbol
    _atom_type_description
    _atom_type_scat_dispersion_real
    _atom_type_scat_dispersion_imag
    _atom_type_scat_source
    'C' 'C' 0.0033 0.0016
                         'International Tables Vol C Tables 4.2.6.8 and 6.1.1.4'
    'H' 'H' 0.0000 0.0000
                         'International Tables Vol C Tables 4.2.6.8 and 6.1.1.4'
    'N' 'N' 0.0061 0.0033
                         'International Tables Vol C Tables 4.2.6.8 and 6.1.1.4'
    'O' 'O' 0.0106 0.0060
                         'International Tables Vol C Tables 4.2.6.8 and 6.1.1.4'
    'S' 'S' 0.1246 0.1234
                         'International Tables Vol C Tables 4.2.6.8 and 6.1.1.4'
_computing_data_collection
;
CrysAlisPro 1.171.39.46 (Rigaku OD, 2018)
;
_computing_cell_refinement
;
CrysAlisPro 1.171.39.46 (Rigaku OD, 2018)
;
_computing_data_reduction
;
CrysAlisPro 1.171.39.46 (Rigaku OD, 2018)
;
_computing_structure_solution
;
<i>SHELXT2014/5</i> (Sheldrick, 2015a)
;
_computing_structure_refinement
;
<i>SHELXL2016/6</i> (Sheldrick, 2015b)
;
_computing_molecular_graphics
;
Mercury (Macrae <i>et al.</i>,  2020)
;
_computing_publication_material
;
Olex2 1.5 (Dolomanov <i>et al.</i>,  2009)
;
loop_
    _atom_site_type_symbol
    _atom_site_label
    _atom_site_fract_x
    _atom_site_fract_y
    _atom_site_fract_z
    _atom_site_U_iso_or_equiv
    _atom_site_adp_type
    _atom_site_calc_flag
    _atom_site_occupancy
    _atom_site_disorder_assembly
    _atom_site_disorder_group
    S S1 0.47793(6) 0.25767(4) 0.19434(5) 0.0472(2) Uani d 1 . .
    S S2 0.83342(7) 0.29750(5) 0.12866(7) 0.0665(3) Uani d 1 . .
    O O1 0.48791(18) 0.40259(12) -0.01080(16) 0.0681(6) Uani d 1 . .
    O O2 0.39569(17) 0.21964(11) 0.10504(16) 0.0610(5) Uani d 1 . .
    O O3 0.56091(17) 0.21663(11) 0.27821(17) 0.0641(6) Uani d 1 . .
    O O4 0.8703(2) 0.48332(12) 0.2195(2) 0.0827(7) Uani d 1 . .
    O O5 0.9255(2) 0.32588(15) 0.0899(2) 0.0863(7) Uani d 1 . .
    O O6 0.7502(2) 0.24653(13) 0.0625(2) 0.0907(8) Uani d 1 . .
    N N1 0.40691(19) 0.31205(12) 0.25327(17) 0.0504(6) Uani d 1 . .
    N N2 0.8914(2) 0.26077(14) 0.2500(3) 0.0744(8) Uani d 1 . .
    C C1 0.3308(2) 0.36578(15) 0.1862(2) 0.0524(7) Uani d 1 . .
    C C2 0.2310(3) 0.39112(19) 0.2112(3) 0.0779(10) Uani d 1 . .
    H H2 0.213177 0.372912 0.271679 0.093 Uiso calc 1 . .
    C C3 0.1584(4) 0.4434(2) 0.1457(4) 0.1034(15) Uani d 1 . .
    H H3 0.093015 0.461227 0.164150 0.124 Uiso calc 1 . .
    C C4 0.1800(3) 0.4697(2) 0.0549(4) 0.1069(15) Uani d 1 . .
    H H4 0.128496 0.503913 0.010587 0.128 Uiso calc 1 . .
    C C5 0.2783(3) 0.44536(19) 0.0291(3) 0.0793(10) Uani d 1 . .
    H H5 0.293003 0.463059 -0.033195 0.095 Uiso calc 1 . .
    C C6 0.3566(2) 0.39430(15) 0.0952(2) 0.0521(7) Uani d 1 . .
    C C7 0.3866(3) 0.28547(19) 0.3537(2) 0.0660(8) Uani d 1 . .
    H H7A 0.364483 0.326257 0.391083 0.079 Uiso calc 1 . .
    H H7B 0.461418 0.265607 0.402041 0.079 Uiso calc 1 . .
    C C8 0.2902(3) 0.2284(2) 0.3336(3) 0.0770(10) Uani d 1 . .
    H H8A 0.216782 0.246542 0.282656 0.115 Uiso calc 1 . .
    H H8B 0.277153 0.216385 0.401607 0.115 Uiso calc 1 . .
    H H8C 0.315178 0.185659 0.303806 0.115 Uiso calc 1 . .
    C C9 0.4636(2) 0.37545(14) 0.0657(2) 0.0469(6) Uani d 1 . .
    C C10 0.5535(2) 0.32026(13) 0.13538(19) 0.0414(6) Uani d 1 . .
    H H10 0.582604 0.292278 0.084064 0.050 Uiso calc 1 . .
    C C11 0.6668(2) 0.35335(13) 0.22011(19) 0.0396(6) Uani d 1 . .
    H H11 0.703254 0.314563 0.272388 0.048 Uiso calc 1 . .
    C C12 0.6416(2) 0.41570(13) 0.2868(2) 0.0421(6) Uani d 1 . .
    C C13 0.6622(3) 0.40655(17) 0.3976(2) 0.0611(8) Uani d 1 . .
    H H13 0.691505 0.362551 0.431097 0.073 Uiso calc 1 . .
    C C14 0.6389(4) 0.4636(3) 0.4590(3) 0.0899(12) Uani d 1 . .
    H H14 0.652657 0.457362 0.533779 0.108 Uiso calc 1 . .
    C C15 0.5962(4) 0.5285(2) 0.4109(4) 0.0927(12) Uani d 1 . .
    H H15 0.580782 0.566206 0.452748 0.111 Uiso calc 1 . .
    C C16 0.5763(3) 0.53777(18) 0.3024(4) 0.0770(10) Uani d 1 . .
    H H16 0.546752 0.581930 0.269590 0.092 Uiso calc 1 . .
    C C17 0.5994(2) 0.48233(14) 0.2397(3) 0.0556(7) Uani d 1 . .
    H H17 0.586499 0.489687 0.165310 0.067 Uiso calc 1 . .
    C C18 0.7610(2) 0.37414(14) 0.1630(2) 0.0454(6) Uani d 1 . .
    H H18 0.721111 0.401986 0.096348 0.054 Uiso calc 1 . .
    C C19 0.8652(2) 0.41888(16) 0.2378(2) 0.0535(7) Uani d 1 . .
    C C20 0.9511(2) 0.38141(19) 0.3282(2) 0.0616(8) Uani d 1 . .
    C C21 1.0253(3) 0.4243(3) 0.4130(3) 0.0931(13) Uani d 1 . .
    H H21 1.020907 0.474641 0.407315 0.112 Uiso calc 1 . .
    C C22 1.1036(4) 0.3929(5) 0.5037(4) 0.136(2) Uani d 1 . .
    H H22 1.152568 0.421830 0.559600 0.164 Uiso calc 1 . .
    C C23 1.1103(4) 0.3193(5) 0.5125(5) 0.137(3) Uani d 1 . .
    H H23 1.162666 0.298517 0.575744 0.165 Uiso calc 1 . .
    C C24 1.0412(4) 0.2746(3) 0.4298(4) 0.1058(15) Uani d 1 . .
    H H24 1.048072 0.224317 0.436921 0.127 Uiso calc 1 . .
    C C25 0.9608(3) 0.3057(2) 0.3353(3) 0.0706(9) Uani d 1 . .
    C C26A 0.8651(6) 0.18562(17) 0.2743(7) 0.103(2) Uani d 0.823(10) A 1
    H H26A 0.782421 0.173685 0.232684 0.123 Uiso calc 0.823(10) A 1
    H H26B 0.874295 0.181114 0.351686 0.123 Uiso calc 0.823(10) A 1
    C C27A 0.9510(7) 0.1325(3) 0.2443(7) 0.156(4) Uani d 0.823(10) A 1
    H H27A 0.948918 0.141105 0.170067 0.235 Uiso calc 0.823(10) A 1
    H H27B 0.926259 0.083490 0.251111 0.235 Uiso calc 0.823(10) A 1
    H H27C 1.031506 0.139747 0.292943 0.235 Uiso calc 0.823(10) A 1
    C C26B 0.915(2) 0.1865(6) 0.220(2) 0.120(13) Uani d 0.177(10) A 2
    H H26C 1.000208 0.174041 0.249165 0.144 Uiso calc 0.177(10) A 2
    H H26D 0.886487 0.178665 0.141547 0.144 Uiso calc 0.177(10) A 2
    C C27B 0.839(3) 0.1457(17) 0.279(3) 0.135(14) Uani d 0.177(10) A 2
    H H27D 0.764720 0.130614 0.226797 0.202 Uiso calc 0.177(10) A 2
    H H27E 0.823032 0.177321 0.332400 0.202 Uiso calc 0.177(10) A 2
    H H27F 0.882787 0.103844 0.315959 0.202 Uiso calc 0.177(10) A 2
loop_
    _atom_site_aniso_label
    _atom_site_aniso_U_11
    _atom_site_aniso_U_22
    _atom_site_aniso_U_33
    _atom_site_aniso_U_12
    _atom_site_aniso_U_13
    _atom_site_aniso_U_23
    S1 0.0481(4) 0.0414(4) 0.0504(4) -0.0078(3) 0.0132(3) 0.0042(3)
    S2 0.0617(5) 0.0658(6) 0.0791(6) 0.0014(4) 0.0325(4) -0.0177(4)
    O1 0.0694(13) 0.0820(16) 0.0528(12) -0.0002(11) 0.0194(10) 0.0216(11)
    O2 0.0593(12) 0.0558(12) 0.0643(13) -0.0228(9) 0.0146(9) -0.0109(10)
    O3 0.0574(12) 0.0525(12) 0.0748(14) 0.0001(9) 0.0104(10) 0.0270(10)
    O4 0.0794(16) 0.0544(15) 0.1110(19) -0.0217(11) 0.0258(13) 0.0033(13)
    O5 0.0739(15) 0.113(2) 0.0908(17) -0.0041(13) 0.0521(13) -0.0189(15)
    O6 0.0814(16) 0.0819(17) 0.114(2) -0.0092(13) 0.0392(14) -0.0532(15)
    N1 0.0541(13) 0.0551(14) 0.0440(13) -0.0031(10) 0.0187(10) 0.0060(10)
    N2 0.0654(17) 0.0551(17) 0.104(2) 0.0186(13) 0.0291(16) 0.0104(15)
    C1 0.0485(16) 0.0460(16) 0.0633(18) -0.0039(12) 0.0185(13) 0.0034(13)
    C2 0.072(2) 0.068(2) 0.110(3) 0.0057(17) 0.052(2) 0.009(2)
    C3 0.076(3) 0.079(3) 0.174(5) 0.021(2) 0.066(3) 0.027(3)
    C4 0.063(2) 0.100(3) 0.160(4) 0.031(2) 0.039(2) 0.059(3)
    C5 0.058(2) 0.078(2) 0.101(3) 0.0114(16) 0.0233(17) 0.034(2)
    C6 0.0411(15) 0.0519(17) 0.0597(17) -0.0002(11) 0.0112(12) 0.0128(13)
    C7 0.069(2) 0.086(2) 0.0442(17) -0.0085(16) 0.0196(14) 0.0094(15)
    C8 0.076(2) 0.090(3) 0.074(2) -0.0087(18) 0.0368(17) 0.0210(19)
    C9 0.0489(15) 0.0481(16) 0.0401(15) -0.0084(11) 0.0092(11) 0.0062(12)
    C10 0.0431(14) 0.0425(15) 0.0386(14) -0.0045(10) 0.0129(10) -0.0032(11)
    C11 0.0390(13) 0.0380(14) 0.0407(14) -0.0022(10) 0.0111(10) 0.0036(10)
    C12 0.0368(13) 0.0403(15) 0.0491(16) -0.0039(10) 0.0134(10) -0.0030(11)
    C13 0.069(2) 0.062(2) 0.0535(18) -0.0074(14) 0.0214(14) -0.0046(15)
    C14 0.106(3) 0.107(3) 0.069(2) -0.019(2) 0.045(2) -0.031(2)
    C15 0.102(3) 0.072(3) 0.119(4) -0.010(2) 0.057(3) -0.039(3)
    C16 0.076(2) 0.048(2) 0.112(3) -0.0015(15) 0.037(2) -0.0165(19)
    C17 0.0583(17) 0.0401(16) 0.0689(19) -0.0004(12) 0.0213(14) -0.0032(13)
    C18 0.0442(14) 0.0458(15) 0.0470(15) -0.0026(11) 0.0157(11) 0.0021(12)
    C19 0.0473(16) 0.0517(18) 0.0664(19) -0.0085(12) 0.0251(13) -0.0024(14)
    C20 0.0384(15) 0.083(2) 0.0628(19) -0.0059(14) 0.0147(12) -0.0023(16)
    C21 0.051(2) 0.142(4) 0.080(3) -0.024(2) 0.0129(18) -0.023(2)
    C22 0.056(3) 0.257(8) 0.080(3) -0.021(4) -0.001(2) -0.013(4)
    C23 0.058(3) 0.261(8) 0.082(3) 0.034(4) 0.008(2) 0.040(5)
    C24 0.062(2) 0.155(4) 0.105(3) 0.040(3) 0.032(2) 0.049(3)
    C25 0.0368(16) 0.102(3) 0.074(2) 0.0153(16) 0.0186(14) 0.0207(19)
    C26A 0.093(4) 0.058(4) 0.178(6) 0.011(3) 0.073(4) 0.026(4)
    C27A 0.167(7) 0.062(4) 0.275(10) 0.049(4) 0.120(7) 0.022(5)
    C26B 0.067(16) 0.15(3) 0.15(3) 0.022(17) 0.053(17) -0.02(2)
    C27B 0.11(2) 0.08(2) 0.20(4) 0.005(19) 0.03(2) 0.01(2)
_geom_special_details
;
 All esds (except the esd in the dihedral angle between two l.s. planes)
 are estimated using the full covariance matrix.  The cell esds are taken
 into account individually in the estimation of esds in distances, angles
 and torsion angles; correlations between esds in cell parameters are only
 used when they are defined by crystal symmetry.  An approximate (isotropic)
 treatment of cell esds is used for estimating esds involving l.s. planes.
;
loop_
    _geom_bond_atom_site_label_1
    _geom_bond_atom_site_label_2
    _geom_bond_site_symmetry_2
    _geom_bond_distance
    _geom_bond_publ_flag
    S1 O2 . 1.4250(18) ?
    S1 O3 . 1.4175(19) ?
    S1 N1 . 1.634(2) ?
    S1 C10 . 1.764(2) ?
    S2 O5 . 1.424(2) ?
    S2 O6 . 1.423(2) ?
    S2 N2 . 1.636(3) ?
    S2 C18 . 1.773(3) ?
    O1 C9 . 1.215(3) ?
    O4 C19 . 1.214(3) ?
    N1 C1 . 1.423(3) ?
    N1 C7 . 1.470(3) ?
    N2 C25 . 1.407(4) ?
    N2 C26A . 1.472(2) ?
    N2 C26B . 1.471(2) ?
    C1 C2 . 1.388(4) ?
    C1 C6 . 1.401(4) ?
    C2 H2 . 0.9300 ?
    C2 C3 . 1.379(5) ?
    C3 H3 . 0.9300 ?
    C3 C4 . 1.361(6) ?
    C4 H4 . 0.9300 ?
    C4 C5 . 1.371(5) ?
    C5 H5 . 0.9300 ?
    C5 C6 . 1.396(4) ?
    C6 C9 . 1.463(4) ?
    C7 H7A . 0.9700 ?
    C7 H7B . 0.9700 ?
    C7 C8 . 1.503(4) ?
    C8 H8A . 0.9600 ?
    C8 H8B . 0.9600 ?
    C8 H8C . 0.9600 ?
    C9 C10 . 1.530(3) ?
    C10 H10 . 0.9800 ?
    C10 C11 . 1.548(3) ?
    C11 H11 . 0.9800 ?
    C11 C12 . 1.517(3) ?
    C11 C18 . 1.555(3) ?
    C12 C13 . 1.377(4) ?
    C12 C17 . 1.387(4) ?
    C13 H13 . 0.9300 ?
    C13 C14 . 1.392(5) ?
    C14 H14 . 0.9300 ?
    C14 C15 . 1.365(6) ?
    C15 H15 . 0.9300 ?
    C15 C16 . 1.351(6) ?
    C16 H16 . 0.9300 ?
    C16 C17 . 1.379(4) ?
    C17 H17 . 0.9300 ?
    C18 H18 . 0.9800 ?
    C18 C19 . 1.531(4) ?
    C19 C20 . 1.446(4) ?
    C20 C21 . 1.401(4) ?
    C20 C25 . 1.398(5) ?
    C21 H21 . 0.9300 ?
    C21 C22 . 1.361(7) ?
    C22 H22 . 0.9300 ?
    C22 C23 . 1.360(8) ?
    C23 H23 . 0.9300 ?
    C23 C24 . 1.384(8) ?
    C24 H24 . 0.9300 ?
    C24 C25 . 1.401(5) ?
    C26A H26A . 0.9700 ?
    C26A H26B . 0.9700 ?
    C26A C27A . 1.538(2) ?
    C27A H27A . 0.9600 ?
    C27A H27B . 0.9600 ?
    C27A H27C . 0.9600 ?
    C26B H26C . 0.9700 ?
    C26B H26D . 0.9700 ?
    C26B C27B . 1.540(2) ?
    C27B H27D . 0.9600 ?
    C27B H27E . 0.9600 ?
    C27B H27F . 0.9600 ?
loop_
    _geom_angle_atom_site_label_1
    _geom_angle_atom_site_label_2
    _geom_angle_atom_site_label_3
    _geom_angle_site_symmetry_1
    _geom_angle_site_symmetry_3
    _geom_angle
    _geom_angle_publ_flag
    O2 S1 N1 . . 111.18(12) ?
    O2 S1 C10 . . 106.09(11) ?
    O3 S1 O2 . . 118.32(13) ?
    O3 S1 N1 . . 107.48(13) ?
    O3 S1 C10 . . 111.02(12) ?
    N1 S1 C10 . . 101.48(12) ?
    O5 S2 N2 . . 110.81(15) ?
    O5 S2 C18 . . 105.76(14) ?
    O6 S2 O5 . . 118.91(15) ?
    O6 S2 N2 . . 107.12(17) ?
    O6 S2 C18 . . 112.50(13) ?
    N2 S2 C18 . . 100.17(13) ?
    C1 N1 S1 . . 117.23(18) ?
    C1 N1 C7 . . 121.2(2) ?
    C7 N1 S1 . . 116.9(2) ?
    C25 N2 S2 . . 117.4(2) ?
    C25 N2 C26A . . 119.7(4) ?
    C25 N2 C26B . . 129.7(11) ?
    C26A N2 S2 . . 122.6(4) ?
    C26B N2 S2 . . 101.0(12) ?
    C2 C1 N1 . . 120.3(3) ?
    C2 C1 C6 . . 119.3(3) ?
    C6 C1 N1 . . 120.4(2) ?
    C1 C2 H2 . . 120.2 ?
    C3 C2 C1 . . 119.6(3) ?
    C3 C2 H2 . . 120.2 ?
    C2 C3 H3 . . 119.2 ?
    C4 C3 C2 . . 121.6(4) ?
    C4 C3 H3 . . 119.2 ?
    C3 C4 H4 . . 120.3 ?
    C3 C4 C5 . . 119.5(3) ?
    C5 C4 H4 . . 120.3 ?
    C4 C5 H5 . . 119.6 ?
    C4 C5 C6 . . 120.8(3) ?
    C6 C5 H5 . . 119.6 ?
    C1 C6 C9 . . 124.0(2) ?
    C5 C6 C1 . . 119.1(3) ?
    C5 C6 C9 . . 116.9(3) ?
    N1 C7 H7A . . 108.8 ?
    N1 C7 H7B . . 108.8 ?
    N1 C7 C8 . . 113.9(3) ?
    H7A C7 H7B . . 107.7 ?
    C8 C7 H7A . . 108.8 ?
    C8 C7 H7B . . 108.8 ?
    C7 C8 H8A . . 109.5 ?
    C7 C8 H8B . . 109.5 ?
    C7 C8 H8C . . 109.5 ?
    H8A C8 H8B . . 109.5 ?
    H8A C8 H8C . . 109.5 ?
    H8B C8 H8C . . 109.5 ?
    O1 C9 C6 . . 123.7(2) ?
    O1 C9 C10 . . 116.9(2) ?
    C6 C9 C10 . . 119.5(2) ?
    S1 C10 H10 . . 106.0 ?
    C9 C10 S1 . . 109.84(16) ?
    C9 C10 H10 . . 106.0 ?
    C9 C10 C11 . . 115.2(2) ?
    C11 C10 S1 . . 112.91(16) ?
    C11 C10 H10 . . 106.0 ?
    C10 C11 H11 . . 106.5 ?
    C10 C11 C18 . . 110.02(19) ?
    C12 C11 C10 . . 114.7(2) ?
    C12 C11 H11 . . 106.5 ?
    C12 C11 C18 . . 112.09(19) ?
    C18 C11 H11 . . 106.5 ?
    C13 C12 C11 . . 119.4(2) ?
    C13 C12 C17 . . 118.7(3) ?
    C17 C12 C11 . . 121.9(2) ?
    C12 C13 H13 . . 120.2 ?
    C12 C13 C14 . . 119.6(3) ?
    C14 C13 H13 . . 120.2 ?
    C13 C14 H14 . . 119.6 ?
    C15 C14 C13 . . 120.9(4) ?
    C15 C14 H14 . . 119.6 ?
    C14 C15 H15 . . 120.1 ?
    C16 C15 C14 . . 119.7(4) ?
    C16 C15 H15 . . 120.1 ?
    C15 C16 H16 . . 119.7 ?
    C15 C16 C17 . . 120.6(3) ?
    C17 C16 H16 . . 119.7 ?
    C12 C17 H17 . . 119.7 ?
    C16 C17 C12 . . 120.6(3) ?
    C16 C17 H17 . . 119.7 ?
    S2 C18 H18 . . 109.3 ?
    C11 C18 S2 . . 112.95(17) ?
    C11 C18 H18 . . 109.3 ?
    C19 C18 S2 . . 103.61(17) ?
    C19 C18 C11 . . 112.3(2) ?
    C19 C18 H18 . . 109.3 ?
    O4 C19 C18 . . 118.8(3) ?
    O4 C19 C20 . . 123.8(3) ?
    C20 C19 C18 . . 117.3(2) ?
    C21 C20 C19 . . 117.2(3) ?
    C25 C20 C19 . . 123.3(3) ?
    C25 C20 C21 . . 119.5(3) ?
    C20 C21 H21 . . 119.7 ?
    C22 C21 C20 . . 120.7(5) ?
    C22 C21 H21 . . 119.7 ?
    C21 C22 H22 . . 120.0 ?
    C23 C22 C21 . . 119.9(5) ?
    C23 C22 H22 . . 120.0 ?
    C22 C23 H23 . . 119.2 ?
    C22 C23 C24 . . 121.7(5) ?
    C24 C23 H23 . . 119.2 ?
    C23 C24 H24 . . 120.4 ?
    C23 C24 C25 . . 119.3(5) ?
    C25 C24 H24 . . 120.4 ?
    C20 C25 N2 . . 121.4(3) ?
    C20 C25 C24 . . 118.9(4) ?
    C24 C25 N2 . . 119.8(4) ?
    N2 C26A H26A . . 109.6 ?
    N2 C26A H26B . . 109.6 ?
    N2 C26A C27A . . 110.3(4) ?
    H26A C26A H26B . . 108.1 ?
    C27A C26A H26A . . 109.6 ?
    C27A C26A H26B . . 109.6 ?
    C26A C27A H27A . . 109.5 ?
    C26A C27A H27B . . 109.5 ?
    C26A C27A H27C . . 109.5 ?
    H27A C27A H27B . . 109.5 ?
    H27A C27A H27C . . 109.5 ?
    H27B C27A H27C . . 109.5 ?
    N2 C26B H26C . . 112.2 ?
    N2 C26B H26D . . 112.2 ?
    N2 C26B C27B . . 97.7(16) ?
    H26C C26B H26D . . 109.8 ?
    C27B C26B H26C . . 112.2 ?
    C27B C26B H26D . . 112.2 ?
    C26B C27B H27D . . 109.5 ?
    C26B C27B H27E . . 109.5 ?
    C26B C27B H27F . . 109.5 ?
    H27D C27B H27E . . 109.5 ?
    H27D C27B H27F . . 109.5 ?
    H27E C27B H27F . . 109.5 ?
loop_
    _geom_torsion_atom_site_label_1
    _geom_torsion_atom_site_label_2
    _geom_torsion_atom_site_label_3
    _geom_torsion_atom_site_label_4
    _geom_torsion_site_symmetry_1
    _geom_torsion_site_symmetry_2
    _geom_torsion_site_symmetry_3
    _geom_torsion_site_symmetry_4
    _geom_torsion
    _geom_torsion_publ_flag
    S1 N1 C1 C2 . . . . 151.3(2) ?
    S1 N1 C1 C6 . . . . -29.5(3) ?
    S1 N1 C7 C8 . . . . -73.9(3) ?
    S1 C10 C11 C12 . . . . -81.3(2) ?
    S1 C10 C11 C18 . . . . 151.25(17) ?
    S2 N2 C25 C20 . . . . 19.5(4) ?
    S2 N2 C25 C24 . . . . -160.7(3) ?
    S2 N2 C26A C27A . . . . 85.8(6) ?
    S2 N2 C26B C27B . . . . -122.2(18) ?
    S2 C18 C19 O4 . . . . 131.0(3) ?
    S2 C18 C19 C20 . . . . -50.2(3) ?
    O1 C9 C10 S1 . . . . -152.2(2) ?
    O1 C9 C10 C11 . . . . 79.0(3) ?
    O2 S1 N1 C1 . . . . -57.6(2) ?
    O2 S1 N1 C7 . . . . 98.5(2) ?
    O2 S1 C10 C9 . . . . 63.6(2) ?
    O2 S1 C10 C11 . . . . -166.28(17) ?
    O3 S1 N1 C1 . . . . 171.43(19) ?
    O3 S1 N1 C7 . . . . -32.4(2) ?
    O3 S1 C10 C9 . . . . -166.63(17) ?
    O3 S1 C10 C11 . . . . -36.5(2) ?
    O4 C19 C20 C21 . . . . 16.1(4) ?
    O4 C19 C20 C25 . . . . -165.5(3) ?
    O5 S2 N2 C25 . . . . 59.5(3) ?
    O5 S2 N2 C26A . . . . -125.8(3) ?
    O5 S2 N2 C26B . . . . -87.0(10) ?
    O5 S2 C18 C11 . . . . -173.21(18) ?
    O5 S2 C18 C19 . . . . -51.5(2) ?
    O6 S2 N2 C25 . . . . -169.3(2) ?
    O6 S2 N2 C26A . . . . 5.4(3) ?
    O6 S2 N2 C26B . . . . 44.2(10) ?
    O6 S2 C18 C11 . . . . 55.4(2) ?
    O6 S2 C18 C19 . . . . 177.18(19) ?
    N1 S1 C10 C9 . . . . -52.65(19) ?
    N1 S1 C10 C11 . . . . 77.47(19) ?
    N1 C1 C2 C3 . . . . 179.7(3) ?
    N1 C1 C6 C5 . . . . 178.1(3) ?
    N1 C1 C6 C9 . . . . -3.6(4) ?
    N2 S2 C18 C11 . . . . -58.0(2) ?
    N2 S2 C18 C19 . . . . 63.7(2) ?
    C1 N1 C7 C8 . . . . 81.3(4) ?
    C1 C2 C3 C4 . . . . 1.9(7) ?
    C1 C6 C9 O1 . . . . -176.9(3) ?
    C1 C6 C9 C10 . . . . 1.3(4) ?
    C2 C1 C6 C5 . . . . -2.7(4) ?
    C2 C1 C6 C9 . . . . 175.6(3) ?
    C2 C3 C4 C5 . . . . -2.0(7) ?
    C3 C4 C5 C6 . . . . -0.3(7) ?
    C4 C5 C6 C1 . . . . 2.6(5) ?
    C4 C5 C6 C9 . . . . -175.7(3) ?
    C5 C6 C9 O1 . . . . 1.4(4) ?
    C5 C6 C9 C10 . . . . 179.5(3) ?
    C6 C1 C2 C3 . . . . 0.5(5) ?
    C6 C9 C10 S1 . . . . 29.5(3) ?
    C6 C9 C10 C11 . . . . -99.3(3) ?
    C7 N1 C1 C2 . . . . -3.8(4) ?
    C7 N1 C1 C6 . . . . 175.4(3) ?
    C9 C10 C11 C12 . . . . 46.0(3) ?
    C9 C10 C11 C18 . . . . -81.4(3) ?
    C10 S1 N1 C1 . . . . 54.8(2) ?
    C10 S1 N1 C7 . . . . -149.0(2) ?
    C10 C11 C12 C13 . . . . 112.5(3) ?
    C10 C11 C12 C17 . . . . -68.2(3) ?
    C10 C11 C18 S2 . . . . -73.1(2) ?
    C10 C11 C18 C19 . . . . 170.1(2) ?
    C11 C12 C13 C14 . . . . -179.8(3) ?
    C11 C12 C17 C16 . . . . 179.4(3) ?
    C11 C18 C19 O4 . . . . -106.9(3) ?
    C11 C18 C19 C20 . . . . 72.0(3) ?
    C12 C11 C18 S2 . . . . 157.98(17) ?
    C12 C11 C18 C19 . . . . 41.3(3) ?
    C12 C13 C14 C15 . . . . -0.1(5) ?
    C13 C12 C17 C16 . . . . -1.2(4) ?
    C13 C14 C15 C16 . . . . -0.1(6) ?
    C14 C15 C16 C17 . . . . -0.3(6) ?
    C15 C16 C17 C12 . . . . 1.0(5) ?
    C17 C12 C13 C14 . . . . 0.8(4) ?
    C18 S2 N2 C25 . . . . -51.8(2) ?
    C18 S2 N2 C26A . . . . 122.9(3) ?
    C18 S2 N2 C26B . . . . 161.7(10) ?
    C18 C11 C12 C13 . . . . -121.1(2) ?
    C18 C11 C12 C17 . . . . 58.2(3) ?
    C18 C19 C20 C21 . . . . -162.7(3) ?
    C18 C19 C20 C25 . . . . 15.8(4) ?
    C19 C20 C21 C22 . . . . 176.3(4) ?
    C19 C20 C25 N2 . . . . 4.1(5) ?
    C19 C20 C25 C24 . . . . -175.7(3) ?
    C20 C21 C22 C23 . . . . 0.0(7) ?
    C21 C20 C25 N2 . . . . -177.5(3) ?
    C21 C20 C25 C24 . . . . 2.8(5) ?
    C21 C22 C23 C24 . . . . 1.7(9) ?
    C22 C23 C24 C25 . . . . -1.1(8) ?
    C23 C24 C25 N2 . . . . 179.1(4) ?
    C23 C24 C25 C20 . . . . -1.2(5) ?
    C25 N2 C26A C27A . . . . -99.6(6) ?
    C25 N2 C26B C27B . . . . 97.3(19) ?
    C25 C20 C21 C22 . . . . -2.2(5) ?
    C26A N2 C25 C20 . . . . -155.3(3) ?
    C26A N2 C25 C24 . . . . 24.4(5) ?
    C26B N2 C25 C20 . . . . 154.8(14) ?
    C26B N2 C25 C24 . . . . -25.5(14) ?
_shelx_space_group_comment
;
The symmetry employed for this shelxl refinement is uniquely defined
by the following loop, which should always be used as a source of
symmetry information in preference to the above space-group names.
They are only intended as comments.
;
_shelx_estimated_absorpt_T_min     ?
_shelx_estimated_absorpt_T_max     ?
_shelx_hkl_file
;
   0   0   2 4672.06   24.81
   0   0   2 3512.85   27.45
   0   0   3    0.17    0.32
   0   0   3    1.07    0.76
   0   0  -3    0.49    0.70
   0   0  -3    0.27    0.36
   0   0  -4  202.47   10.57
   0   0  -4  145.24    6.56
   0   0   4  268.25   10.68
   0   0   4  302.99    9.26
   0   0   5    0.62    0.18
   0   0  -5   -0.11    0.38
   0   0  -6   91.99    6.55
   0   0   6  254.04   12.64
   0   0   7    2.83    1.72
   0   0  -7   -0.14    0.02
   0   0  -8   10.95    2.13
   0   0   8   14.64    3.72
   0   0  -9   -0.05    0.27
   0   0   9    0.23    0.80
   0   0  10   53.57    8.03
   0   0  11   -0.38    0.39
   0   0  12    0.21    0.88
   0   0  13    1.50    2.57
   0   0  14    5.49    3.73
   0   0  15    4.25    3.97
   0   0  16   -0.71    0.93
   0  -1   2 2842.25   23.63
   0   1   2 2693.79   24.24
   0  -1  -3  249.18    7.27
   0   1  -3  275.99   10.18
   0  -1   3  258.21    8.83
   0   1   3  245.44    8.75
   0  -1   3  272.57    7.94
   0  -1   4   75.19    5.55
   0   1   4   66.35    5.18
   0  -1   4   74.67    4.72
   0   1  -4   60.22    5.63
   0  -1   5  201.18    8.82
   0  -1   5  195.39   10.24
   0   1   5  165.67    9.21
   0  -1   6    4.39    1.56
   0   1   6    4.86    1.40
   0  -1  -6    0.94    0.58
   0  -1   6    5.31    1.62
   0  -1   7    3.26    1.87
   0  -1  -7    0.65    0.57
   0   1  -7    0.14    0.19
   0   1   7    1.34    1.65
   0  -1   7    0.76    0.94
   0  -1   8   82.09    8.66
   0   1   8   71.86    7.93
   0  -1   9   17.08    4.33
   0   1   9   13.18    3.54
   0   1  -9    5.61    1.40
   0   1  10    5.44    2.12
   0  -1  10    2.64    0.86
   0  -1  11   16.01    4.91
   0   1  11   16.12    4.96
   0  -1  12   30.97    7.12
   0   1  12   33.12    7.44
   0  -1  13    4.74    3.46
   0   1  13    6.77    4.33
   0   1  14   40.85    9.78
   0  -1  14   42.86    9.77
   0   1  15    3.45    3.96
   0  -1  15    5.50    4.34
   0   1  16    5.00    3.78
   0  -1  16    2.20    2.77
   0  -2   2 1781.79   20.20
   0  -2  -2 1961.36   24.95
   0  -2   2 2050.07   25.59
   0   2  -2 1781.46   21.62
   0   2   2 1783.29   22.01
   0   2   3  762.68   11.66
   0  -2   3  748.97   15.24
   0   2  -3  883.85   18.98
   0   2  -3  845.98   10.07
   0  -2   3  845.16   19.72
   0  -2  -3  838.92   19.17
   0   2   3  792.38   16.95
   0   2   4 1035.31   17.04
   0   2   4  979.34   20.93
   0  -2   4 1010.08   20.13
   0   2   5   30.09    3.47
   0  -2   5   34.88    4.33
   0  -2   5   34.83    3.79
   0   2   5   31.81    4.18
   0   2  -6    1.95    0.52
   0   2   6    5.59    1.77
   0  -2   6    6.11    1.85
   0  -2   6    7.00    2.38
   0   2   6    5.34    1.95
   0  -2  -6    2.34    1.03
   0  -2   7   48.21    6.18
   0   2   7   48.98    6.16
   0  -2  -7   33.53    4.04
   0  -2   7   54.34    5.61
   0   2   8    1.05    1.69
   0  -2   8    0.43    1.22
   0  -2   8    0.84    1.39
   0   2  -8    0.02    0.11
   0  -2   9    5.42    2.48
   0   2   9    3.76    1.87
   0   2  -9    1.59    0.55
   0   2  10   -0.18    0.77
   0  -2  10    3.90    2.35
   0  -2  11   16.79    4.93
   0   2  11   14.78    4.77
   0   2  12    6.74    4.58
   0  -2  12    8.75    3.89
   0  -2  13    3.87    3.32
   0   2  13    5.67    3.51
   0  -2  14    0.93    2.41
   0   2  14    1.94    1.94
   0  -2  15   -0.10    2.09
   0   2  15    0.49    1.18
   0  -2  16    4.15    3.84
   0   2  16    9.47    5.93
   0  -3   0    1.62    0.74
   0  -3   0    0.86    0.63
   0   3  -1  416.42    9.84
   0  -3   1  469.56    8.93
   0   3   1  431.76    9.89
   0  -3   1  380.05    8.09
   0  -3  -1  488.47   11.56
   0  -3  -1  514.66   11.86
   0  -3   1  476.71   11.37
   0   3   2    1.39    0.94
   0   3  -2    1.28    0.43
   0  -3   2    0.97    0.48
   0   3  -2    1.96    0.94
   0  -3  -2   -0.17    0.26
   0  -3   2    0.81    0.26
   0  -3   2    2.04    0.90
   0  -3  -3  822.53   20.39
   0   3  -3  968.24   11.04
   0   3   3  880.20   18.87
   0  -3   3  893.17   18.03
   0  -3   3 1019.67   22.85
   0  -3   3  920.68   11.39
   0   3   3  878.27   10.18
   0   3  -4  207.62    5.57
   0   3   4  185.55    9.52
   0  -3   4  178.59    8.65
   0   3   4  181.19    6.35
   0  -3   5   84.66    6.41
   0  -3   5   78.38    6.41
   0   3  -5   99.97    4.58
   0   3   5   77.78    5.12
   0   3   5   82.58    6.95
   0  -3   6   61.74    5.72
   0   3  -6   72.17    4.34
   0  -3   6   58.65    6.13
   0   3   6   63.02    6.85
   0  -3   7   39.17    5.55
   0   3   7   38.74    5.78
   0  -3   7   42.89    5.13
   0  -3  -7   28.65    3.78
   0   3  -7   43.85    3.68
   0   3   7   25.75    3.86
   0   3   8    9.39    3.39
   0  -3   8    9.42    2.60
   0   3  -8    7.05    1.60
   0  -3   8   10.62    3.19
   0  -3   9    7.65    2.35
   0   3   9    4.73    2.29
   0   3  -9    2.77    1.08
   0  -3   9    7.00    2.98
   0   3  10   -0.37    0.19
   0  -3  10    3.95    2.33
   0  -3  10    2.76    2.10
   0   3 -10    1.06    0.86
   0   3  11    1.14    0.51
   0  -3  11    5.78    3.29
   0  -3  12  101.08   12.72
   0   3  12   98.59   13.12
   0  -3  13    2.27    1.57
   0   3  13    3.47    2.77
   0  -3  14   22.43    7.04
   0   3  14   30.95    8.44
   0  -3  15    6.33    3.73
   0   3  15    8.46    4.78
   0   3  16    1.97    2.27
   0  -3  16   -0.33    0.56
   0   4   0 1067.61   16.35
   0   4   0 1062.26   17.61
   0  -4   0 1088.05   19.05
   0  -4   1   16.89    2.07
   0   4   1   17.46    2.29
   0  -4  -1   18.80    2.67
   0   4  -1   15.68    1.88
   0  -4   1   19.17    2.76
   0  -4   1   13.54    1.85
   0   4  -1   16.44    2.17
   0  -4  -1   18.50    2.57
   0  -4   2  283.57    7.72
   0  -4  -2  321.26   11.88
   0   4  -2  316.79    7.55
   0  -4   2  306.09   11.58
   0   4  -2  302.17   10.71
   0   4   2  283.42   10.14
   0  -4  -2  301.89   11.62
   0  -4   2  336.39    8.53
   0   4   3  181.44    8.72
   0  -4   3  215.96    6.35
   0   4  -3  214.11    9.89
   0  -4   3  181.57    5.32
   0   4  -3  190.40    5.56
   0  -4   3  187.59   10.84
   0  -4   4   20.24    3.21
   0   4   4   20.29    3.39
   0   4  -4   20.93    1.85
   0  -4   5  602.42   18.11
   0   4   5  608.35   12.66
   0   4   5  639.22   20.33
   0  -4   6   58.69    6.12
   0   4   6   52.07    4.39
   0   4  -6   71.09    3.92
   0  -4   6   66.55    6.26
   0   4   6   62.94    6.87
   0   4   7    1.40    0.82
   0   4  -7    3.83    1.09
   0  -4   7    2.59    1.41
   0  -4   7    5.18    2.28
   0   4   7    2.01    1.71
   0  -4   8   33.36    5.67
   0  -4   8   29.83    4.73
   0   4   8   32.25    5.92
   0   4  -8   19.18    2.38
   0   4   9   37.11    6.71
   0  -4   9   42.90    6.75
   0  -4   9   41.36    5.97
   0  -4  10    0.57    0.27
   0   4  10    1.02    2.29
   0  -4  10    2.98    2.34
   0  -4  11    6.47    2.77
   0   4  11    6.05    3.16
   0  -4  11    5.86    3.54
   0   4  12   39.35    8.41
   0  -4  12   23.71    6.62
   0  -4  13   14.02    5.60
   0   4  13   13.75    5.70
   0   4  14    2.12    3.11
   0  -4  14    1.21    1.82
   0  -4  15    3.68    3.76
   0   4  15    2.92    2.50
   0   4  16    0.12    1.11
   0  -4  16   -0.27    1.22
   0   5   0    1.38    1.22
   0   5   0   -0.29    0.59
   0  -5   0   -0.48    0.34
   0  -5   0   -0.81    0.83
   0   5  -1    5.84    1.65
   0  -5  -1    4.63    1.44
   0   5   1    5.93    1.49
   0  -5   1    4.79    1.11
   0   5  -1    4.78    1.01
   0  -5   1    3.22    1.13
   0  -5  -1    3.92    1.39
   0  -5   1    3.27    0.94
   0  -5   2   38.37    3.39
   0  -5   2   33.91    3.13
   0  -5  -2   24.07    3.70
   0   5  -2   35.82    3.78
   0   5  -2   35.42    2.86
   0  -5   2   36.21    4.43
   0   5   2   33.59    3.71
   0  -5  -2   35.43    4.34
   0   5  -3  830.42   20.03
   0   5   3  799.49   19.50
   0   5  -3  839.43   13.45
   0  -5   3  814.66   14.13
   0  -5   3  869.76   14.94
   0  -5   4   73.24    6.08
   0   5  -4   79.79    3.98
   0  -5   4   91.34    4.79
   0   5  -4   79.40    6.74
   0   5   4   71.56    6.24
   0   5   5   -0.23    1.09
   0  -5   5    0.92    0.92
   0   5  -5    0.23    0.19
   0   5   6   83.06    7.96
   0  -5   6   80.02    7.27
   0   5  -6   80.36    4.11
   0  -5   7    7.34    2.23
   0   5   7    9.15    3.09
   0   5  -7    8.41    1.45
   0  -5   7    7.01    2.27
   0   5   8    0.65    0.76
   0   5  -8    0.63    0.48
   0   5   8    1.63    1.95
   0  -5   8    1.74    1.47
   0  -5   8    1.33    1.27
   0  -5   9   62.06    8.46
   0   5   9   72.14    9.60
   0  -5   9   52.18    6.77
   0  -5  10    0.81    1.70
   0   5  10    5.57    2.86
   0  -5  10    4.79    2.85
   0  -5  11   27.35    5.45
   0  -5  11   28.55    6.74
   0   5  11   30.73    6.96
   0  -5  12   35.30    7.84
   0   5  12   30.03    7.51
   0  -5  12   26.83    5.82
   0  -5  13   16.44    6.01
   0   5  13   13.26    4.99
   0  -5  14   13.60    5.85
   0   5  14   13.33    5.41
   0   5  15   -0.62    2.39
   0  -5  15    4.93    4.43
   0  -5  16    0.18    0.88
   0  -6   0 1386.26   26.67
   0   6   0 1254.75   23.64
   0   6  -1    4.56    1.31
   0  -6   1    4.17    1.87
   0   6  -1    3.76    0.93
   0  -6   1    2.70    1.15
   0  -6  -1    2.65    1.50
   0  -6   1    1.88    0.84
   0   6   1    4.22    1.53
   0   6  -2   62.67    4.52
   0  -6   2   58.33    4.66
   0   6   2   56.91    5.29
   0   6  -2   57.12    5.23
   0  -6   2   66.03    5.21
   0   6   3   18.23    3.10
   0   6  -3   17.15    2.25
   0  -6   3   23.36    2.99
   0   6  -3   17.72    3.05
   0  -6   3   16.42    2.31
   0   6  -4   35.93    4.84
   0   6   4   31.51    4.43
   0   6  -4   36.44    3.08
   0  -6   4   33.66    3.08
   0  -6   4   41.31    3.60
   0  -6   5    1.05    1.13
   0   6   5    0.45    0.05
   0  -6   5    0.24    0.21
   0   6  -5    1.31    0.63
   0   6  -6   32.94    2.71
   0  -6   6   39.50    5.38
   0   6   6   32.11    4.91
   0   6  -7    1.91    0.62
   0   6   7    3.54    1.70
   0  -6   7    5.13    2.06
   0  -6   7    1.28    0.69
   0  -6   8   99.52    9.82
   0  -6   8  103.66    9.69
   0   6   8   98.33   10.27
   0  -6   9  359.94   18.54
   0   6   9  359.00   20.98
   0  -6   9  379.29   20.80
   0   6  10  146.96   14.38
   0  -6  10  148.47   14.14
   0  -6  10  126.15   11.61
   0  -6  11    2.99    1.89
   0   6  11    5.93    3.11
   0  -6  11    7.06    3.95
   0  -6  12    1.91    2.45
   0  -6  12   -0.01    1.50
   0   6  12   -1.37    0.42
   0  -6  13    7.00    4.47
   0   6  13    7.32    3.93
   0   6  14    0.49    0.95
   0  -6  14    4.79    3.76
   0  -6  15    0.48    0.92
   0   6  15    2.06    2.34
   0  -6  16   -0.12    1.40
   0   7   0    1.57    1.51
   0  -7   1   52.58    5.23
   0   7  -1   62.40    5.69
   0   7   1   62.79    5.68
   0   7  -1   65.52    5.15
   0  -7   2  105.06    7.38
   0  -7   2   97.38    6.82
   0   7  -2  145.61    8.79
   0   7  -2  154.45    7.62
   0   7   2  140.21    8.81
   0   7  -3   14.59    3.03
   0   7  -3   14.68    2.31
   0   7   3   13.00    2.57
   0  -7   3   10.13    2.09
   0  -7   3    9.08    2.12
   0   7  -4   73.66    4.81
   0   7   4   66.86    6.45
   0  -7   4   63.18    4.80
   0   7  -4   65.54    6.75
   0  -7   4   73.74    5.43
   0   7   5   37.21    5.29
   0  -7   5   42.09    3.93
   0   7  -5   36.26    5.29
   0  -7   5   40.39    5.22
   0   7  -5   38.15    3.29
   0   7  -6  253.49    8.06
   0   7   6  228.55   13.83
   0  -7   6  258.71   14.62
   0   7   7  159.19   12.35
   0  -7   7  164.25   11.84
   0  -7   8    2.14    0.24
   0  -7   8    3.71    1.97
   0   7   8    2.88    3.32
   0   7  -8    0.59    0.27
   0  -7   9    2.94    2.01
   0   7   9    0.94    1.47
   0  -7   9    3.81    2.04
   0   7  10   78.16   10.71
   0  -7  10   84.12   10.95
   0  -7  10   77.85    9.46
   0   7  11    4.96    3.97
   0  -7  11    3.80    2.04
   0  -7  11    4.50    3.33
   0  -7  12    0.49    1.34
   0  -7  12    1.13    1.21
   0   7  12    3.33    2.71
   0  -7  13    2.01    1.97
   0  -7  13   11.75    5.32
   0   7  13   10.55    5.41
   0   7  14    6.80    4.23
   0  -7  14   10.01    5.30
   0   7  15    1.95    1.95
   0  -7  15    1.76    2.65
   0  -7  16   -0.71    1.72
   0   8   0  242.64   11.97
   0   8   1   92.70    7.13
   0   8  -1   95.02    7.53
   0   8  -2  256.96   12.45
   0   8  -2  262.48   10.76
   0   8   2  248.76   12.16
   0  -8   3    2.28    1.26
   0   8   3    3.16    1.35
   0   8  -3    2.95    1.27
   0  -8   3    0.76    0.61
   0   8  -3    2.42    1.15
   0   8  -4  172.95    8.26
   0   8  -4  165.56   11.05
   0   8   4  155.59   10.40
   0  -8   4  112.66    7.59
   0  -8   4  124.81    7.65
   0   8  -5  124.49    6.68
   0  -8   5  135.81   10.04
   0   8  -5  145.88   11.21
   0  -8   5  142.51    7.97
   0  -8   5  116.73    6.82
   0   8   5  126.18   10.09
   0   8  -6   14.06    2.20
   0  -8   6   19.91    4.71
   0   8   6   14.89    3.92
   0   8  -6   20.13    4.91
   0  -8   6   12.97    2.29
   0  -8   7    8.09    2.57
   0   8  -7    2.70    0.84
   0   8   7   10.87    3.58
   0  -8   8  668.82   26.49
   0  -8   8  590.48   24.77
   0   8   8  590.83   25.99
   0  -8   9    4.81    1.52
   0   8   9    5.38    2.99
   0  -8   9    4.43    2.33
   0   8  10   36.57    7.53
   0  -8  10   21.26    5.19
   0  -8  10   36.09    7.12
   0   8  11    2.84    2.89
   0  -8  11   -0.40    0.78
   0  -8  11    0.61    0.78
   0   8  12    7.38    4.31
   0  -8  12    4.43    2.75
   0  -8  12    3.98    2.86
   0   8  13    4.65    3.49
   0  -8  13    0.37    0.69
   0  -8  13    4.91    3.72
   0  -8  14   -0.04    0.70
   0   8  14   -0.64    1.12
   0  -8  15    0.39    1.25
   0   8  15    1.01    1.25
   0  -8  16   -1.31    3.07
   0   9   0    0.46    1.33
   0   9  -1    0.74    0.36
   0   9   1    1.12    0.36
   0   9   2  393.85   16.20
   0   9  -2  390.97   16.06
   0   9  -3   56.88    6.54
   0   9   3   60.99    6.71
   0   9  -3   59.98    5.31
   0   9  -4  331.94   12.12
   0  -9   4  196.06   10.60
   0   9   4  352.36   16.80
   0  -9   4  220.70   11.94
   0   9  -4  377.19   17.58
   0   9   4  352.03   16.41
   0  -9   5  188.70    9.69
   0   9  -5  343.74   11.91
   0   9   5  351.73   17.42
   0   9  -5  393.55   19.63
   0  -9   5  206.23   10.65
   0   9  -6  647.72   15.53
   0   9   6  915.82   30.07
   0   9  -6  967.22   31.16
   0  -9   6  932.52   29.10
   0   9   7   40.83    6.67
   0  -9   7   44.58    7.11
   0  -9   8   69.75    8.72
   0   9   8   77.26    9.95
   0   9   9    7.77    3.62
   0  -9   9    2.01    2.25
   0  -9   9    3.48    1.89
   0  -9  10   38.75    7.49
   0  -9  10   40.63    7.31
   0   9  10   41.54    8.14
   0   9  11    4.03    2.96
   0  -9  11    2.78    2.42
   0  -9  11    1.68    1.97
   0  -9  12    2.92    2.57
   0  -9  12    3.29    2.15
   0   9  12    2.56    3.04
   0  -9  13    0.23    0.20
   0  -9  13    2.53    2.89
   0   9  13    3.24    3.26
   0   9  14   -1.20    1.34
   0  -9  14    0.46    1.05
   0  -9  15   -0.71    1.52
   0  -9  16    0.90    2.76
   0  10   0  165.41   11.14
   0  10   1   20.20    4.10
   0  10  -1   20.23    4.05
   0  10  -2    1.58    1.00
   0  10   2    1.25    0.61
   0  10   2    1.31    1.13
   0 -10   2    1.05    0.43
   0  10   3   89.58    8.38
   0  10  -3   99.85    9.03
   0  10   4   92.76    9.19
   0  10  -4  103.73    7.25
   0  10  -4  111.27   10.15
   0  10   5    1.28    0.29
   0  10   5    1.03    1.66
   0 -10   5    0.15    0.23
   0  10  -5    1.47    1.00
   0 -10   5    1.07    0.95
   0  10  -5    1.90    1.60
   0  10   6   33.38    6.13
   0 -10   6   23.07    3.67
   0 -10   6   37.09    6.32
   0  10  -6   36.41    6.43
   0 -10   7  255.23   17.29
   0  10   7  216.39   15.79
   0 -10   8  370.50   21.44
   0  10   8  354.99   21.45
   0 -10   9    4.30    2.71
   0 -10   9    1.84    1.18
   0  10   9    4.43    3.16
   0 -10  10    4.99    3.02
   0 -10  10    7.05    3.13
   0  10  10    6.74    3.98
   0 -10  11    7.72    3.66
   0 -10  11    5.21    3.45
   0  10  11   10.66    4.53
   0 -10  12    6.63    3.35
   0  10  12    5.85    3.27
   0 -10  12    3.32    2.22
   0 -10  13    0.88    1.70
   0 -10  13    2.07    2.22
   0  10  13    4.84    3.07
   0  10  14    0.87    2.96
   0 -10  14    2.56    2.98
   0 -10  15    0.07    1.20
   0  11   0   -0.24    0.72
   0  11   1   14.00    3.76
   0  11  -1   12.19    3.33
   0  11  -2   44.01    6.07
   0 -11   2   40.64    2.21
   0  11   2   46.78    6.27
   0  11   2   31.65    2.38
   0  11   3   79.96    8.30
   0  11  -3   80.08    8.44
   0  11   4   60.81    7.75
   0  11  -4   67.92    8.47
   0  11  -5  301.15   18.12
   0  11   5  283.79   17.39
   0  11   6  241.54   16.32
   0  11  -6  259.35   17.86
   0 -11   7   45.91    7.43
   0  11   7   41.24    7.23
   0  11  -7   45.93    7.65
   0  11   8   13.66    4.73
   0 -11   8   18.05    4.93
   0 -11   9   29.19    6.70
   0 -11   9   34.96    7.02
   0  11   9   33.51    7.14
   0 -11  10    4.73    3.60
   0  11  10    4.05    2.84
   0 -11  10    3.76    2.17
   0  11  11    2.26    2.84
   0 -11  11    2.85    3.10
   0 -11  11   -0.21    0.55
   0  11  12    7.95    4.04
   0 -11  12    5.75    3.86
   0 -11  12    4.71    3.15
   0  11  13    1.62    1.30
   0 -11  13    1.13    1.95
   0 -11  13    1.01    2.02
   0 -11  14    0.08    1.08
   0  11  14    0.86    1.72
   0 -11  15    1.51    3.02
   0  12   0   56.28    7.42
   0  12   1  132.89   11.27
   0  12  -1  134.59   11.44
   0  12  -2   27.92    5.07
   0  12   2   25.35    4.73
   0 -12  -3   35.26    3.42
   0  12   3   47.25    6.77
   0  12  -3   57.44    7.62
   0  12   3   27.38    3.05
   0 -12   3   48.21    3.58
   0  12  -4  194.61   15.12
   0  12   4  179.54   13.71
   0  12   5    1.77    2.86
   0  12  -5    2.45    2.97
   0  12  -6   26.03    6.14
   0  12   6   19.23    5.06
   0  12   7  165.05   14.67
   0 -12   7  172.07   14.83
   0  12   7  166.39   14.93
   0  12  -7  174.76   15.57
   0 -12   8    8.90    3.33
   0  12   8   10.64    4.27
   0  12   9    3.96    2.96
   0 -12   9    5.81    3.17
   0  12  10   43.51    8.82
   0 -12  10   46.05    8.62
   0 -12  10   45.45    9.21
   0 -12  11    9.39    4.17
   0 -12  11    6.56    3.49
   0  12  11    6.62    3.80
   0 -12  12    2.01    2.54
   0 -12  12    0.42    1.59
   0  12  12    1.47    2.36
   0 -12  13    1.81    2.23
   0 -12  13   -0.88    1.51
   0  12  13    1.37    2.00
   0 -12  14   -0.93    1.66
   0 -12  15    3.84    3.33
   0  13   0    0.82    2.14
   0  13   1   56.69    7.96
   0  13  -1   50.95    7.31
   0  13   2    1.19    1.34
   0  13  -2    1.72    0.42
   0  13  -3   15.25    4.04
   0  13   3    5.59    1.26
   0  13   3   15.51    3.92
   0 -13   3   12.61    1.63
   0 -13  -3    6.71    1.54
   0  13  -4   27.27    5.84
   0  13   4    9.98    2.20
   0  13   4   26.30    5.54
   0 -13   4   24.10    3.16
   0  13   5  321.88   19.98
   0  13  -5  358.41   21.50
   0  13   6  100.40   11.65
   0  13  -6  117.39   13.08
   0  13   7   10.78    3.92
   0  13  -7    7.06    3.42
   0 -13   7   12.32    4.20
   0  13   8   26.64    6.27
   0 -13   8   29.33    7.18
   0  13   8   29.37    6.96
   0  13   9    2.02    2.10
   0 -13   9    0.92    1.78
   0 -13  10   12.76    5.09
   0  13  10    6.49    3.76
   0 -13  10    9.83    4.88
   0  13  11    1.76    1.64
   0 -13  11    0.29    1.18
   0 -13  11    1.65    1.85
   0 -13  12    1.78    1.95
   0 -13  12   -0.48    2.80
   0  13  12    2.44    2.91
   0 -13  13   -0.26    0.89
   0  13  13    2.01    3.01
   0 -13  13    0.67    1.38
   0 -13  14   -0.43    0.78
   0  14   0  107.04   11.30
   0  14   1   22.30    5.16
   0  14  -1   17.21    4.44
   0  14  -2    4.39    0.42
   0  14   2    7.83    3.78
   0  14   3  294.02   18.58
   0  14  -3  348.25   20.44
   0  14   4    5.91    2.21
   0  14   4    3.62    1.34
   0  14  -4    8.24    3.40
   0 -14   4    2.33    0.94
   0 -14   5   90.46    7.07
   0  14   5  112.75   12.26
   0  14  -5  120.42   13.14
   0  14  -6   -1.07    1.72
   0  14   6   -1.26    1.14
   0 -14   7    6.83    3.41
   0  14  -7    8.91    3.59
   0  14   7    8.50    4.33
   0  14   8   41.81    8.45
   0  14  -8   37.84    8.28
   0 -14   8   32.06    7.38
   0  14   9   19.60    6.23
   0 -14   9   15.73    5.21
   0  14   9   22.70    6.71
   0 -14  10    9.25    4.87
   0 -14  10    6.54    3.83
   0  14  10    6.51    4.17
   0  14  10    9.85    4.61
   0 -14  11    9.22    4.35
   0  14  11    9.51    4.75
   0 -14  11    9.78    4.54
   0 -14  12    3.85    3.51
   0 -14  12   -0.08    1.15
   0  14  12    1.41    2.96
   0 -14  13    1.03    2.29
   0 -14  13    1.02    1.07
   0 -14  14    3.38    3.16
   0  15   0    2.78    2.61
   0  15  -1   14.33    4.27
   0  15   1   18.80    5.09
   0  15   2   84.96   10.84
   0  15  -2   67.54    9.02
   0  15  -3   10.61    3.64
   0  15   3    7.65    2.08
   0  15  -4   12.79    4.74
   0  15   4    7.32    2.91
   0  15   5   61.75    9.51
   0  15  -5   64.60   10.24
   0  15   6   23.25    6.14
   0  15  -6   29.15    6.82
   0 -15   7    2.85    2.14
   0  15   7    2.23    1.91
   0  15  -7    3.32    3.30
   0 -15   8   -0.83    1.21
   0  15  -8    0.71    1.44
   0  15   8    3.34    2.89
   0  15   9   -1.19    1.72
   0 -15   9    1.03    2.53
   0  15  10    9.75    4.96
   0 -15  10    6.30    3.67
   0 -15  10   10.72    5.44
   0  15  11   10.29    5.51
   0 -15  11    5.35    3.81
   0 -15  11    8.20    4.68
   0  15  12    5.24    4.21
   0 -15  12    3.01    2.57
   0 -15  12    5.70    3.59
   0  15  12    3.93    3.05
   0 -15  13    0.42    0.65
   0 -15  13    0.86    1.43
   0  16   0   18.23    5.32
   0  16   1   19.37    5.59
   0  16  -1   23.15    6.03
   0  16   2   29.81    6.90
   0  16  -2   26.47    5.78
   0  16  -3    0.72    1.45
   0  16   3    2.57    1.90
   0  16  -4    2.88    2.84
   0  16   4    0.90    2.02
   0  16   5    1.98    1.39
   0  16  -5    1.50    1.05
   0  16   6   11.94    5.02
   0  16  -6   14.90    5.26
   0  16  -7   19.40    6.44
   0  16   7   15.26    5.19
   0  16   8   13.38    5.26
   0 -16   8   13.71    4.93
   0  16  -8   15.14    5.79
   0 -16   9   18.56    6.55
   0  16   9   13.06    5.45
   0  16  10    2.73    2.70
   0 -16  10    2.27    3.03
   0 -16  10    2.02    2.65
   0 -16  11    2.64    2.94
   0  16  11    3.92    3.70
   0 -16  11    4.33    4.58
   0 -16  12   -0.87    1.41
   0 -16  12   -1.28    1.90
   0 -16  13    1.77    1.97
   0  17   0    0.95    0.95
   0  17  -1   18.96    5.47
   0  17   1   27.10    6.51
   0  17   2   44.89    8.62
   0  17  -2   46.12    8.43
   0  17  -3   16.83    5.50
   0  17   3   22.98    6.12
   0  17   4   32.90    7.56
   0  17  -4   34.93    7.99
   0  17  -5   13.12    4.92
   0  17   5    9.03    3.98
   0  17   6   37.96    8.26
   0  17  -6   33.74    8.08
   0  17   7    9.72    4.40
   0  17  -7    7.23    3.87
   0  17   8    0.83    2.66
   0  17  -8    1.28    1.59
   0 -17   8    1.56    1.72
   0  17   9    4.54    3.47
   0 -17   9    4.39    3.53
   0 -17  10    0.46    3.03
   0  17  10    1.33    1.68
   0 -17  10    0.17    0.80
   0  17  11    5.74    4.33
   0 -17  11    2.16    2.64
   0 -17  11    7.40    4.59
   0 -17  12   -0.77    1.44
   0 -17  12   -1.52    2.77
   0  18   0  129.66   14.80
   0  18  -1   95.86   12.66
   0  18   1  101.27   13.36
   0  18   2   78.78   11.81
   0  18  -2   69.14   10.95
   0  18  -3   61.22   10.46
   0  18   3   63.09   10.73
   0  18   4   15.41    5.62
   0  18  -4   15.89    5.79
   0  18  -5    6.56    3.59
   0  18   5    6.96    3.40
   0  18  -6    0.07    1.98
   0  18   6    0.02    1.77
   0  18  -7    1.33    2.29
   0  18   7    5.22    3.05
   0  18  -8    2.46    2.92
   0 -18   8    0.19    1.38
   0  18   8   -0.10    0.64
   0  18   9    5.04    3.59
   0 -18   9    5.67    3.83
   0  18  10    2.01    3.02
   0 -18  10    1.68    2.20
   0 -18  10    2.27    3.13
   0 -18  11    0.32    1.32
   0 -18  11    0.86    1.39
   0  19   0    2.03    2.41
   0  19   1    1.70    2.54
   0  19  -1    1.63    2.29
   0  19  -2    3.99    2.88
   0  19   2    5.68    3.42
   0  19   3   20.11    6.17
   0  19  -3   17.96    6.00
   0  19  -4   26.95    7.84
   0  19   4   29.91    8.14
   0  19  -5   15.72    6.06
   0  19   5   16.66    5.93
   0  19  -6    1.35    0.84
   0  19   6    6.48    3.32
   0  19  -7   -0.25    1.50
   0  19   7   -0.32    1.20
   0  19  -8    0.34    1.78
   0  19   8    1.20    2.41
   0 -19   8   -0.44    1.41
   0  19   9    4.92    3.92
   0 -19   9    1.03    2.41
   0 -19  10   -1.75    2.07
   0  20   0    2.35    2.12
   0  20  -1   19.29    6.07
   0  20   1   19.66    6.63
   0  20  -2    3.62    3.07
   0  20   2   -0.80    1.16
   0  20   3   11.14    4.88
   0  20  -3   14.49    6.06
   0  20   4    5.24    4.35
   0  20  -4    0.25    1.59
   0  20   5   10.26    4.91
   0  20  -5    1.71    2.38
   0  20  -6    1.83    2.27
   0  20   6    7.01    4.61
   0  20  -7    1.53    1.88
   0  20   7    0.11    1.94
   0  20   8   -0.24    1.27
   0  20  -8   -0.14    0.69
   0 -20   8    0.62    1.95
   0  20  -9    1.22    2.12
   0 -20   9    1.84    2.69
   0  21   0    0.67    1.35
   0  21  -1    2.67    2.23
   0  21   1    5.73    4.33
   0  21   2    6.08    4.24
   0  21  -2    4.72    3.64
   0  21   3    5.32    3.45
   0  21  -3    4.20    3.49
   0  21  -4    5.85    4.08
   0  21   4    4.24    2.95
   0  21   5    7.26    4.15
   0  21  -5    4.62    3.65
   0  21  -6    0.95    1.41
   0  21   6    4.58    3.22
   0  21  -7    1.01    1.85
   0  21   7   -0.69    0.56
   0  21  -8    0.25    1.59
   0 -21   8    1.39    2.04
   0  22   0    0.32    0.96
   0  22   1   34.96    9.27
   0  22  -1   23.31    7.49
   0  22   2    3.03    3.76
   0  22  -2   -0.34    1.63
   0  22   3   12.72    5.61
   0  22  -3    5.72    3.91
   0  22   4    2.00    2.13
   0  22  -4   -0.30    0.71
   0  22   5    0.08    0.99
   0  22  -5   -0.14    0.34
   0  22   6    2.16    3.68
   0  22  -6    0.27    0.55
   0  22  -7    0.70    1.89
   0  23   0   -0.27    1.52
   0  23  -1    1.21    1.97
   0  23   1    2.28    2.23
   0  23   2    3.14    3.55
   0  23  -2    2.48    2.83
   0  23   3   16.88    7.15
   0  23  -3    3.89    3.35
   0  23   4    1.13    1.88
   0  23  -4   -0.05    0.53
   0  23  -5    0.82    1.45
   0  24   0    0.68    1.46
   0  24   1    3.73    3.49
   0  24  -1    6.93    4.92
   0  24  -2    0.39    1.93
  -1   0  16    2.17    3.16
  -1   0  15    1.49    1.62
  -1   0  14    6.49    4.30
  -1   0  13    2.14    1.98
  -1   0  12  206.29   18.02
  -1   0  11   -0.95    0.68
  -1   0  10  144.40   12.97
  -1   0   9   -0.44    1.25
  -1   0   8    0.74    0.26
   1   0  -8    0.20    0.64
   1   0  -7   -0.19    0.13
  -1   0   7    0.77    0.67
   1   0  -6  235.67    9.76
  -1   0   6  348.25   14.86
  -1   0   5    0.78    0.48
   1   0  -5    0.68    0.43
  -1   0   5    0.70    0.23
  -1   0   5    0.72    0.81
  -1   0   4    4.08    1.41
  -1   0   4    6.10    1.71
   1   0  -4    7.94    1.28
  -1   0   4    5.47    0.93
   1   0  -4    3.66    1.30
   1   0  -3    0.39    0.33
   1   0  -3    1.01    0.50
  -1   0   3    0.31    0.55
  -1   0   3   -0.07    0.13
   1   0  -3   -0.05    0.37
   1   0  -2  201.40    6.92
  -1   0   2  192.75    4.40
  -1   0  -2  338.48    7.34
   1   0   2  369.56    7.24
  -1   0  -2  318.69    9.35
   1   0   2  342.32    8.57
  -1   0  -3   -0.14    0.18
   1   0   3   -1.32    0.75
  -1   0  -3   -0.39    0.62
  -1   0  -3   -0.38    0.25
   1   0   3    0.12    0.37
  -1   0  -4  255.51    7.87
  -1   0  -4  283.50   11.08
  -1   0  -4  240.47   12.02
   1   0   5   -0.49    0.87
  -1   0  -5    0.48    0.46
   1   0   6  274.53   13.26
  -1   0  -6  125.64    6.49
   1   0   7    0.55    0.51
  -1   0  -7   -0.10    0.19
  -1   0  -8   66.08    5.32
   1   0   8  144.48   11.40
  -1   0  -9   -0.40    0.58
   1   0   9    0.69    1.32
   1   0  10   18.56    4.87
   1   0  11    0.38    1.60
   1   0  12   10.35    4.47
   1   0  13   -0.68    0.70
   1   0  14    1.43    3.24
   1   0  15    1.72    2.59
   1   0  16    1.35    2.17
  -1   1  16    0.08    0.44
  -1  -1  16    0.77    2.34
  -1   1  15    5.93    3.98
  -1  -1  15    5.10    3.42
  -1   1  14   45.09   10.11
  -1  -1  14   44.79    9.63
  -1   1  13    5.12    3.24
  -1  -1  13   10.48    4.81
  -1   1  12   94.22   12.40
  -1  -1  12   86.01   11.58
  -1  -1  11   34.69    6.92
  -1   1  11   35.17    7.15
  -1   1  10   61.43    8.37
  -1  -1  10   68.42    9.03
   1   1  -9   -0.42    0.56
  -1  -1   9    0.21    0.55
  -1   1   9   -0.07    0.80
  -1  -1   8  109.15    7.45
  -1   1   8   97.25    9.20
  -1  -1   8  102.50    9.56
   1   1  -7    7.14    1.62
  -1  -1   7   11.39    2.16
  -1   1   7    9.56    2.80
  -1  -1   7   10.76    2.99
   1  -1  -7    6.20    1.98
  -1  -1   6  584.33   19.15
   1  -1  -6  411.04   14.48
  -1  -1   6  647.48   14.87
   1   1  -6  393.61   10.86
  -1   1   6  584.63   18.87
   1  -1  -5   80.55    5.70
  -1  -1   5  107.21    7.50
   1   1  -5  127.59    5.24
  -1   1   5   76.06    5.89
  -1   1   5  107.76    7.46
  -1  -1   5  111.18    5.55
  -1   1   4   81.50    5.36
  -1   1   4   86.01    5.89
  -1  -1   4   79.00    6.06
   1   1  -4   97.49    3.66
   1   1  -4   88.69    7.14
  -1  -1   4   83.94    5.75
   1  -1  -4  102.85    5.68
   1  -1  -4   86.04    3.27
   1  -1  -4   74.61    6.49
  -1   1   3  129.87    6.37
   1   1  -3  167.74    8.34
   1  -1  -3  149.39    7.70
  -1  -1   3  123.35    6.49
  -1   1   3  139.26    5.38
  -1  -1   3  122.61    6.04
   1  -1  -3  139.69    5.57
   1  -1  -3  147.51    6.01
   1   1  -2 2621.61   26.15
   1  -1  -2 2668.18   26.23
   1  -1   1  205.15    4.58
  -1  -1  -2   31.48    2.61
   1  -1   2   35.68    2.76
  -1   1  -2   35.50    2.92
   1   1   2   33.43    3.07
   1   1   2   34.61    2.60
  -1   1  -2   27.68    2.82
   1  -1   2   34.19    2.99
  -1  -1  -2   36.40    3.23
   1  -1   3  585.95    7.93
  -1  -1  -3  618.00   16.38
  -1   1  -3  563.00   14.59
   1   1   3  602.10   14.75
   1  -1   3  592.53   13.86
   1  -1   3  579.76   13.95
  -1   1  -4  149.40    4.88
   1   1   4  232.04   10.27
  -1  -1  -4  100.22    6.63
  -1   1  -4  140.98    8.79
   1  -1   4  238.39   10.02
  -1   1  -4  197.52    9.61
   1  -1   4  245.16    9.98
   1   1   5   27.20    3.86
  -1  -1  -5   10.30    2.01
  -1   1  -5   17.77    1.89
  -1  -1  -5   14.94    2.82
   1  -1   5   31.90    4.01
   1  -1   5   29.46    3.84
   1  -1   6    1.88    1.50
  -1  -1  -6    0.20    0.33
  -1   1  -6    0.40    0.36
   1   1   6    0.34    0.19
  -1  -1  -7  121.36    7.72
   1   1   7  152.67   10.99
   1  -1   7  146.51   10.42
  -1   1  -8    1.63    0.77
   1   1   8    3.03    2.13
   1  -1   8    2.40    1.43
   1  -1   9    8.39    2.83
  -1   1  -9    5.91    1.45
   1  -1  10  214.11   16.31
   1   1  10  228.31   17.46
   1  -1  11   10.58    4.17
   1   1  11    7.81    3.77
   1  -1  12    1.31    1.53
   1   1  12    0.42    1.52
   1   1  13    5.75    3.08
   1  -1  13   11.49    4.87
   1   1  14    7.38    3.80
   1  -1  14    8.93    5.34
   1  -1  15   -0.94    0.81
   1   1  15    0.70    2.20
   1   1  16    0.34    2.16
   1  -1  16    0.65    1.30
  -1   2  16    0.36    0.93
  -1  -2  16    4.24    3.84
  -1  -2  15    0.76    2.23
  -1   2  15    2.38    2.99
  -1  -2  14    2.59    2.69
  -1   2  14    2.52    2.40
  -1   2  13   43.70    9.07
  -1  -2  13   36.85    7.89
  -1   2  12   29.44    7.24
  -1  -2  12   34.37    7.65
  -1   2  11   26.34    5.91
  -1  -2  11   24.96    5.98
  -1  -2  10   64.56    9.00
  -1   2  10   62.70    8.63
  -1  -2   9   22.22    5.11
   1   2  -9    8.41    1.81
  -1  -2   9   18.24    3.34
  -1   2   9   17.34    4.11
  -1  -2   8    3.43    2.07
   1   2  -8    0.99    0.57
  -1  -2   8    2.52    1.31
  -1   2   8    3.08    1.90
  -1   2   7  117.36    9.29
  -1  -2   7  134.38    7.91
  -1  -2   7  117.66    9.42
   1  -2  -6    0.84    0.45
   1   2  -6    1.83    0.57
  -1  -2   6    2.48    1.14
   1  -2  -6    2.03    1.21
  -1  -2   6    1.83    1.16
  -1   2   6    3.49    1.43
  -1   2   6    2.99    1.46
  -1   2   5  254.29   11.36
  -1   2   5  244.51    9.97
   1   2  -5  292.12    5.87
  -1  -2   5  251.82   11.25
  -1   2   4  254.17   10.26
  -1  -2   4  256.83   10.20
   1  -2  -4  286.25   10.73
  -1  -2   4  268.63   11.80
   1  -2  -3  190.09    9.14
  -1  -2   3  191.17    9.53
  -1   2   3  171.17    6.79
  -1  -2   3  159.06    8.07
   1  -2  -3  178.95    7.63
   1  -2  -3  179.77    6.00
  -1   2   3  158.20    7.18
  -1  -2   3  164.35    7.63
   1  -2  -2  408.83   10.74
  -1   2   2  395.13    9.61
  -1   2   2  352.92    8.79
   1  -2  -2  382.20   10.03
  -1  -2   2  355.94   10.30
   1   2  -2  401.94   10.17
  -1  -2   2  375.96   10.87
   1   2  -2  428.09   10.91
   1   2   1   26.74    2.44
   1   2   1   19.30    1.95
   1  -2   1   31.28    2.50
  -1  -2  -1   21.91    2.29
   1  -2   1   24.02    2.41
   1  -2   1   24.52    2.12
   1  -2   1   23.14    1.66
   1  -2   1   30.69    2.50
  -1  -2  -1   17.17    2.15
  -1   2  -2 8122.64   41.37
   1  -2   2 7247.57   38.14
  -1  -2  -2 9099.63   58.47
   1  -2   2 7896.98   48.62
   1  -2   2 8405.42   44.30
  -1   2  -2 8353.54   45.72
   1   2   2 7489.85   46.92
  -1  -2  -3  325.76   12.60
   1  -2   3  296.74    9.56
  -1   2  -3  339.69   11.68
   1  -2   3  298.67   10.33
   1   2   3  317.87   11.34
  -1   2  -3  317.81    8.89
  -1   2  -4  405.68   11.02
   1   2   4  401.12   14.07
   1  -2   4  408.94   13.22
   1  -2   4  396.53   13.00
  -1  -2  -5   18.00    3.14
   1  -2   5   31.85    4.17
   1  -2   5   34.26    4.21
   1   2   5   32.47    4.40
  -1  -2  -5   13.35    2.59
   1  -2   6  102.76    8.24
   1  -2   6  107.83    7.97
   1   2   6   94.39    8.26
   1   2   7   40.48    5.97
   1  -2   7   42.04    5.41
   1  -2   7   37.61    5.38
   1  -2   8  218.64   14.08
   1   2   8  231.67   15.27
   1   2   9   12.56    4.05
   1  -2   9   14.77    4.02
   1   2  10   19.40    5.54
   1  -2  10   15.46    4.42
   1   2  11   20.41    5.85
   1  -2  11   18.28    5.44
   1  -2  12    1.25    2.71
   1   2  12    0.78    1.96
   1   2  13    0.90    2.88
   1  -2  13    1.44    2.14
   1  -2  14    2.94    3.20
   1   2  14   -1.71    1.50
   1   2  15    1.64    3.20
   1  -2  15   -0.04    0.67
   1   2  16    0.86    1.43
   1  -2  16    0.10    0.99
  -1   3  16    0.96    2.04
  -1  -3  16    1.65    2.85
  -1  -3  15    5.37    4.36
  -1   3  15    2.98    3.10
  -1  -3  14   17.11    5.91
  -1   3  14   16.22    6.24
  -1  -3  13    0.50    1.93
  -1   3  13   -1.31    1.44
  -1   3  12  113.96   13.73
  -1  -3  12  112.57   13.45
  -1  -3  11    7.24    3.81
  -1   3  11    8.39    3.70
  -1  -3  10    1.32    1.28
  -1  -3  10    2.01    1.98
  -1   3  10    0.04    0.80
   1   3 -10    0.58    0.34
   1  -3  -9   -0.30    0.51
  -1   3   9   -0.87    0.80
   1   3  -9    0.00    0.10
   1   3  -9    0.19    0.05
  -1  -3   9    0.82    0.67
  -1  -3   9    0.05    1.19
  -1   3   8    3.57    1.83
   1   3  -8    2.22    0.71
  -1  -3   8    3.70    2.41
   1  -3  -8    3.27    1.11
  -1  -3   8    5.86    1.95
   1   3  -8    1.60    0.56
  -1  -3   7   24.34    4.37
  -1   3   7   26.74    4.49
   1  -3  -7    9.72    1.76
  -1  -3   7   28.82    3.97
   1   3  -7   33.13    2.23
  -1   3   7   21.17    3.59
   1   3  -7   17.37    1.60
  -1  -3   6  250.37   12.40
  -1   3   6  244.52   12.48
  -1  -3   5   82.58    6.62
  -1   3   5   87.86    6.99
  -1   3   4  118.90    7.38
   1  -3  -4  128.49    5.51
  -1  -3   4  121.10    7.71
  -1  -3   3 1564.79   28.15
   1   3  -3 1413.93   23.89
   1  -3  -3 1511.93   26.63
   1  -3  -3 1400.17   24.04
   1   3  -3 1587.55   17.54
  -1   3   3 1432.01   21.63
  -1   3   3 1405.85   22.98
  -1  -3   3 1325.69   24.58
  -1  -3   2  634.59   15.35
   1   3  -2  569.12   13.32
   1  -3  -2  640.66   14.81
   1   3  -2  587.10   10.73
  -1   3   2  571.71   12.82
   1  -3  -2  630.83   14.87
  -1  -3   2  526.68   13.70
  -1   3   2  518.24   11.99
  -1   3   1  555.13   11.42
   1   3  -1  598.24   11.62
   1   3  -1  550.29   11.65
  -1   3   1  584.20   10.86
   1  -3  -1  581.97   12.99
  -1  -3   1  540.01   11.56
   1  -3  -1  593.62   11.52
  -1  -3   1  521.80   11.43
   1   3  -1  600.84   11.36
   1  -3   0  304.94    8.01
   1   3   0  267.37    8.03
   1   3   0  315.99    6.90
  -1  -3   0  288.89    8.98
  -1  -3   0  285.90    6.14
   1   3   0  305.10    8.51
  -1   3   0  280.74    7.81
  -1   3   0  326.33    8.09
   1  -3   0  341.02    9.56
   1   3   1 1173.91   17.84
  -1   3  -1 1177.29   16.42
  -1   3  -1 1198.82   16.16
   1   3   1 1254.85   15.44
   1  -3   1 1075.74   16.53
   1  -3   1 1168.27   14.59
  -1  -3  -1 1073.60   18.77
   1  -3   1  918.75   15.26
   1   3   1 1044.80   16.69
  -1  -3  -1 1333.24   20.73
   1   3   2  692.17   15.35
  -1   3  -2  771.25   15.69
  -1   3  -2  739.01   12.69
  -1  -3  -2  715.72   16.34
   1   3   2  655.14   14.21
   1  -3   2  720.81   13.16
   1  -3   2  730.90   14.23
  -1  -3  -2  811.56   18.58
   1  -3   3 1024.75   24.02
   1  -3   3 1467.99   21.50
   1   3   3 1459.97   24.79
  -1  -3  -3 1067.28   25.11
  -1  -3  -3 1358.49   23.98
   1  -3   3 1589.56   25.69
  -1   3  -3 1568.92   19.85
   1   3   4   53.73    5.37
  -1  -3  -4   29.65    3.80
  -1   3  -4   65.60    4.49
   1  -3   4   56.01    5.07
  -1   3  -4   33.07    4.40
   1  -3   4   52.24    4.65
   1  -3   5 1903.71   32.34
   1   3   5 1921.37   35.45
   1  -3   5 1972.97   32.59
   1  -3   6  128.46    9.16
   1  -3   6  137.05    9.23
  -1   3  -6  127.21    7.15
   1   3   6  134.79   10.03
   1   3   7   30.73    5.31
  -1   3  -7   32.09    3.85
   1  -3   7   33.88    5.24
   1  -3   7   30.61    4.65
   1   3   8    0.31    0.82
   1  -3   8    1.01    1.06
  -1   3  -8    0.45    0.81
   1  -3   8    0.57    1.03
   1   3   9   57.03    8.41
   1  -3   9   45.47    6.62
   1  -3   9   52.78    7.58
  -1   3 -10    0.53    0.65
   1   3  10    1.02    1.85
   1  -3  10   -0.30    1.41
   1  -3  11    5.76    3.39
   1   3  11    7.99    3.76
   1   3  12   32.67    7.95
   1  -3  12   21.53    6.04
   1  -3  13    3.46    3.09
   1   3  13    3.38    2.95
   1  -3  14    2.17    1.81
   1   3  14    2.29    3.42
   1  -3  15    0.02    2.21
   1   3  15    0.21    1.85
   1   3  16    1.34    1.69
   1  -3  16    2.78    3.85
  -1   4  16   -0.62    2.46
  -1  -4  16    0.43    2.00
  -1   4  15    1.03    2.22
  -1  -4  15    0.24    2.16
  -1  -4  14   13.54    5.69
  -1   4  14    9.89    4.99
  -1  -4  13    3.35    3.05
  -1   4  13    3.05    2.19
  -1  -4  12    2.40    1.76
  -1   4  12   -0.45    1.91
  -1  -4  12    1.82    2.07
  -1  -4  11   14.12    3.58
  -1   4  11   20.88    5.80
  -1  -4  11   19.63    5.38
  -1   4  10   29.87    6.13
  -1  -4  10   27.12    4.78
  -1  -4  10   29.27    6.13
  -1  -4   9   28.02    4.52
  -1   4   9   25.81    5.51
  -1  -4   9   23.19    5.12
   1  -4  -9    8.93    1.97
  -1  -4   8   99.57    8.14
  -1  -4   8   95.05    9.33
  -1   4   8   95.03    9.65
   1  -4  -8   70.15    5.28
  -1  -4   7   12.59    2.83
  -1  -4   7   11.36    2.98
  -1   4   7    9.94    3.24
   1   4  -7    7.33    1.11
   1  -4  -7    3.30    1.12
  -1   4   6   95.32    8.07
   1   4  -6  108.01    4.54
  -1  -4   6   96.19    7.81
  -1   4   5  214.36   11.24
   1   4  -5  241.49    6.90
  -1  -4   5  217.31   11.54
  -1  -4   4   14.65    2.50
   1   4  -4   12.75    2.76
   1   4  -4   12.89    1.70
   1  -4  -4   12.57    1.54
  -1   4   4   11.90    2.56
   1   4  -3  159.18    6.04
  -1  -4   3   98.74    7.67
   1   4  -3  134.52    7.77
  -1  -4   3  161.54    4.47
  -1   4   3  145.16    7.65
  -1  -4   3  138.48    8.38
   1  -4  -3  124.79    8.02
  -1   4   3  133.09    7.32
   1  -4  -3  154.72    9.20
  -1   4   2  158.24    7.36
  -1  -4   2  161.85    6.96
  -1  -4   2  147.19    7.76
   1  -4  -2  188.06    8.97
   1   4  -2  157.10    7.67
  -1   4   2  153.99    7.09
   1  -4  -2  179.38    8.76
  -1  -4   2  165.97    8.59
  -1  -4   2  178.86    5.98
   1   4  -2  165.75    6.41
  -1   4   1 1310.16   17.99
  -1  -4   1 1469.66   24.40
   1  -4  -1 1377.76   22.73
   1  -4  -1 1036.96   18.02
  -1  -4   1 1030.98   18.50
   1   4  -1 1254.31   19.89
  -1   4   1 1280.83   19.06
  -1   4   1 1216.82   18.90
   1   4  -1 1332.32   19.09
  -1  -4   1 1189.61   19.40
  -1  -4   0  678.12   15.73
  -1   4   0  774.55   10.11
   1   4   0  753.50   15.31
  -1   4   0  750.59   14.21
   1  -4   0  892.21   17.49
  -1  -4   0  739.61    9.77
  -1  -4   0  705.86   12.23
   1  -4   0  747.27   15.16
  -1  -4   0  854.45   17.68
  -1   4   0  647.56   13.48
   1   4   0  710.66   14.34
   1   4   1 3870.04   35.57
  -1  -4  -1 4060.96   40.53
   1  -4   1 3951.23   26.83
   1   4   1 4357.36   22.96
  -1   4  -1 4107.45   34.05
   1   4   1 4106.79   28.24
   1   4   1 3749.33   35.32
  -1  -4  -1 4044.87   40.87
  -1   4  -1 3922.41   31.49
   1  -4   2 2404.02   27.79
  -1   4  -2 2393.14   29.06
  -1  -4  -2 2347.31   34.52
  -1   4  -2 2357.11   24.84
   1  -4   3  695.54   15.64
   1  -4   3  653.78   15.81
  -1   4  -3  603.87   12.64
  -1   4  -3  623.87   16.48
   1   4   3  651.69   17.51
   1   4   4    3.35    1.60
   1  -4   4    1.38    1.18
   1  -4   4    3.91    1.45
  -1   4  -4    1.49    0.65
   1  -4   5   18.33    3.10
  -1   4  -5   20.12    2.63
   1  -4   5   18.59    3.39
   1   4   5   16.53    3.11
   1   4   6   82.07    8.02
   1  -4   6   88.48    7.64
   1  -4   6   87.42    7.61
  -1   4  -6   85.75    5.63
   1   4   7   88.37    9.00
   1  -4   7   89.54    8.45
  -1   4  -7   94.69    6.41
   1  -4   7   89.36    8.15
   1   4   8   58.83    8.22
   1  -4   8   58.76    7.12
  -1   4  -8   37.82    4.34
   1  -4   8   57.71    7.51
   1   4   9   95.19   11.00
   1  -4   9   85.34    8.89
   1  -4   9   87.11    9.98
   1  -4  10   25.16    5.78
   1   4  10   30.60    6.92
   1  -4  10   24.93    5.15
   1   4  11   41.27    8.13
   1  -4  11   42.91    8.13
   1   4  12    0.74    0.94
   1  -4  12    4.01    3.13
   1  -4  13    1.57    2.33
   1   4  13    1.84    3.02
   1  -4  14    5.00    3.45
   1   4  14    3.28    3.01
   1  -4  15    1.15    1.63
   1   4  15   -1.32    3.21
   1  -4  16    0.11    0.62
  -1  -5  16    1.02    1.38
  -1   5  16   -1.07    2.22
  -1   5  15    0.93    1.34
  -1  -5  15    1.39    2.15
  -1  -5  14    3.57    2.71
  -1   5  14   -0.32    0.90
  -1   5  13    7.67    4.31
  -1  -5  13    3.13    2.94
  -1  -5  12  104.78   13.66
  -1  -5  12   82.62    9.50
  -1   5  12  111.23   14.08
  -1  -5  11   -0.29    0.63
  -1  -5  11   -0.52    0.99
  -1   5  11    1.09    2.17
  -1   5  10   12.22    4.48
  -1  -5  10    8.59    2.82
  -1  -5  10   12.57    4.17
  -1  -5   9    1.00    1.58
   1  -5  -9    0.45    0.23
  -1   5   9   -0.11    1.43
  -1  -5   9    0.80    0.80
  -1   5   8   96.20    9.94
  -1  -5   8  104.95    8.83
  -1  -5   8   94.61    9.36
  -1  -5   7   95.11    8.70
  -1   5   7  103.52    9.42
   1   5  -6  226.56    6.64
  -1   5   6  203.97   12.32
  -1  -5   6  199.93   11.93
  -1  -5   5   27.56    4.21
  -1   5   5   32.50    4.66
   1   5  -5   33.91    2.78
   1   5  -4  198.12   10.96
  -1  -5   4  210.31    5.36
   1  -5  -4  215.33    6.06
  -1   5   4  178.22    9.78
   1   5  -4  204.05    7.15
   1   5  -3   41.19    4.44
  -1   5   3   40.42    4.29
   1   5  -3   49.11    3.71
  -1  -5   3   48.24    3.26
  -1  -5   3   43.40    3.95
  -1  -5   2  113.29    7.78
  -1  -5   2  116.74    7.40
   1   5  -2  132.83    7.37
   1  -5  -2  111.75    7.75
  -1   5   2  130.73    7.24
  -1  -5   2  119.18    6.62
   1  -5  -2  160.33    8.88
  -1  -5   2  164.62    7.06
   1   5  -2  137.13    6.33
  -1   5   2  132.93    7.12
   1  -5  -1  394.22   13.79
  -1  -5   1  376.21   13.66
   1   5  -1  334.97   10.34
  -1  -5   1  303.68   11.06
  -1   5   1  339.03   11.03
  -1  -5   1  226.30    9.22
   1   5  -1  345.60   11.62
  -1   5   1  320.03   10.49
   1  -5  -1  260.09   10.24
   1  -5   0  145.38    7.71
  -1  -5   0  216.85   10.04
  -1  -5   0  206.94    5.21
  -1   5   0  222.40    8.85
   1   5   0  207.18    8.98
  -1   5   0  216.27    5.28
   1   5   0  212.66    8.71
  -1   5   0  198.87    8.09
  -1  -5   0  186.91    9.17
  -1  -5   0  135.05    5.93
   1  -5   0  246.99   10.46
  -1  -5  -1 2673.39   36.95
  -1   5  -1 2715.77   28.78
   1   5   1 2604.61   31.86
   1  -5   1 2102.20   29.95
  -1   5  -1 2775.52   31.28
   1   5   1 2981.15   24.07
   1  -5   1 2678.95   21.84
  -1  -5  -1 2583.26   35.83
  -1   5  -2   35.27    3.92
   1  -5   2   39.84    3.95
   1  -5   2   39.35    4.48
  -1   5  -2   31.96    3.13
   1   5   2   33.68    3.80
   1  -5   3  623.67   15.87
  -1   5  -3  610.76   13.77
   1  -5   3  707.79   16.78
   1   5   3  584.28   17.36
  -1   5  -3  682.98   18.99
   1  -5   4  485.63    7.75
   1  -5   4  486.33   15.83
  -1   5  -4  462.28   12.29
   1   5   4  447.14   16.28
   1   5   5  438.91   17.23
  -1   5  -5  464.23   12.45
   1  -5   5  429.05   15.37
   1   5   5  436.63    9.65
   1  -5   5  449.16   17.18
   1  -5   6   12.54    2.92
  -1   5  -6   11.52    2.12
   1   5   6    8.14    2.14
   1  -5   6   12.29    3.01
   1   5   6   10.07    1.82
  -1   5  -7    6.24    1.68
   1   5   7    1.02    0.61
   1  -5   7    5.05    2.33
   1   5   7    1.12    0.48
   1  -5   7    4.33    2.40
   1  -5   8   36.38    5.63
   1   5   8   38.07    6.49
   1   5   8   22.97    3.55
  -1   5  -8   20.13    2.91
   1  -5   8   37.89    5.98
   1  -5   9    5.81    2.15
  -1   5  -9    3.34    1.16
   1   5   9    8.15    3.79
   1  -5   9    8.60    3.20
   1   5  10   38.20    7.84
   1  -5  10   28.37    5.63
   1  -5  10   30.01    6.33
   1   5  11   50.50    9.27
   1  -5  11   40.70    7.44
   1  -5  11   44.67    8.25
   1   5  12   60.87   10.89
   1  -5  12   52.46    9.32
   1  -5  13   -2.40    2.51
   1   5  13    1.82    3.11
   1  -5  14    4.14    3.09
   1   5  14   11.04    5.56
   1  -5  15    0.42    1.69
   1   5  15   -1.64    3.04
   1  -5  16    3.13    3.15
  -1  -6  16   -0.48    1.40
  -1  -6  15    4.29    3.36
  -1   6  15    1.16    1.95
  -1   6  14    0.19    1.62
  -1  -6  14    0.51    0.99
  -1   6  13    9.73    4.14
  -1  -6  13    8.57    4.12
  -1  -6  12   27.33    5.72
  -1   6  12   35.42    7.96
  -1  -6  12   25.93    6.70
  -1  -6  11   -0.32    1.79
  -1  -6  11   -0.11    1.02
  -1   6  11    2.01    2.46
  -1   6  10   79.51   10.54
  -1  -6  10   64.64    7.81
  -1  -6  10   73.79    9.98
  -1  -6   9   12.30    4.09
  -1   6   9   12.81    4.21
   1  -6  -9    2.73    1.38
  -1  -6   9   11.14    3.10
  -1  -6   8    0.90    0.48
  -1   6   8    3.05    2.48
  -1   6   7  112.84   10.26
  -1  -6   7  122.36   10.21
   1   6  -6  270.25    7.83
  -1  -6   6  265.98   14.72
  -1   6   6  264.59   14.17
  -1   6   5   85.35    7.55
   1   6  -5  100.62    5.17
   1   6  -5   89.17    7.87
  -1  -6   5   67.31    3.21
   1  -6  -5   97.86    4.25
  -1  -6   5   91.56    7.64
   1   6  -4  102.81    5.53
  -1  -6   4  115.62    5.26
  -1   6   4   89.74    7.27
   1   6  -4  100.53    7.97
  -1  -6   3   95.67    5.47
  -1   6   3   77.00    6.32
  -1  -6   3   64.86    5.24
   1   6  -3   78.83    5.03
   1   6  -3   76.82    6.57
  -1  -6   2   92.47    6.07
   1   6  -2   84.75    5.51
   1   6  -2   76.93    5.99
  -1   6   2   82.43    6.18
  -1  -6   2   66.58    5.57
  -1   6   2   82.99    6.16
  -1   6   2   76.11    5.69
   1   6  -1 1830.53   26.59
  -1  -6   1 1547.18   27.95
  -1  -6   1 1571.11   25.88
   1  -6  -1 1600.42   30.07
   1   6  -1 1838.50   29.31
  -1   6   1 1775.87   27.20
  -1   6   1 1853.50   27.96
  -1  -6   1 1420.46   25.66
   1  -6   0  767.88   20.10
  -1   6   0  680.96   16.25
  -1   6   0  803.67   10.02
   1   6   0  725.95   18.37
  -1   6   0  764.34   18.08
  -1  -6   0  742.42    9.95
   1  -6   0  813.18   21.07
  -1   6  -1  481.57   14.18
   1   6   1  416.52   13.80
   1   6   1  503.72    9.86
   1  -6   1  394.66   15.31
   1  -6   1  472.15    9.07
  -1   6  -1  483.04   13.26
   1  -6   1  243.11   11.29
   1   6   2  193.81    9.95
  -1   6  -2  195.06    8.24
  -1   6  -2  204.58    9.99
   1  -6   2  205.87    7.83
  -1   6  -3 1269.68   20.99
  -1   6  -3 1326.03   26.97
  -1   6  -4  156.64    7.51
   1  -6   4  142.51    5.56
   1  -6   4  155.29    9.09
   1   6   4  142.20    9.56
  -1   6  -4  157.67    9.98
   1  -6   5  231.78   11.99
  -1   6  -5  232.90    9.32
   1   6   5  221.89   12.92
   1   6   6  113.52    9.83
   1   6   6  103.04    4.60
   1  -6   6  128.76   10.16
   1  -6   6  121.08    9.09
  -1   6  -6  118.19    6.83
  -1   6  -7   45.89    4.31
   1  -6   7   71.07    7.84
   1   6   7   69.65    8.27
   1  -6   7   67.25    7.55
   1  -6   8  328.61   17.74
   1  -6   8  326.29   17.95
   1   6   8  316.59   18.98
   1  -6   9  188.17   14.32
   1   6   9  176.13   14.96
   1  -6   9  184.33   14.74
   1  -6  10  330.66   20.04
   1   6  10  348.54   22.57
   1  -6  10  384.13   23.03
   1  -6  11    2.66    2.79
   1   6  11    3.53    2.45
   1  -6  11    5.79    3.51
   1  -6  12    3.13    2.66
   1  -6  12    4.08    3.46
   1   6  12    2.23    2.31
   1  -6  13    2.97    2.56
   1   6  13    3.61    3.61
   1  -6  14   -0.36    0.38
   1   6  14    2.96    2.75
   1   6  15   -0.82    1.58
   1  -6  15    1.38    2.46
   1  -6  16    0.37    1.35
  -1  -7  16   -1.19    2.69
  -1   7  15    1.53    2.36
  -1  -7  15    0.39    1.64
  -1  -7  14    6.67    3.91
  -1   7  14    7.95    4.73
  -1   7  13    2.86    2.16
  -1  -7  13    2.52    2.71
  -1   7  12    4.54    3.26
  -1  -7  12    2.13    1.58
  -1  -7  12    2.08    2.19
  -1   7  11   57.69    9.59
  -1  -7  11   62.99   10.01
  -1  -7  11   57.87    8.11
  -1  -7  10    8.95    3.91
  -1  -7  10    6.62    2.53
  -1   7  10    9.08    3.89
  -1  -7   9   -0.69    0.96
  -1   7   9    3.03    2.20
  -1  -7   9   -1.88    2.57
  -1   7   8    8.30    2.99
  -1  -7   8    8.40    2.86
  -1  -7   7  161.64   12.41
  -1   7   7  148.01   11.63
  -1  -7   6  101.81    9.12
  -1   7   6  102.49    9.13
  -1  -7   5    4.69    1.05
   1   7  -5    5.17    1.32
  -1   7   5    6.22    2.39
   1  -7  -5    5.56    0.86
   1   7  -5    4.25    2.12
  -1  -7   4   22.50    3.38
  -1  -7   4   27.62    3.07
  -1   7   4   23.77    3.87
   1   7  -4   25.04    4.18
   1   7  -4   28.15    3.20
   1   7  -3  504.81   17.57
  -1  -7   3  564.08   15.45
  -1   7   3  497.17   16.55
   1   7  -3  522.73   14.32
  -1  -7   2   43.35    4.94
  -1   7   2   45.46    4.91
  -1   7   2   47.67    5.06
   1   7  -2   43.76    4.85
  -1  -7   2   36.89    4.34
   1   7  -2   50.27    4.69
  -1   7   1    4.42    1.56
  -1  -7   1    2.85    1.05
  -1   7   1    7.49    2.17
   1   7  -1    6.61    1.95
  -1  -7   1    4.44    1.64
  -1  -7   0    2.50    0.88
   1   7   0    7.43    2.15
  -1   7   0    8.12    2.17
  -1   7   0    4.81    1.50
   1  -7   1   70.03    3.52
   1   7   1   73.86    3.79
  -1   7  -1   70.77    5.89
  -1   7  -1   68.12    5.36
   1   7   1   66.99    5.86
   1  -7   2  577.06   12.92
  -1   7  -2  579.23   15.32
   1   7   2  579.11   13.71
   1   7   2  518.84   17.15
  -1   7  -2  553.44   17.24
   1   7   3    2.52    1.78
   1  -7   3    3.22    1.15
   1   7   3    2.65    1.27
  -1   7  -3    2.28    1.15
  -1   7  -3    2.50    0.78
   1  -7   3    0.72    0.51
   1  -7   4   37.78    4.63
   1  -7   4   31.76    3.14
  -1   7  -4   35.74    3.71
  -1   7  -4   40.13    5.38
   1  -7   4   22.18    3.48
   1   7   4   33.60    4.85
   1  -7   5  282.21   12.35
  -1   7  -5  357.04   16.48
  -1   7  -5  319.20   11.06
   1  -7   5  379.19   16.36
   1   7   5  329.34   16.34
   1  -7   5  316.09    8.00
   1  -7   6   41.14    5.94
  -1   7  -6   40.82    3.97
   1   7   6   38.52    6.06
   1  -7   6   37.92    5.32
   1  -7   7    3.30    1.71
  -1   7  -7    1.52    0.75
   1   7   7    2.21    2.40
   1  -7   7    2.17    1.60
   1  -7   8   63.90    8.19
   1  -7   8   63.36    7.94
   1   7   8   65.04    8.70
   1  -7   9    2.83    2.38
   1   7   9    5.86    3.33
   1  -7   9    1.96    2.61
   1  -7  10   70.75   10.11
   1  -7  10   62.38    9.16
   1   7  10   91.70   11.93
   1   7  11    2.06    1.79
   1  -7  11    4.39    3.03
   1  -7  11    4.43    3.27
   1  -7  12   31.48    7.57
   1  -7  12   27.67    6.67
   1   7  12   32.04    8.03
   1  -7  13   -0.15    0.52
   1   7  13    1.45    2.54
   1   7  14   11.36    6.10
   1  -7  14   11.79    5.34
   1  -7  15    1.11    1.97
   1   7  15    0.61    0.71
   1  -7  16    0.92    2.25
  -1  -8  16    0.48    1.28
  -1   8  15    2.75    3.59
  -1  -8  15    1.07    1.89
  -1   8  14    7.17    3.71
  -1  -8  14    6.27    4.68
  -1  -8  13   -0.05    0.70
  -1   8  13    2.99    2.52
  -1  -8  12   12.94    4.17
  -1  -8  12   16.03    5.81
  -1   8  12   12.60    4.96
  -1  -8  11   31.73    7.25
  -1  -8  11   29.97    6.16
  -1   8  11   30.11    6.94
  -1   8  10   69.16    9.82
  -1  -8  10   55.20    8.00
  -1  -8  10   60.36    8.97
  -1  -8   9   24.56    4.91
  -1   8   9   28.26    5.66
  -1  -8   8   55.77    7.93
  -1   8   8   49.49    7.32
  -1  -8   7   63.06    8.41
  -1   8   7   50.83    7.04
   1   8  -6  207.82   14.05
  -1  -8   6  227.23    7.56
  -1   8   6  207.74   13.54
  -1  -8   6  223.41   13.92
  -1  -8   5    1.15    0.83
  -1   8   5    1.58    1.57
   1   8  -5    1.24    1.18
   1   8  -4  209.87   12.56
  -1   8   4  203.91   11.86
  -1  -8   4  140.56    9.06
  -1  -8   4  143.35    8.09
  -1  -8   3    4.58    1.64
   1   8  -3   12.72    3.09
  -1   8   3   11.09    2.77
  -1   8   3    9.57    2.70
  -1   8   2    7.17    2.08
  -1   8   2    8.12    2.39
   1   8  -2    7.58    2.20
  -1  -8   2    3.65    1.49
  -1   8   1  291.96   12.80
   1   8  -1  279.82   13.08
  -1   8   1  284.21   12.43
  -1   8   0  417.01   14.70
  -1   8   0  426.68   15.77
   1   8   0  393.59   15.46
   1   8   1   10.05    2.28
   1  -8   1   11.04    1.35
   1   8   1   14.62    1.70
  -1   8  -1   10.98    2.25
  -1   8  -1   14.57    2.88
  -1  -8  -1    4.27    1.18
  -1   8  -2   78.31    6.83
  -1   8  -2   70.80    5.72
   1   8   2   72.26    6.76
   1  -8   2   76.58    4.63
   1   8   2   79.64    4.94
  -1   8  -3  176.92   11.06
  -1   8  -3  156.11    8.32
   1   8   3  151.61   10.24
   1  -8   4   65.40    5.15
  -1   8  -4   81.08    7.89
   1   8   4   75.83    7.50
  -1   8  -4   77.74    5.81
  -1   8  -5  135.28    7.56
  -1   8  -5  159.29   11.73
   1  -8   5  156.54   10.54
   1   8   5  139.02   10.67
   1  -8   5  123.51    6.18
   1  -8   6   19.98    3.43
   1   8   6   35.37    5.87
   1  -8   6   39.23    5.81
  -1   8  -6   34.02    3.81
   1   8   7  161.10   13.48
   1  -8   7  184.49   13.83
   1  -8   7  164.04   12.05
   1  -8   8  221.28   15.11
   1  -8   8  239.78   16.67
   1   8   8  236.05   17.11
   1  -8   9  127.06   12.45
   1   8   9  144.70   14.32
   1  -8   9  139.28   13.23
   1  -8  10   40.44    7.67
   1  -8  10   47.30    8.18
   1   8  10   45.64    8.39
   1  -8  11    5.74    3.47
   1   8  11    3.78    2.61
   1  -8  11    4.67    3.26
   1  -8  12    1.46    2.06
   1  -8  12    0.90    2.41
   1   8  12    4.43    3.39
   1  -8  13    0.90    1.12
   1  -8  13    3.32    2.83
   1   8  13    5.38    3.79
   1  -8  14    5.15    4.24
   1   8  14    4.28    2.84
   1  -8  15   -0.10    0.56
   1  -8  16    2.10    2.47
  -1  -9  16    1.51    2.33
  -1  -9  15    1.53    2.07
  -1   9  15    3.68    3.36
  -1  -9  14    3.52    3.14
  -1   9  14    6.71    4.31
  -1   9  13    5.50    3.72
  -1  -9  13    4.68    3.86
  -1  -9  13    0.97    1.53
  -1   9  12    2.38    3.26
  -1  -9  12    0.02    1.33
  -1  -9  12    0.17    2.35
  -1  -9  11    4.71    3.01
  -1  -9  11    3.43    2.52
  -1   9  11    7.30    4.08
  -1  -9  10   24.71    5.57
  -1  -9  10   26.54    6.20
  -1   9  10   29.89    6.63
  -1  -9   9   32.10    6.36
  -1   9   9   37.31    7.02
  -1   9   8   42.36    7.13
  -1  -9   8   57.78    8.51
  -1   9   7  110.35   10.84
  -1  -9   7  113.19   11.03
  -1  -9   6  155.04   11.92
  -1   9   6  152.32   12.15
  -1  -9   6  143.40    7.05
   1   9  -6  162.58   13.05
   1   9  -5   79.74    8.63
  -1  -9   5   53.18    5.05
  -1   9   5   75.04    7.97
  -1   9   4  873.25   26.30
  -1   9   4  855.77   25.10
   1   9  -4  925.38   28.36
  -1   9   3    6.35    2.28
   1   9  -3    4.20    1.65
   1   9  -2  235.14   12.85
  -1   9   2  249.38   12.81
  -1   9   1  380.29   15.09
  -1   9   1  418.89   16.50
   1   9  -1  421.30   17.01
   1   9   0   64.20    6.57
  -1   9   0   67.69    6.67
  -1   9   0   61.18    6.03
  -1   9  -1   15.22    3.10
  -1  -9  -1    5.00    1.39
   1   9   1   15.13    3.09
  -1   9  -1   14.50    2.96
   1   9   2  351.09   10.28
  -1   9  -2  352.92   15.26
  -1   9  -2  352.69   13.56
   1   9   2  322.82   15.03
   1  -9   2  346.68    9.52
   1  -9   3    2.26    1.14
   1  -9   3    4.67    1.30
  -1   9  -3    5.12    2.17
   1   9   3    4.35    1.32
  -1   9  -3    5.06    1.76
   1   9   3    3.46    2.08
  -1   9  -4    4.37    2.16
  -1   9  -4    1.70    1.01
   1  -9   4    0.72    0.68
   1   9   4    1.72    1.66
   1  -9   5  379.21   17.08
  -1   9  -5  401.83   19.56
   1   9   5  327.55   17.30
  -1   9  -5  311.00   12.18
   1   9   6   45.67    6.94
  -1   9  -6   35.02    4.12
   1  -9   6   26.22    4.15
   1  -9   6   47.15    6.86
   1   9   7  102.50   10.84
   1  -9   7  104.00    9.96
   1  -9   7  119.14   11.59
   1   9   8   68.10    9.41
   1  -9   8   64.94    8.43
   1  -9   8   75.64    9.65
   1  -9   9   25.59    5.41
   1   9   9   35.82    7.33
   1  -9   9   33.57    6.44
   1  -9  10    6.71    3.04
   1  -9  10    8.70    3.83
   1   9  10   11.23    4.59
   1  -9  11   20.32    5.79
   1   9  11   21.09    6.35
   1  -9  11   18.41    5.62
   1  -9  12   23.17    6.76
   1   9  12   27.31    7.77
   1  -9  12   16.97    5.55
   1  -9  13    7.91    4.24
   1   9  13    2.36    2.53
   1  -9  13    1.20    1.70
   1  -9  14    0.52    1.47
   1   9  14    1.69    2.25
   1  -9  15   -0.88    2.15
  -1 -10  15    3.21    3.42
  -1 -10  14    3.22    3.08
  -1  10  14    2.06    2.82
  -1 -10  13    2.38    2.15
  -1  10  13    3.66    2.76
  -1 -10  13    4.53    3.40
  -1 -10  12   26.70    7.36
  -1  10  12   37.76    8.63
  -1 -10  12   25.92    6.43
  -1 -10  11   -0.36    0.45
  -1  10  11    0.86    1.77
  -1 -10  11    0.69    0.83
  -1 -10  10    2.04    1.27
  -1 -10  10    1.70    1.91
  -1  10  10    4.21    3.32
  -1  10   9   63.13    9.53
  -1 -10   9   72.60    9.98
  -1  10   8  363.58   21.42
  -1 -10   8  356.73   21.88
  -1 -10   7    4.05    3.13
  -1  10   7    1.01    0.29
   1  10  -7    4.27    0.80
   1  10  -6  341.03   19.91
  -1  10   6  321.81   18.28
  -1  10   5    1.81    1.19
   1  10  -5   -0.15    1.27
  -1 -10   5   -0.15    0.49
  -1  10   4    3.77    1.89
   1  10  -4    3.11    1.72
   1  10  -3  111.89    9.54
  -1  10   3  117.19    9.50
   1  10  -2  189.70   12.05
  -1  10   2  201.54   12.16
   1  10  -1   63.85    7.23
  -1  10   1   57.50    6.24
  -1  10   1   63.08    7.07
  -1  10   0   40.78    5.15
  -1  10   0   44.33    5.78
   1  10   0   41.69    5.50
   1  10   1   77.26    7.64
  -1  10  -1   83.71    7.25
  -1  10  -1   82.41    7.75
  -1 -10  -2    4.41    1.18
   1 -10   2   13.20    1.83
   1  10   2   13.29    2.01
   1  10   2   13.54    3.22
  -1  10  -2   11.30    2.67
  -1  10  -2   12.84    3.14
  -1  10  -3    2.27    1.30
  -1  10  -3    1.74    1.28
   1  10   3    0.57    0.68
   1  10   3    1.00    0.37
   1 -10   3    1.14    0.61
   1 -10   4   59.92    5.65
  -1  10  -4   50.39    5.26
  -1  10  -4   60.21    7.44
   1  10   4   55.11    7.17
  -1  10  -5   15.09    4.16
  -1  10  -5   11.92    2.53
   1  10   5   12.55    3.66
   1 -10   5    6.20    1.81
   1  10   6   28.06    5.51
  -1  10  -6   10.40    2.33
  -1  10  -6   26.81    5.40
   1 -10   6   30.90    5.56
   1 -10   6   16.13    2.61
   1  10   7   42.72    7.06
  -1  10  -7   22.75    3.35
   1 -10   7   43.71    6.86
   1  10   8   10.80    3.80
   1 -10   8   12.09    3.98
   1 -10   8   11.96    3.77
   1  10   9    0.31    0.62
   1 -10   9   -0.26    1.57
   1 -10   9    1.88    1.63
   1  10  10   51.34    9.54
   1 -10  10   51.96    8.78
   1 -10  10   44.98    8.28
   1 -10  11    9.57    4.46
   1 -10  11    7.36    3.51
   1  10  11   10.83    4.40
   1 -10  12   10.07    4.59
   1  10  12   10.32    4.94
   1 -10  12   11.58    4.85
   1  10  13    2.99    2.50
   1 -10  13    2.20    3.04
   1 -10  13    0.50    1.30
   1 -10  14    1.30    2.08
   1  10  14    3.29    2.52
  -1 -11  15    1.11    2.53
  -1 -11  14   12.73    5.67
  -1  11  14   18.30    7.39
  -1  11  13    1.31    1.31
  -1 -11  13   -0.32    0.86
  -1 -11  13    0.59    1.82
  -1 -11  12    3.51    3.48
  -1  11  12    2.98    3.14
  -1 -11  12    3.27    2.65
  -1  11  11    7.43    4.21
  -1 -11  11    6.52    4.04
  -1 -11  11    7.05    3.83
  -1 -11  10    8.81    3.83
  -1  11  10    8.66    4.18
  -1  11   9   10.57    3.81
  -1 -11   9   12.68    4.58
  -1 -11   8   29.66    6.67
  -1  11   8   30.47    6.39
   1  11  -7  252.70   18.31
  -1  11   7  232.18   16.71
  -1 -11   7  242.96   17.26
   1  11  -6  242.54   17.43
  -1  11   6  211.07   15.03
   1  11  -5   40.54    6.93
  -1  11   5   40.79    6.64
  -1  11   5   40.98    6.39
  -1  11   4  350.70   18.29
   1  11  -4  372.75   19.60
  -1  11   3  130.74   10.61
   1  11  -3  129.52   10.95
   1  11  -2    1.24    1.00
  -1  11   2    0.25    1.46
  -1  11   1   42.04    6.01
   1  11  -1   41.19    6.06
  -1  11   0    0.21    0.45
  -1  11   0    0.24    1.45
   1  11   0    2.33    1.64
  -1  11  -1   -0.34    0.80
  -1  11  -1    0.80    1.05
  -1 -11  -1    0.24    0.30
   1  11   1    1.89    1.43
  -1  11  -2   52.77    6.67
   1  11   2   51.93    3.85
   1 -11   2   52.81    3.47
  -1  11  -2   51.77    5.86
   1  11   2   50.81    6.58
   1  11   3   20.36    4.34
   1 -11   3   23.95    2.98
  -1  11  -3   23.02    3.87
   1  11   3   18.49    2.80
  -1  11  -3   24.56    4.85
   1 -11   4   12.41    2.59
   1  11   4   16.25    4.41
  -1  11  -4   12.35    2.70
   1  11   4   11.62    2.56
  -1  11  -4   14.71    4.14
   1  11   5   62.25    8.38
  -1  11  -5   63.88    8.52
  -1  11  -5   37.69    4.79
  -1  11  -6    8.77    3.15
   1 -11   6    9.61    3.46
   1  11   6    7.56    3.34
   1  11   6    8.41    2.92
  -1  11  -6    2.38    1.22
   1  11   7  171.30   14.76
   1 -11   7  138.74   12.95
   1 -11   8   21.05    5.21
   1 -11   8   18.48    4.81
   1  11   8   18.46    5.06
   1  11   9   -0.72    1.56
   1 -11   9    1.69    2.28
   1 -11   9    2.02    1.69
   1  11  10   20.92    6.33
   1 -11  10   17.34    5.28
   1 -11  10   17.73    5.60
   1 -11  11    4.69    2.85
   1 -11  11    5.18    2.90
   1  11  11    7.67    4.24
   1  11  12    8.50    4.33
   1 -11  12    9.79    4.81
   1 -11  12    9.23    4.60
   1  11  13    8.41    4.77
   1 -11  13    5.19    3.81
   1 -11  13    5.68    4.14
   1 -11  14    2.61    3.08
  -1 -12  15    0.80    1.64
  -1 -12  14    1.37    2.50
  -1  12  14   -0.12    3.10
  -1 -12  13    2.02    2.31
  -1  12  13    4.24    2.91
  -1 -12  13    4.27    3.04
  -1 -12  12    4.40    3.59
  -1  12  12    4.15    2.91
  -1 -12  12    4.83    3.47
  -1  12  11   15.64    5.40
  -1 -12  11   20.44    6.18
  -1 -12  11   23.07    6.57
  -1  12  10    6.96    3.35
  -1 -12  10    8.37    3.46
  -1 -12   9   28.69    6.82
  -1  12   9   23.91    6.10
  -1 -12   8   30.28    7.00
  -1  12   8   21.59    5.79
  -1  12   7  203.29   16.21
   1  12  -7  232.91   18.30
  -1 -12   7  207.66   16.55
  -1  12   6  561.04   25.36
  -1  12   6  555.86   26.07
   1  12  -6  602.72   28.39
  -1  12   5   13.85    4.35
   1  12  -5   13.71    4.47
   1  12  -4    8.57    3.45
  -1  12   4    7.68    2.94
   1  12  -3   16.00    4.18
  -1  12   3   13.12    4.06
   1  12  -2   44.30    6.43
  -1  12   2   46.90    6.54
   1  12  -1   15.09    4.06
  -1  12   1   14.88    4.04
   1  12   0    7.94    2.77
  -1  12   0    8.05    3.11
   1  12   1    3.87    2.21
  -1  12  -1    6.19    2.15
  -1  12  -1    5.36    2.33
  -1  12  -2   22.94    4.62
  -1  12  -2   16.88    3.57
   1  12   2   17.81    4.03
  -1 -12  -2    8.07    1.87
   1  12   3    2.53    1.11
  -1  12  -3    3.23    1.75
   1  12   3    3.47    1.49
   1 -12   3    4.65    1.28
  -1  12  -3    3.35    1.91
   1  12   4   68.25    8.60
  -1  12  -4   63.68    6.63
  -1  12  -4   86.82    9.91
   1 -12   4   69.31    5.88
   1  12   4   59.66    5.63
  -1  12  -5   30.73    6.10
   1 -12   5   27.26    4.12
   1  12   5   31.79    6.16
  -1  12  -5   27.67    4.30
   1  12   5   25.74    4.09
  -1  12  -6    6.01    2.04
  -1  12  -6   12.17    4.21
   1 -12   6    9.29    3.38
   1  12   6   10.54    3.53
   1 -12   7   36.34    7.08
  -1  12  -7   33.76    6.93
   1  12   7   30.76    6.60
  -1  12  -7   13.94    3.02
   1  12   8    0.46    1.62
   1 -12   8   -0.80    2.23
   1 -12   8    0.80    1.59
   1 -12   9   12.23    4.66
   1  12   9   12.18    4.58
   1 -12   9   14.17    5.30
   1 -12  10   26.35    7.04
   1 -12  10   20.23    5.78
   1  12  10   23.61    6.73
   1 -12  11    9.31    3.96
   1 -12  11    5.88    3.24
   1  12  11    9.00    4.05
   1 -12  12    3.07    3.09
   1 -12  12    7.25    4.37
   1  12  12    4.97    3.32
   1  12  13   -1.76    2.22
   1 -12  13    0.43    1.09
   1 -12  13   -0.02    0.87
  -1 -13  15    4.98    3.87
  -1 -13  14    0.07    0.82
  -1 -13  13    3.13    2.46
  -1 -13  13    3.98    3.33
  -1  13  13    5.66    4.16
  -1  13  12   -1.59    2.35
  -1 -13  12    1.71    2.85
  -1 -13  12    2.16    2.96
  -1  13  11   -0.24    1.16
  -1 -13  11    0.04    2.53
  -1 -13  11    0.90    1.54
  -1 -13  10   -0.36    1.51
  -1  13  10    1.02    1.83
  -1  13   9    8.02    3.77
  -1 -13   9   10.92    4.30
  -1  13   8   12.78    5.00
  -1 -13   8    6.45    2.94
   1  13  -8   11.42    4.52
  -1  13   8    8.09    3.80
   1  13  -7   33.62    7.43
  -1  13   7   33.29    6.89
  -1  13   7   31.80    6.98
  -1  13   6    5.66    3.34
   1  13  -6    6.79    3.62
  -1  13   5  272.26   18.00
   1  13  -5  294.97   19.56
  -1  13   4  252.17   17.04
   1  13  -4  271.97   18.17
   1  13  -3  227.68   16.07
  -1  13   3  231.14   15.65
  -1  13   2   33.19    6.23
   1  13  -2   28.84    5.48
   1  13  -1   60.41    8.22
  -1  13   1   59.74    7.87
  -1  13   0   42.86    6.76
   1  13   0   40.97    6.76
   1  13   1   18.71    4.84
  -1  13  -1   18.85    4.48
  -1  13  -2   25.50    5.11
   1  13   2   25.27    5.15
  -1  13  -2   22.41    4.20
  -1 -13  -2   10.02    2.17
   1 -13   3   11.65    1.93
   1  13   3    5.35    1.44
  -1  13  -3   16.00    4.44
  -1  13  -3   11.39    2.80
   1  13   3   15.08    4.28
  -1  13  -4   54.74    8.35
  -1  13  -4   33.83    5.07
   1 -13   4   39.90    4.29
   1  13   4   45.37    7.30
  -1  13  -5   11.28    4.08
  -1  13  -5   11.22    2.80
   1 -13   5   10.20    2.48
   1  13   5   16.58    4.72
   1  13   5    4.20    1.62
   1  13   6   10.67    3.05
   1  13   6   15.47    4.88
   1 -13   6   14.53    4.36
  -1  13  -6   15.15    4.75
   1 -13   6   12.91    3.20
  -1  13  -6    7.49    2.39
   1 -13   7    2.88    1.82
  -1  13  -7    3.98    2.73
   1 -13   7    3.41    1.57
   1  13   7    2.28    0.95
   1 -13   8    2.58    2.63
   1  13   8    0.76    0.18
   1 -13   9    9.35    4.11
   1 -13   9    8.59    3.62
   1  13   9    6.96    4.20
   1  13   9    7.06    3.97
   1 -13  10    4.29    3.27
   1 -13  10    1.38    1.83
   1  13  10    1.06    2.15
   1 -13  11    3.20    2.35
   1 -13  11    1.60    2.34
   1  13  11    4.10    3.21
   1  13  12    2.60    2.69
   1 -13  12    0.75    0.36
   1 -13  12    1.71    2.36
   1 -13  13    1.50    1.05
   1  13  13    5.86    4.14
   1 -13  13    1.59    1.56
   1 -13  13    1.96    1.96
   1 -13  14   -0.32    1.79
   1  13  14    0.14    1.26
  -1 -14  14    0.50    1.54
  -1 -14  13    1.47    2.26
  -1 -14  13    0.89    0.89
  -1  14  13    2.52    2.53
  -1  14  12   -0.78    0.57
  -1 -14  12   -0.92    1.12
  -1 -14  12    1.90    2.25
  -1  14  11   11.08    4.49
  -1 -14  11   15.98    5.78
  -1 -14  11   17.42    6.44
  -1 -14  10   -0.29    0.31
  -1  14  10    2.40    2.52
  -1  14   9    1.75    2.34
  -1  14   9    2.46    2.27
  -1 -14   9    0.68    0.48
  -1 -14   8    6.22    3.23
  -1  14   8    6.04    3.33
   1  14  -8    6.38    3.54
  -1  14   8    6.04    3.49
   1  14  -7   45.98    9.19
  -1  14   7   42.45    8.19
  -1  14   6   10.86    4.37
   1  14  -6   13.85    4.74
   1  14  -5  234.03   18.74
  -1  14   5  210.77   16.58
  -1  14   4    5.79    2.71
   1  14  -4    2.90    2.03
   1  14  -3   48.96    7.63
  -1  14   3   57.03    8.27
  -1  14   2   35.12    6.67
   1  14  -2   34.71    6.17
   1  14  -1   33.79    6.27
  -1  14   1   31.71    6.05
  -1  14   0   82.20    9.79
   1  14   0   72.47    9.29
   1  14   1    1.34    1.66
  -1  14  -1    0.49    1.09
  -1  14  -2   14.67    4.01
   1  14   2   19.35    5.11
   1  14   3   11.44    2.02
  -1  14  -3   23.88    5.48
   1  14   3   20.38    4.74
  -1  14  -4   14.01    3.38
  -1  14  -4   24.29    5.66
   1 -14   4   14.27    2.48
   1  14   4   20.04    5.29
   1  14   4   11.62    2.40
  -1  14  -5    7.42    2.40
   1  14   5    6.81    2.23
  -1  14  -5   12.24    4.59
   1  14   5   14.02    4.81
   1 -14   5   10.79    2.67
  -1  14  -6   20.94    5.84
   1  14   6   14.55    5.06
   1  14   6    6.93    2.45
   1 -14   6   13.46    3.22
   1 -14   7    0.29    1.47
  -1  14  -7   -0.11    1.56
   1 -14   7    0.07    0.55
   1  14   7   -0.45    1.18
   1  14   7    2.92    3.09
   1 -14   8    6.19    2.79
   1  14   8    2.36    1.47
   1  14   8    8.72    4.56
   1 -14   8    4.53    2.88
   1  14   9    5.50    3.16
   1 -14   9    6.44    4.39
   1 -14   9    4.93    3.26
   1 -14   9    3.34    2.40
   1  14   9    0.51    0.95
   1 -14  10    3.03    2.46
   1 -14  10   15.01    6.16
   1  14  10   12.48    4.87
   1  14  10   12.53    5.23
   1 -14  10    5.06    2.95
   1 -14  11    8.02    4.50
   1 -14  11    9.69    4.67
   1 -14  11    5.02    2.97
   1  14  11   14.02    5.70
   1  14  11    4.25    2.59
   1  14  11   10.73    5.10
   1  14  12    3.87    3.41
   1 -14  12    2.39    2.20
   1 -14  12    0.40    0.75
   1 -14  13    0.30    1.53
  -1 -15  14   -0.65    1.70
  -1 -15  13   -0.15    0.99
  -1 -15  13   -0.08    0.30
  -1 -15  12    6.38    4.37
  -1 -15  12    3.28    3.03
  -1  15  12    5.88    4.03
  -1 -15  11    0.01    1.56
  -1  15  11    2.46    3.36
  -1 -15  11    1.68    2.22
  -1  15  11    1.54    2.92
  -1  15  10    4.94    4.62
  -1 -15  10    0.84    1.25
  -1  15  10    2.06    1.15
  -1  15   9    3.53    3.68
  -1 -15   9    7.99    3.91
  -1 -15   8    2.21    2.80
  -1  15   8    1.39    2.34
   1  15  -8    3.24    2.70
   1  15  -7   21.37    6.49
  -1  15   7   20.88    5.86
  -1  15   6   11.31    4.17
   1  15  -6    8.41    3.48
  -1  15   5   51.07    8.43
   1  15  -5   64.48   10.18
   1  15  -4   14.42    4.55
  -1  15   4   14.70    4.42
  -1  15   3   52.26    8.24
   1  15  -3   48.80    8.06
  -1  15   2    2.99    2.20
   1  15  -2   -1.44    2.44
  -1  15   1    2.46    2.39
   1  15  -1    0.50    1.70
  -1  15   0   51.66    8.32
   1  15   0   56.43    8.87
  -1  15  -1    8.90    3.19
   1  15   1   12.66    4.58
   1  15   2  283.18   19.92
  -1  15  -2  278.02   18.78
  -1  15  -3    2.36    1.74
   1  15   3    1.05    1.59
   1  15   4  286.90   19.87
  -1  15  -4  310.74   21.31
   1  15   5    0.97    2.47
  -1  15  -5    2.10    2.28
   1  15   6   54.30    9.36
  -1  15  -6   60.09   10.24
  -1  15  -7    0.63    2.07
   1  15   7   -0.32    0.92
   1 -15   7    0.49    1.24
   1 -15   8    7.13    3.95
   1  15   8    3.95    2.98
   1 -15   9   15.38    5.93
   1  15   9   13.46    5.53
   1 -15   9    7.76    3.70
   1  15  10    2.41    2.95
   1 -15  10    3.33    2.48
   1 -15  10    4.14    2.20
   1 -15  11   -1.38    1.84
   1 -15  11    0.11    0.80
   1  15  11    0.02    1.18
   1  15  12    2.66    2.84
   1 -15  12    1.57    2.25
   1 -15  13    1.33    1.09
  -1 -16  13   -1.02    2.04
  -1 -16  13   -0.67    0.52
  -1 -16  12   -0.67    0.11
  -1  16  12   -0.36    0.78
  -1 -16  12    1.70    3.38
  -1 -16  11    1.63    2.56
  -1  16  11   -0.50    1.59
  -1 -16  10    0.37    1.52
  -1  16  10    2.10    2.86
  -1  16   9    2.19    2.90
  -1 -16   9    1.95    2.48
   1  16  -8   58.85   10.97
  -1  16   8   51.34    9.89
  -1 -16   8   56.83   10.38
  -1  16   7   -2.32    1.34
   1  16  -7    3.83    3.09
  -1  16   6    2.52    2.28
   1  16  -6    1.11    2.38
  -1  16   5   12.78    4.65
   1  16  -5   18.39    6.00
   1  16  -4   31.33    6.99
  -1  16   4   25.47    5.94
  -1  16   3   11.46    4.17
   1  16  -3    7.00    3.73
  -1  16   2   13.83    4.43
   1  16  -2    7.56    3.13
   1  16  -1  108.03   12.53
  -1  16   1  110.50   12.76
   1  16   0   16.23    4.93
  -1  16   0   14.77    4.78
  -1  16  -1    8.81    3.92
   1  16   1    8.91    4.33
   1  16   2   34.32    7.68
  -1  16  -2   25.67    6.03
  -1  16  -3   48.61    8.45
   1  16   3   52.64    9.26
   1  16   4    9.34    3.77
  -1  16  -4    7.42    3.66
  -1  16  -5   10.96    4.30
   1  16   5   11.28    4.75
   1  16   6    8.11    4.29
  -1  16  -6    8.76    4.17
   1 -16   7    0.42    1.34
  -1  16  -7   -0.14    1.35
   1  16   7    0.65    1.37
   1 -16   8    5.13    3.40
   1  16   8    5.65    3.77
  -1  16  -8    3.76    2.99
   1 -16   9   16.16    6.33
   1  16   9   11.44    5.53
   1 -16   9    7.86    3.86
   1 -16  10    2.50    2.36
   1  16  10    3.99    3.38
   1 -16  10    4.77    4.10
   1 -16  11   14.43    6.17
   1  16  11    8.69    4.97
   1 -16  12    0.05    1.24
   1 -16  13    0.19    1.13
  -1 -17  13   -0.86    2.03
  -1 -17  13    0.32    1.20
  -1 -17  12    3.34    3.65
  -1 -17  12    1.02    1.93
  -1 -17  11    3.59    3.24
  -1  17  11    9.29    5.41
  -1  17  10    2.80    3.04
  -1 -17  10   -1.00    1.96
  -1 -17   9    2.26    3.02
  -1  17   9    1.24    2.53
   1  17  -9   -0.13    1.37
   1  17  -8    3.76    3.77
  -1 -17   8    0.50    0.96
  -1  17   8    1.00    1.74
  -1  17   7    2.29    3.28
   1  17  -7   -0.56    1.89
  -1  17   6   55.42    9.86
   1  17  -6   65.55   11.12
   1  17  -5    2.03    2.83
  -1  17   5    2.27    2.45
  -1  17   4   21.46    6.04
   1  17  -4   22.32    6.35
  -1  17   3   95.72   12.66
   1  17  -3   97.01   12.59
  -1  17   2   37.10    7.57
   1  17  -2   39.12    8.05
  -1  17   1    3.51    2.32
   1  17  -1    2.59    2.50
  -1  17   0   98.65   12.37
   1  17   0   95.54   12.44
  -1  17  -1  211.80   17.91
   1  17   1  235.06   19.66
   1  17   2    0.78    2.21
  -1  17  -2    3.59    2.73
   1  17   3   69.89   11.02
  -1  17  -3   75.93   11.14
   1  17   4   22.51    6.19
  -1  17  -4   29.27    7.33
   1  17   5    3.85    3.03
  -1  17  -5    5.98    3.30
  -1  17  -6   10.81    4.66
   1  17   6   11.05    4.47
   1 -17   7   11.21    4.49
   1  17   7   16.00    5.59
  -1  17  -7   10.65    4.73
   1  17   8   14.36    5.79
  -1  17  -8    7.24    4.29
   1 -17   8   12.93    5.11
   1  17   9    3.05    3.23
   1 -17   9   -0.56    1.56
   1 -17   9   -1.01    0.90
   1 -17  10    1.64    1.58
   1  17  10    5.36    3.93
   1 -17  10    8.77    5.34
   1 -17  11    3.19    3.09
   1 -17  12   -1.77    2.02
  -1 -18  12   -0.63    1.39
  -1 -18  12   -1.07    2.19
  -1 -18  11    0.48    0.45
  -1 -18  10   11.50    5.06
  -1  18  10   11.49    5.61
  -1  18   9    0.33    1.58
   1  18  -9    0.57    0.82
  -1 -18   9    1.76    1.33
   1  18  -8   20.03    7.08
  -1 -18   8   29.88    8.18
  -1  18   8   28.63    7.75
   1  18  -7    8.20    4.27
  -1  18   7    8.00    4.42
   1  18  -6    1.62    1.79
  -1  18   6    1.68    2.70
   1  18  -5    4.69    3.62
  -1  18   5   -1.90    1.65
   1  18  -4   16.78    5.97
  -1  18   4   18.06    6.04
   1  18  -3   31.29    7.57
  -1  18   3   33.55    7.86
   1  18  -2    3.99    3.52
  -1  18   2    1.56    1.78
   1  18  -1   95.53   12.69
  -1  18   1  102.78   13.55
   1  18   0    7.71    4.14
  -1  18   0    4.27    1.84
   1  18   1   61.56   10.73
  -1  18  -1   60.29   10.22
   1  18   2   29.68    7.24
  -1  18  -2   33.99    7.76
   1  18   3    1.87    2.67
  -1  18  -3    1.19    2.36
   1  18   4    1.58    2.53
  -1  18  -4    0.04    0.71
   1  18   5    1.88    2.35
  -1  18  -5    1.49    1.69
  -1  18  -6    9.29    4.74
   1  18   6   15.40    5.72
   1  18   7    0.52    1.93
   1 -18   7    2.29    2.00
  -1  18  -7    1.08    1.62
   1 -18   8    3.58    2.79
   1  18   8    2.85    2.47
  -1  18  -8    3.08    2.86
   1  18   9    1.84    2.82
   1 -18   9   -1.54    1.50
   1 -18   9    0.33    1.91
   1 -18  10   -0.42    1.83
   1  18  10    2.08    2.12
   1 -18  11   -0.07    0.38
  -1 -19  12    3.34    3.60
  -1 -19  11   -1.58    2.96
  -1 -19  10    1.44    1.12
  -1 -19   9    0.27    1.30
   1  19  -9   -0.06    1.12
  -1  19   9   -0.20    1.05
  -1  19   8    7.45    4.60
   1  19  -8    5.07    3.79
  -1 -19   8    5.11    3.48
   1  19  -7   -2.02    2.60
  -1  19   7    0.56    2.06
   1  19  -6   48.94   10.59
  -1  19   6   39.25    8.82
  -1  19   5   11.58    5.00
   1  19  -5   10.53    5.11
   1  19  -4   20.77    6.95
  -1  19   4   19.05    6.56
   1  19  -3   44.84    9.16
  -1  19   3   50.59   10.07
  -1  19   2    5.07    3.51
   1  19  -2    3.95    2.42
   1  19  -1   15.94    5.87
  -1  19   1   16.32    5.47
  -1  19   0   14.39    5.45
   1  19   0   14.37    5.42
   1  19   1    1.02    2.97
  -1  19  -1    1.57    2.39
  -1  19  -2    7.65    4.31
   1  19   2   10.77    4.49
  -1  19  -3   20.63    6.63
   1  19   3   18.56    6.19
   1  19   4   88.72   13.71
  -1  19  -4   71.67   12.23
   1  19   5    1.70    2.95
  -1  19  -5    1.27    1.28
   1  19   6    8.35    4.37
  -1  19  -6    3.77    2.83
   1  19   7    3.28    3.58
  -1  19  -7    0.37    0.58
   1 -19   7    3.04    3.49
  -1  19  -8   -0.18    1.21
   1 -19   8   -0.78    0.93
   1  19   8    1.30    2.48
   1  19   9    3.48    3.40
   1 -19   9   -1.63    3.04
   1 -19  10    1.26    1.88
  -1 -20  11    0.19    1.00
  -1 -20  10    5.56    4.48
  -1 -20   9    0.55    1.15
  -1  20   9    2.63    2.92
   1  20  -9    0.86    1.46
  -1 -20   8    5.13    3.60
  -1  20   8    7.50    4.85
   1  20  -8    2.13    2.75
  -1  20   7    2.88    2.77
   1  20  -7    0.93    0.52
   1  20  -6    0.17    2.20
  -1  20   6   -0.31    1.31
  -1  20   5    0.19    1.41
   1  20  -5    0.19    0.27
   1  20  -4   29.44    8.18
  -1  20   4   26.54    7.70
   1  20  -3   25.79    7.61
  -1  20   3   26.07    7.83
   1  20  -2    1.58    1.49
  -1  20   2    3.29    3.04
   1  20  -1   63.56   11.58
  -1  20   1   79.90   12.73
   1  20   0    0.06    0.44
  -1  20   0    1.93    2.20
  -1  20  -1   32.40    8.26
   1  20   1   32.88    8.70
  -1  20  -2    6.63    3.80
   1  20   2   10.23    4.55
   1  20   3    0.23    1.44
  -1  20  -3    0.06    1.08
   1  20   4    4.91    3.84
  -1  20  -4    2.52    2.85
   1  20   5    2.32    2.94
  -1  20  -5    0.26    0.93
  -1  20  -6    0.25    1.43
   1  20   6    1.26    1.02
  -1  20  -7    1.78    2.36
   1  20   7    7.48    4.42
   1 -20   7    5.24    3.53
   1  20   8   -3.10    3.54
  -1  20  -8   -0.17    0.72
  -1 -21  10   -0.11    1.15
  -1 -21   9   -0.36    1.40
   1  21  -8    0.56    2.08
  -1 -21   8   -0.05    0.70
  -1  21   8    1.28    1.68
  -1  21   7    3.26    3.52
   1  21  -7   -0.15    1.81
   1  21  -6    6.29    3.73
  -1  21   6    8.22    4.71
   1  21  -5    6.96    4.66
  -1  21   5    6.47    3.92
  -1  21   4    0.83    0.86
   1  21  -4   -0.06    0.84
  -1  21   3    7.80    4.59
   1  21  -3    7.12    4.35
   1  21  -2    0.33    1.49
  -1  21   2    0.14    0.49
  -1  21   1    1.45    1.94
   1  21  -1    0.08    0.74
   1  21   0    3.33    3.33
  -1  21   0    0.48    0.62
   1  21   1   10.55    4.83
  -1  21  -1    4.86    3.53
   1  21   2    2.76    2.08
  -1  21  -2    0.15    1.51
   1  21   3   11.52    4.96
  -1  21  -3    5.54    4.11
   1  21   4   16.31    6.38
  -1  21  -4    6.08    3.81
   1  21   5    1.06    1.94
  -1  21  -5    1.34    1.98
   1  21   6    9.59    5.93
  -1  21  -6    3.48    3.30
  -1  21  -7    1.39    1.75
   1  21   7    2.82    2.78
  -1  21  -8    0.68    1.85
  -1 -22   9    7.40    5.03
  -1 -22   8    1.68    2.28
   1  22  -7   -0.86    2.80
   1  22  -6    0.63    1.95
  -1  22   6    2.27    2.79
   1  22  -5    0.48    2.35
  -1  22   5    2.14    2.75
   1  22  -4    0.52    1.65
  -1  22   4    0.83    1.34
   1  22  -3   11.77    5.38
  -1  22   3   10.87    5.22
  -1  22   2    0.24    0.67
   1  22  -2    0.06    1.57
   1  22  -1   17.21    6.32
  -1  22   1   21.28    7.25
   1  22   0    0.64    1.59
  -1  22   0    2.17    2.59
   1  22   1   13.27    5.85
  -1  22  -1    6.68    4.16
  -1  22  -2    2.67    2.36
   1  22   2    5.69    4.18
  -1  22  -3    2.95    2.77
   1  22   3    1.56    1.62
  -1  22  -4    2.10    2.78
   1  22   4    4.11    3.47
  -1  22  -5    1.41    1.63
   1  22   5   -0.45    1.13
  -1  22  -6    0.59    0.78
  -1  22  -7    1.72    1.64
  -1 -23   8   -0.87    2.47
   1  23  -5    8.75    4.93
  -1  23   5    8.14    4.98
   1  23  -4    0.39    0.69
  -1  23   4    1.07    2.04
   1  23  -3    9.39    5.04
  -1  23   3    5.99    4.40
   1  23  -2   -0.70    1.58
  -1  23   2   -0.74    1.21
   1  23  -1   -0.65    1.41
  -1  23   1   -0.33    1.16
   1  23   0    2.95    2.90
  -1  23   0    0.07    0.53
   1  23   1    0.15    0.83
  -1  23  -1    0.84    1.89
   1  23   2    1.87    2.03
  -1  23  -2    0.06    0.64
  -1  23  -3    0.08    0.68
   1  23   3    3.77    3.05
  -1  23  -4    0.26    1.59
   1  23   4    4.72    4.93
  -1  23  -5    2.58    2.63
  -1  24   2   -0.17    0.97
  -1  24   1   -0.63    1.85
   1  24  -1   -1.18    2.86
  -1  24   0   -0.30    0.88
   1  24   0    0.53    1.52
  -1  24  -1   -0.30    0.99
  -1  24  -2    1.05    1.60
  -1  24  -3   -0.06    1.25
  -2   0  16   24.21    8.46
  -2   0  15    3.73    3.80
  -2   0  14   17.03    6.20
  -2   0  13   -1.08    1.49
  -2   0  12    4.91    3.54
  -2   0  11   -0.31    1.26
  -2   0  10   51.51    7.61
  -2   0   9    0.02    0.52
   2   0  -9   -0.12    0.26
  -2   0   8  526.58   21.57
   2   0  -8  288.03   11.96
   2   0  -7    0.40    0.48
  -2   0   7    0.99    0.70
  -2   0   7    1.24    1.34
  -2   0   6   41.14    4.97
   2   0  -6   27.33    3.20
  -2   0   6   45.89    3.04
   2   0  -5    0.53    1.00
  -2   0   5    0.49    0.50
  -2   0   5   -0.88    0.74
   2   0  -5    0.37    0.48
  -2   0   5    0.53    0.37
   2   0  -4   30.74    4.14
   2   0  -4   34.31    3.04
   2   0  -4   31.65    3.53
  -2   0   4   27.75    3.41
  -2   0   4   31.04    2.63
  -2   0   3   -0.13    0.61
   2   0  -3    0.96    0.65
   2   0  -3    0.86    0.45
  -2   0   3    0.00    0.46
   2   0  -2 4998.99   37.36
   2   0  -2 4947.93   33.40
  -2   0   1    0.53    0.45
  -2   0   0 1642.88   20.94
  -2   0   0 1720.14   20.00
   2   0   1    1.83    0.89
  -2   0  -1    1.40    0.80
   2   0   1    0.87    0.42
  -2   0  -1    1.00    0.63
   2   0   2 1359.61   18.80
  -2   0  -2 1246.28   23.41
   2   0   2 1409.20   18.74
   2   0   2 1257.00   21.20
  -2   0  -2 1429.77   20.32
  -2   0  -3    0.83    0.53
   2   0   3    1.93    0.97
   2   0   3    1.33    0.58
  -2   0  -3    1.49    0.97
   2   0   4  514.50   15.54
   2   0   4  493.38   11.74
   2   0   5   -0.45    0.29
   2   0   6   15.68    3.48
  -2   0  -6    5.12    1.50
   2   0   7   -0.07    1.16
  -2   0  -7   -0.27    0.33
   2   0   8  626.10   25.12
   2   0   9    0.40    1.95
   2   0  10   80.46   10.77
   2   0  11   -0.40    1.64
   2   0  12   37.47    8.40
   2   0  13    3.19    3.52
   2   0  14    1.83    2.59
   2   0  15    3.07    3.13
   2   0  16    2.80    3.60
  -2   1  16   14.94    6.49
  -2  -1  16   14.93    6.61
  -2   1  15   11.24    5.60
  -2  -1  15    8.27    4.48
  -2  -1  14   66.21   11.42
  -2   1  14   66.58   11.59
  -2   1  13    5.41    4.04
  -2  -1  13    4.15    2.97
  -2   1  12   72.45   10.39
  -2  -1  12   65.26    9.98
  -2  -1  11    5.29    2.39
  -2   1  11    4.73    2.14
  -2  -1  10   67.35    9.01
  -2   1  10   67.43    8.75
   2   1  -9    2.70    1.16
  -2  -1   9    4.63    2.57
  -2  -1   9    4.40    1.50
  -2   1   9    3.92    2.03
  -2  -1   8    1.40    1.90
   2   1  -8    0.23    0.13
  -2   1   8    1.62    1.75
  -2  -1   8    1.51    1.03
   2   1  -7   11.61    1.94
  -2   1   7   19.84    3.81
  -2  -1   7   17.05    2.35
   2  -1  -7   12.45    2.67
  -2  -1   7   17.18    3.72
  -2  -1   6   60.87    4.09
  -2   1   6   57.18    5.89
   2  -1  -6   38.53    4.27
   2  -1  -6   64.31    5.66
   2   1  -6   45.27    3.46
  -2  -1   6   54.03    5.66
   2   1  -5    1.65    0.77
   2  -1  -5    0.76    0.50
   2  -1  -5    1.71    0.97
  -2   1   5    1.09    0.97
   2   1  -5    0.30    1.16
  -2  -1   5    1.83    0.87
  -2  -1   4 1572.62   25.08
   2  -1  -4 1833.64   25.21
   2   1  -4 1814.14   27.26
  -2   1   4 1669.85   21.28
  -2   1   4 1642.95   26.29
   2   1  -4 1906.59   18.66
  -2  -1   4 1640.13   28.49
   2  -1  -4 1669.92   30.59
   2  -1  -4 1854.26   24.91
  -2  -1   4 1597.84   15.89
   2   1  -3 1260.81   23.33
  -2   1   3 1114.58   16.29
   2   1  -3 1156.05   19.59
   2  -1  -3 1217.26   22.02
  -2   1   3 1133.60   18.99
   2   1  -3 1368.35   15.94
  -2  -1   3 1284.62   23.59
   2  -1  -3 1282.44   19.79
  -2  -1   3 1117.12   19.89
  -2  -1   3 1123.62   13.05
   2  -1  -2 3665.00   30.50
  -2   1   2 3386.44   27.17
   2   1  -2 3582.77   26.66
  -2   1   2 3361.49   21.08
  -2  -1   2 3622.49   25.34
  -2   1   2 3419.95   28.08
   2  -1  -2 3470.81   30.71
   2  -1  -1   59.37    2.88
  -2   1   1   45.47    3.16
   2  -1  -1   35.25    3.08
  -2   1   1   52.15    3.24
   2   1  -1   56.40    2.97
  -2   1   0 4983.75   35.24
  -2  -1   0 5196.09   37.70
   2  -1   0 5166.52   39.17
   2  -1   0 5116.03   36.02
   2  -1   1 1013.20   10.73
  -2   1  -1 1022.91   18.67
   2  -1   1  895.65   15.46
  -2   1  -1  975.30   10.84
  -2   1  -1  945.37   16.23
  -2  -1  -1 1049.79   16.17
   2   1   1  926.65   15.75
  -2   1  -1  841.98   17.43
   2   1   1  938.69   13.93
   2   1   1  968.18   16.13
  -2  -1  -1 1040.90   18.82
   2  -1   1  961.75   17.46
  -2   1  -2  569.14   13.49
   2   1   2  588.19   12.98
  -2   1  -2  498.01   14.67
   2  -1   2  543.60   13.85
   2  -1   2  592.89   15.03
   2  -1   2  583.81   11.20
  -2   1  -2  654.66   13.04
   2   1   2  599.61   13.00
   2   1   2  554.16   14.19
  -2  -1  -2  691.55   15.84
   2  -1   3  250.78    7.37
  -2   1  -3  229.99    9.80
   2  -1   3  233.27    8.58
   2   1   3  239.74    8.54
   2   1   3  241.72    9.71
   2  -1   4  189.35    6.60
   2   1   4  191.77    9.84
   2   1   4  185.10    7.84
   2  -1   4  193.13    9.04
   2   1   5   61.72    6.11
   2  -1   5   58.44    5.67
   2  -1   6   60.28    6.25
  -2  -1  -6   41.63    4.60
   2   1   6   57.46    6.41
   2   1   7   -1.24    1.22
   2  -1   7    1.00    1.11
   2   1   8   87.17    9.44
   2  -1   8   82.51    8.89
   2  -1   9   16.96    4.46
   2   1   9   17.61    4.68
   2  -1  10    1.45    1.06
   2   1  10    2.71    2.39
   2   1  11    6.00    3.79
   2  -1  11    5.91    3.05
   2   1  12    6.32    4.80
   2  -1  12    8.59    4.09
   2  -1  13    2.44    3.11
   2   1  13    2.65    2.97
   2  -1  14    3.96    3.99
   2   1  14    4.40    3.97
   2  -1  15    1.90    2.63
   2   1  15    0.58    1.05
   2   1  16    0.04    1.70
   2  -1  16    0.39    1.07
  -2  -2  16    4.20    3.57
  -2   2  16    1.76    2.72
  -2  -2  15    3.74    3.41
  -2   2  15    3.77    2.89
  -2   2  14    3.15    2.53
  -2  -2  14    0.17    1.15
  -2  -2  13    5.21    2.75
  -2   2  13   12.38    5.06
  -2  -2  12   32.16    7.36
  -2   2  12   35.64    7.62
  -2  -2  11   14.51    4.41
  -2   2  11    9.94    3.59
  -2   2  10   26.25    5.31
  -2  -2  10   27.46    4.08
  -2  -2  10   28.82    5.94
  -2  -2   9    0.18    0.52
   2   2  -9    0.04    0.26
  -2  -2   9    1.60    1.72
  -2   2   9    0.89    1.53
  -2   2   8   29.53    5.07
  -2  -2   8   33.31    3.85
  -2  -2   8   31.92    5.32
  -2  -2   7   44.98    4.23
  -2  -2   7   44.45    5.69
   2   2  -7   28.76    2.36
  -2   2   7   35.38    5.15
  -2  -2   6  223.20   11.55
   2   2  -6  242.46    5.97
  -2   2   6  224.70   11.59
  -2  -2   5   47.66    4.87
   2  -2  -5   66.92    5.75
   2  -2  -5   56.34    4.62
  -2   2   5   48.96    4.33
  -2   2   5   51.53    5.10
   2   2  -4    8.98    0.99
  -2  -2   4    5.05    1.49
  -2   2   4    4.58    1.33
   2   2  -4    3.80    0.94
  -2   2   4    2.63    1.26
  -2  -2   4    5.03    0.69
   2  -2  -4    4.09    1.38
  -2  -2   3 1370.91   24.48
   2   2  -3 1403.94   22.22
  -2  -2   3 1523.46   27.35
  -2  -2   3 1487.21   14.26
  -2   2   3 1414.95   21.49
  -2   2   3 1355.16   19.78
   2  -2  -3 1468.73   25.35
  -2  -2   3 1437.03   22.78
  -2   2   2  561.83   12.17
   2   2  -2  623.91   13.56
   2   2  -2  615.34   13.26
   2  -2  -2  631.46    9.64
  -2   2   2  597.59   11.62
   2  -2  -2  702.24   15.66
  -2  -2   2  709.15   15.63
   2  -2  -2  475.40   11.60
   2   2  -1  391.32    9.03
   2  -2  -1  366.78   10.76
  -2  -2   1  442.76   10.68
  -2   2   1  409.11    7.12
  -2   2   1  365.97    9.23
   2  -2  -1  398.92    9.09
   2  -2  -1  422.99    7.83
  -2   2   1  386.77    9.95
  -2  -2   0 1015.88   15.22
  -2   2   0  816.55   15.88
   2  -2   0 1037.27   18.44
   2   2   0  962.10   13.86
  -2  -2   0 1027.96   16.82
   2  -2   0  937.71   15.90
   2   2   0 1042.97   17.35
  -2   2   0  851.15   14.81
  -2   2   0 1038.29   16.97
  -2   2  -1 3164.31   30.09
   2   2   1 3163.26   29.63
   2  -2   1 3043.14   28.81
   2  -2   1 3558.11   36.18
  -2   2  -1 3295.63   33.83
  -2  -2  -1 2986.90   33.36
  -2  -2  -1 3613.44   35.58
   2  -2   1 3031.06   31.28
   2   2   1 3175.31   30.80
   2  -2   1 3595.39   25.87
  -2  -2  -1 3381.91   33.31
  -2  -2  -2  114.81    6.73
  -2   2  -2  141.50    5.72
   2  -2   2  124.61    7.14
   2   2   2  124.42    6.71
   2  -2   2  123.61    6.71
   2  -2   2  145.10    6.87
   2   2   2  121.35    6.31
   2  -2   2  133.34    5.22
   2   2   2  131.63    6.67
  -2  -2  -2  141.69    7.91
  -2   2  -2  144.11    7.00
  -2   2  -2  116.81    7.44
   2  -2   3    2.13    0.76
  -2   2  -3    1.58    0.99
  -2   2  -3    1.45    0.71
   2   2   3    3.36    1.37
  -2  -2  -3    2.33    1.19
   2   2   3    1.89    0.93
   2  -2   3    3.14    1.05
  -2  -2  -3    1.06    0.71
  -2  -2  -4  105.24    7.17
  -2   2  -4  203.81    9.34
   2   2   4  201.24   10.23
   2  -2   4  204.80    9.28
   2  -2   4  218.42    6.29
   2   2   4  208.45    9.01
   2  -2   4  194.74   10.21
  -2   2  -4  118.33    8.06
   2  -2   5    2.09    1.43
   2  -2   5    1.57    0.95
  -2   2  -5    0.07    0.69
   2   2   5    2.42    1.35
   2   2   6   62.61    6.87
   2  -2   6   57.27    6.04
   2  -2   6   59.66    6.52
   2  -2   7    0.75    0.26
   2   2   7    0.42    0.82
   2   2   8  124.32   11.55
   2  -2   8  114.08   10.22
   2  -2   9   53.57    7.81
  -2   2  -9   46.25    5.97
   2   2  10   33.22    7.32
   2  -2  10   31.40    6.60
  -2   2 -10   16.83    3.86
   2  -2  11   89.32   11.49
   2   2  11  100.99   13.26
   2   2  12    0.25    2.53
   2  -2  12    0.45    1.01
   2  -2  13    2.47    3.48
   2   2  13    0.26    1.57
   2   2  14    8.70    4.66
   2  -2  14    9.46    5.04
   2   2  15    2.03    2.12
   2  -2  15    1.16    1.78
   2  -2  16    0.00    0.26
  -2  -3  16   -0.71    1.90
  -2   3  16   -1.96    2.53
  -2   3  15   16.76    6.39
  -2  -3  15   17.66    6.60
  -2  -3  14    0.38    2.09
  -2   3  14   -1.05    0.55
  -2   3  13    7.62    4.68
  -2  -3  13    6.75    3.80
  -2  -3  12   32.21    7.33
  -2   3  12   30.52    6.98
  -2  -3  11   11.66    3.81
  -2   3  11    9.32    3.81
  -2  -3  11   10.20    2.76
  -2  -3  10   14.32    4.65
  -2   3  10   15.52    4.15
  -2  -3  10   11.81    2.75
  -2  -3   9    5.74    2.96
  -2  -3   9    5.45    1.71
  -2   3   9    5.92    2.16
  -2  -3   8  131.80    8.34
  -2   3   8  150.28   11.39
  -2  -3   7   82.39    7.82
  -2   3   7   83.23    7.81
  -2  -3   6  174.72   10.43
  -2   3   6  190.78   10.78
  -2   3   5   87.01    6.74
   2  -3  -5   99.52    5.89
  -2   3   5   91.76    6.38
  -2  -3   5   92.00    7.23
  -2   3   4 2441.30   30.80
  -2  -3   4 2320.52   32.94
  -2   3   4 2284.68   31.43
   2   3  -4 2434.20   34.05
   2  -3  -3   27.36    3.61
   2   3  -3   31.07    3.52
  -2  -3   3   30.17    3.79
  -2   3   3   29.22    3.21
  -2   3   3   28.68    3.16
  -2  -3   3   31.26    4.08
   2   3  -3   28.84    3.55
   2  -3  -3   26.15    3.48
  -2  -3   2  157.94    7.95
   2  -3  -2  155.34    8.09
   2   3  -2  146.33    7.04
  -2   3   2  137.37    6.55
  -2   3   2  145.41    6.26
   2   3  -2  145.23    6.94
  -2   3   1  502.48    9.12
   2   3  -1  496.07   11.71
  -2   3   1  462.00   11.63
   2  -3  -1  511.34    9.84
   2  -3  -1  497.86   11.30
   2  -3  -1  558.46   14.63
   2   3  -1  511.72   12.63
  -2   3   1  518.82   10.17
  -2  -3   1  533.54   13.76
  -2   3   0 1845.63   23.27
   2   3   0 1901.14   22.75
   2  -3   0 1937.00   18.86
   2  -3   0 2091.71   28.08
   2   3   0 1887.76   24.33
  -2  -3   0 1829.18   27.18
  -2  -3   0 1866.64   24.49
   2  -3   0 1864.92   24.30
  -2   3   0 1962.94   23.50
  -2   3   0 2079.60   19.47
  -2   3  -1 1462.35   17.97
   2  -3   1 1246.68   18.62
  -2  -3  -1  982.97   19.07
   2  -3   1 1364.58   17.87
   2   3   1 1239.50   19.42
   2   3   1 1221.67   20.33
   2  -3   1 1383.00   12.94
  -2  -3  -1 1275.61   22.72
   2  -3   1 1321.67   21.74
   2  -3   1 1048.68   20.68
  -2   3  -1 1440.33   22.65
  -2  -3  -1 1296.17   23.45
  -2   3  -1 1343.06   20.22
   2   3   1 1358.22   19.61
   2  -3   2  312.19   11.46
   2   3   2  317.21   10.90
   2  -3   2  321.28   10.74
   2  -3   2  342.82   11.24
  -2   3  -2  321.20   10.26
  -2  -3  -2  279.65   11.41
  -2  -3  -2  307.08   12.48
   2   3   2  337.24   11.16
   2  -3   2  308.55    7.99
   2   3   2  309.49   10.85
   2  -3   3 1358.10   25.78
  -2   3  -3 1554.82   24.45
   2  -3   3 1120.32   25.40
   2   3   3 1431.97   26.03
   2  -3   3 1493.76   21.89
   2   3   3 1272.79   22.57
   2  -3   4  194.27   10.36
   2   3   4  196.54   10.38
   2  -3   4  234.67    6.01
  -2   3  -4  223.65    9.85
   2  -3   4  217.72    9.73
   2   3   4  198.06    9.47
   2   3   5   43.24    5.22
   2  -3   5   48.48    5.48
   2  -3   5   50.21    5.29
  -2   3  -5   52.77    5.07
   2  -3   6   64.26    6.51
   2  -3   6   65.76    6.94
   2   3   6   62.99    6.94
  -2   3  -6   67.03    6.01
  -2   3  -7   56.34    5.78
   2  -3   7   64.12    7.29
   2   3   7   56.87    7.17
   2  -3   7   58.70    6.80
  -2   3  -8   18.68    3.48
   2   3   8   25.16    5.51
   2  -3   8   22.52    4.63
   2   3   9   36.68    6.62
   2  -3   9   33.95    5.99
   2   3  10   17.49    5.59
  -2   3 -10    6.80    2.29
   2  -3  10   12.88    4.12
   2   3  11    8.54    4.29
   2  -3  11    5.38    2.99
   2   3  12   97.32   13.79
   2  -3  12   84.71   12.04
   2  -3  13    2.20    2.26
   2   3  13    5.78    3.90
   2   3  14    3.58    3.58
   2  -3  14    0.36    2.08
   2   3  15   -0.89    2.06
   2  -3  15   -0.82    1.85
   2  -3  16   -0.21    1.45
  -2  -4  16    0.29    1.30
  -2   4  16   -0.11    1.37
  -2  -4  15   10.98    4.91
  -2   4  15    4.58    3.86
  -2   4  14    4.50    3.73
  -2  -4  14    1.12    2.70
  -2  -4  13    2.26    2.89
  -2   4  13    2.09    2.41
  -2  -4  12   12.66    3.34
  -2  -4  12   21.39    6.27
  -2   4  12   18.37    5.53
  -2  -4  11    2.47    1.46
  -2   4  11    2.53    1.93
  -2  -4  11    2.84    2.53
  -2   4  10   21.94    5.18
  -2  -4  10   18.88    5.12
  -2  -4  10   19.62    3.71
  -2  -4   9   28.52    4.40
  -2  -4   9   30.67    5.80
  -2   4   9   27.87    5.62
  -2  -4   8   31.85    5.12
  -2   4   8   31.83    5.40
  -2  -4   7  229.12   13.24
  -2   4   7  242.51   13.71
   2  -4  -6   48.58    4.41
  -2   4   6   41.26    5.21
  -2  -4   6   43.38    5.59
  -2   4   5   22.26    3.29
   2  -4  -5   26.23    3.10
  -2   4   5   21.18    3.48
  -2  -4   5   22.76    3.83
  -2   4   4  110.04    7.30
   2   4  -4  103.93    7.43
  -2   4   4  105.19    6.93
   2  -4  -3    3.34    1.19
   2   4  -3    6.04    1.75
   2  -4  -3    6.04    1.87
  -2   4   3    6.23    1.70
   2   4  -3    3.59    1.07
   2   4  -3    7.45    1.70
  -2   4   3    5.94    1.65
  -2  -4   2 3334.03   40.07
   2  -4  -2 3353.67   35.40
  -2  -4   2 2865.39   35.56
  -2   4   2 3186.47   30.72
   2   4  -2 3021.70   34.05
   2   4  -2 3347.08   35.88
   2   4  -2 3313.33   33.50
   2  -4  -2 3168.14   39.50
  -2   4   2 2932.43   32.22
  -2  -4   1  529.44   15.53
   2  -4  -1  669.03   17.87
   2  -4  -1  646.74   13.11
   2   4  -1  590.07   14.32
  -2   4   1  543.81   13.50
  -2   4   1  587.87   11.23
  -2   4   1  601.88   12.53
  -2  -4   1  610.94   16.59
   2   4  -1  599.10   13.41
   2   4  -1  598.28   14.62
   2  -4   0  182.43    9.02
  -2   4   0  168.69    6.63
   2  -4   0  154.81    5.24
   2  -4   0  166.43    6.81
  -2  -4   0  152.07    7.99
   2   4   0  142.34    7.09
  -2  -4   0  163.30    6.81
  -2  -4   0  146.67    8.20
  -2   4   0  144.18    7.05
   2   4   0  157.52    7.38
  -2   4   0  178.22    7.18
   2  -4   1  284.43   10.85
   2   4   1  289.60    9.14
   2  -4   1  273.33    8.78
   2  -4   1  329.32   10.55
  -2   4  -1  306.01    9.33
  -2  -4  -1  281.83   11.92
  -2  -4  -1  252.78   11.30
   2   4   1  275.10    9.98
  -2  -4  -1  306.32   10.77
  -2   4  -1  283.31   10.32
   2   4   1  271.89   10.29
  -2   4  -1  286.94    9.89
   2  -4   1  209.85    9.92
   2   4   2 1695.77   25.16
   2  -4   2 1738.29   28.69
  -2   4  -2 1693.07   24.34
   2  -4   2 1612.15   24.21
   2   4   2 1625.84   26.04
   2  -4   2 1634.67   26.24
   2   4   3   45.33    4.86
  -2   4  -3   47.67    4.29
   2  -4   3   17.65    3.28
   2  -4   3   24.02    3.61
   2   4   3   51.13    5.07
   2  -4   3   48.31    3.98
   2  -4   3   45.97    4.67
   2  -4   3   49.47    5.22
   2   4   3   43.81    4.61
   2   4   4   28.11    4.16
   2  -4   4   32.03    4.44
   2  -4   4   37.84    4.11
  -2   4  -4   34.75    3.85
  -2   4  -5   57.63    5.22
   2   4   5   47.49    5.69
   2  -4   5   52.70    5.98
   2  -4   5   56.82    5.63
   2   4   6   48.82    6.26
  -2   4  -6   65.98    5.91
   2  -4   6   61.09    6.47
   2  -4   6   58.08    6.73
   2  -4   7    1.95    1.26
   2  -4   7    2.17    0.68
   2   4   7   -0.61    1.45
  -2   4  -7    3.48    1.65
  -2   4  -8   71.73    6.81
   2  -4   8   86.20    9.22
   2  -4   8   87.10    9.08
   2   4   8   85.75    9.78
  -2   4  -9   10.57    2.72
   2   4   9   16.44    5.04
   2  -4   9   16.89    4.41
   2  -4   9   14.27    4.05
   2   4  10  178.68   16.28
   2  -4  10  174.21   14.89
   2  -4  11    4.33    2.78
   2   4  11    7.76    4.03
   2   4  12    7.36    4.58
   2  -4  12    4.52    3.15
   2  -4  13    8.02    4.25
   2   4  13    7.07    4.27
   2  -4  14    6.86    4.03
   2   4  14    4.37    3.10
   2   4  15    1.54    1.77
   2  -4  15    0.69    1.37
   2  -4  16   -1.25    1.71
  -2   5  16    2.79    2.89
  -2  -5  16    5.68    4.20
  -2   5  15   -0.21    0.77
  -2  -5  15    6.04    3.47
  -2   5  14    0.13    1.68
  -2  -5  14    1.70    2.85
  -2  -5  13    8.65    3.86
  -2   5  13   10.60    4.34
  -2   5  12   27.63    7.04
  -2  -5  12   28.05    5.26
  -2  -5  12   31.73    7.25
  -2   5  11    9.01    4.04
  -2  -5  11    9.82    3.86
  -2  -5  11   12.82    3.39
  -2  -5  10   -0.25    0.80
  -2  -5  10    0.19    0.67
  -2   5  10    0.74    1.50
   2  -5  -9   22.33    2.35
  -2  -5   9   51.89    7.48
   2   5  -9   19.26    2.48
  -2  -5   9   53.18    6.26
  -2   5   9   52.97    7.76
  -2  -5   8   25.88    4.87
   2  -5  -8   10.08    1.53
   2   5  -8   11.72    2.04
  -2   5   8   26.61    5.10
  -2  -5   7    7.02    2.70
   2   5  -7    6.89    1.66
  -2   5   7    7.27    2.70
   2   5  -6  143.97    7.21
  -2  -5   6  130.86   10.07
  -2   5   6  119.83    9.31
   2  -5  -6  142.32    7.30
  -2  -5   5  149.29    9.70
  -2   5   5  148.95    9.15
   2   5  -5  164.57   10.36
  -2   5   5  161.56   10.04
   2   5  -4 2112.02   35.78
   2   5  -4 2181.97   27.83
  -2   5   4 2081.18   33.66
   2   5  -3   10.47    2.44
  -2   5   3   12.62    2.47
   2   5  -3   10.45    1.84
   2  -5  -3    6.64    1.97
  -2   5   3    7.08    2.00
   2   5  -2  127.78    7.05
   2  -5  -2   90.64    6.52
  -2   5   2  120.21    6.55
  -2  -5   2  113.99    7.48
   2   5  -2  111.02    6.98
  -2  -5   2  112.27    7.55
   2   5  -2  126.84    7.21
  -2   5   2   99.37    6.35
  -2   5   1 1109.52   20.55
   2  -5  -1 1104.12   24.96
  -2  -5   1 1062.66   23.71
   2   5  -1 1161.50   22.43
   2   5  -1 1151.90   21.18
   2  -5  -1 1161.34   19.79
  -2   5   1 1161.89   19.59
   2   5  -1 1238.17   21.02
  -2  -5   0    0.64    0.67
   2   5   0    4.94    1.40
  -2   5   0    2.66    0.95
   2  -5   0    1.53    0.99
  -2   5   0    2.64    1.12
   2   5   0    1.45    0.19
   2   5   0    4.59    1.31
   2  -5   0    2.42    0.84
  -2  -5   0    2.16    0.92
  -2   5   0    1.14    0.61
  -2   5  -1   26.62    3.15
   2  -5   1   27.95    3.87
   2  -5   1   23.31    3.23
  -2  -5  -1   32.41    3.58
   2   5   1   27.29    3.47
   2   5   1   25.56    3.35
  -2   5  -1   28.69    3.16
   2   5   1   29.50    2.92
  -2   5  -1   28.00    3.33
   2  -5   1   27.06    2.90
  -2   5  -2  172.55    8.40
   2   5   2  130.60    7.94
   2  -5   2   90.69    6.85
   2   5   2  168.21    8.05
   2  -5   2  165.54    7.77
   2   5   2  154.69    8.83
   2  -5   2  156.78    8.97
   2  -5   2   65.07    5.98
  -2   5  -2  163.62    8.03
   2  -5   3  666.39   19.75
  -2   5  -3  635.07   17.59
   2   5   3  613.22   17.83
   2  -5   3  647.69   17.57
   2  -5   3  714.96   16.69
   2   5   3  659.11   18.10
   2   5   3  586.95   18.03
  -2   5  -3  650.95   16.07
  -2   5  -4 1867.91   28.26
   2   5   4 1835.26   34.29
   2  -5   4 1803.87   28.37
   2  -5   4 1895.60   35.11
   2  -5   5    3.66    1.71
   2  -5   5    3.58    1.83
   2   5   5    2.56    1.32
  -2   5  -5    1.84    1.09
   2  -5   6   27.26    4.59
   2   5   6   22.58    4.46
   2  -5   6   27.98    4.87
  -2   5  -6   23.69    3.57
   2   5   7  166.29   12.85
   2  -5   7  175.10   12.10
   2  -5   7  179.55   12.92
   2  -5   8   25.33    5.11
   2  -5   8   26.09    5.07
   2   5   8   28.82    5.79
  -2   5  -9   12.93    2.85
   2  -5   9   20.99    4.97
   2   5   9   25.08    5.98
   2  -5   9   25.19    5.53
   2   5  10   19.75    5.66
   2  -5  10   12.94    4.30
   2  -5  10   19.74    5.32
   2   5  11   13.12    5.07
   2  -5  11    7.97    3.35
   2  -5  12   35.06    7.71
   2   5  12   35.21    8.54
   2   5  13    7.09    4.60
   2  -5  13    8.01    6.41
   2  -5  14    4.10    2.94
   2   5  14    2.61    2.64
   2  -5  15    0.15    0.95
   2   5  15   -0.36    0.94
  -2  -6  16    2.96    3.28
  -2  -6  15    2.22    2.51
  -2   6  15    0.69    2.17
  -2   6  14   -1.30    2.39
  -2  -6  14    3.23    3.42
  -2   6  13    1.85    3.09
  -2  -6  13    5.42    4.12
  -2   6  12    3.08    2.56
  -2  -6  12    2.88    1.53
  -2  -6  12    4.73    3.15
  -2  -6  11   36.90    7.49
  -2  -6  11   31.16    5.36
  -2   6  11   37.06    7.57
  -2  -6  10   25.97    4.90
  -2  -6  10   27.60    5.82
  -2   6  10   36.07    7.11
  -2   6   9   18.74    4.79
  -2  -6   9   14.99    3.91
   2  -6  -9    6.41    1.41
   2   6  -9    4.75    1.15
  -2  -6   8    4.65    2.19
   2   6  -8    1.78    0.77
  -2   6   8    2.84    2.16
  -2   6   7   68.91    7.86
   2  -6  -7   72.35    5.36
   2   6  -7   70.85    5.03
  -2  -6   7   64.44    7.75
  -2  -6   6    2.46    1.46
  -2   6   6    6.77    2.09
   2   6  -6    3.97    1.25
   2  -6  -6    3.91    1.22
  -2  -6   5    9.09    1.11
  -2   6   5   12.64    2.83
   2   6  -5   13.70    3.36
  -2   6   5   12.87    2.70
   2   6  -5   13.82    2.33
  -2  -6   4  425.76   10.86
   2   6  -4  353.75   14.89
  -2   6   4  338.06   13.96
  -2   6   4  355.32   13.99
   2   6  -4  398.00   12.67
   2   6  -3   34.43    4.40
   2   6  -3   38.39    4.02
  -2   6   3   37.70    4.22
  -2   6   3   29.92    3.99
  -2   6   2  288.39   11.49
   2   6  -2  334.22   12.10
  -2   6   2  337.77   12.34
  -2  -6   2  314.04   13.57
   2   6  -2  316.92   12.51
  -2   6   2  321.14   11.25
   2   6  -1   45.98    4.27
  -2   6   1   38.58    4.20
   2  -6  -1   42.70    4.33
  -2   6   1   43.95    4.21
  -2  -6   1   37.42    4.05
   2   6  -1   38.52    4.44
   2   6  -1   43.39    4.37
   2   6   0   33.22    3.95
  -2   6   0   38.05    4.06
  -2  -6   0   37.69    3.32
  -2   6   0   28.93    3.58
   2   6   0   33.62    4.12
  -2   6   0   35.31    3.19
   2  -6   0   18.09    3.03
   2   6   0   37.33    3.43
   2  -6   1  659.77   13.92
  -2   6  -1  706.29   16.96
   2   6   1  730.37   13.36
   2   6   1  671.12   14.34
  -2   6  -1  603.31   15.93
   2   6   1  657.98   17.99
   2   6   1  606.61   17.11
  -2   6  -2    6.82    1.88
   2   6   2    7.27    2.16
   2  -6   2    5.05    1.91
   2  -6   2    4.10    1.63
   2  -6   2    6.62    1.64
   2   6   2    6.08    1.82
   2   6   2    8.95    1.44
   2   6   2    6.68    1.64
  -2   6  -2    6.13    1.79
   2  -6   3  239.66   10.01
   2   6   3  242.56   10.97
   2  -6   3  237.94   10.65
  -2   6  -3  267.89   12.50
   2  -6   3  221.96   11.78
  -2   6  -3  239.54   10.43
   2  -6   4   21.07    3.30
   2  -6   4   23.13    4.11
  -2   6  -4   21.25    3.22
   2   6   4   21.39    3.97
   2  -6   5   70.06    7.45
   2   6   5   73.34    7.80
  -2   6  -5   66.15    5.60
   2  -6   5   70.65    6.32
   2   6   6  166.86   12.47
   2  -6   6  166.98   10.83
  -2   6  -6  148.90    8.66
   2  -6   6  160.94   11.75
   2  -6   7    0.94    1.22
   2  -6   7    1.03    1.28
  -2   6  -7    1.06    1.09
   2   6   7    0.14    1.28
   2  -6   8  189.45   14.44
   2   6   8  186.48   14.97
   2  -6   8  170.47   13.20
   2  -6   9   10.92    4.03
   2  -6   9    8.11    3.17
  -2   6  -9    3.65    1.50
   2   6   9    8.13    3.83
   2  -6  10  130.82   13.37
   2   6  10  162.57   15.90
   2  -6  10  162.99   14.87
   2  -6  11   11.02    4.39
   2  -6  11    9.12    3.84
   2   6  11    6.43    3.90
   2   6  12    3.49    3.43
   2  -6  12    0.07    1.56
   2  -6  13    8.37    3.73
   2   6  13   17.42    6.66
   2   6  14    1.26    2.71
   2  -6  14   -0.82    1.70
   2   6  15    0.18    0.76
   2  -6  15   -0.08    1.62
  -2  -7  16    0.37    2.53
  -2   7  15    0.00    1.19
  -2  -7  15    1.62    3.19
  -2  -7  14   18.17    6.82
  -2   7  14   16.58    6.17
  -2   7  13    6.06    3.38
  -2  -7  13   10.43    4.29
  -2  -7  12   15.28    4.21
  -2  -7  12   11.99    4.72
  -2   7  12   14.46    4.98
  -2  -7  11   25.80    5.25
  -2   7  11   30.39    6.77
  -2  -7  11   31.61    6.99
  -2   7  10   40.88    7.70
  -2  -7  10   39.49    7.32
  -2  -7  10   36.16    6.12
  -2   7   9   71.23    9.22
  -2  -7   9   60.88    8.22
  -2  -7   8   33.74    5.94
  -2   7   8   34.49    6.11
   2   7  -7    1.51    0.70
  -2   7   7    3.28    2.04
   2  -7  -7    3.16    1.12
  -2  -7   7    5.30    2.51
  -2   7   6   89.35    8.46
  -2  -7   6   85.37    8.35
   2  -7  -6   97.54    5.50
   2   7  -6   89.16    8.81
   2   7  -6  100.11    6.44
   2   7  -5  210.73    9.57
   2   7  -5  203.72   13.00
  -2   7   5  185.12   11.35
  -2   7   4   32.87    4.47
   2   7  -4   34.83    5.00
  -2  -7   4   41.67    3.87
   2   7  -4   41.58    4.36
  -2   7   4   40.98    4.99
   2   7  -3  118.30    7.42
  -2   7   3  107.61    7.77
   2   7  -3  105.76    8.14
  -2   7   3  107.24    7.49
   2   7  -2    0.07    0.63
  -2   7   2    2.10    1.34
  -2   7   2    0.82    0.61
   2   7  -2    0.08    0.84
  -2  -7   1  294.07   12.16
   2   7  -1  531.65   17.59
  -2   7   1  541.20   15.94
   2   7  -1  547.39   16.42
  -2   7   1  529.65   16.23
   2   7   0    3.40    1.24
  -2   7   0    1.69    0.74
  -2   7   0    2.83    1.38
  -2  -7   0    2.45    0.87
   2   7   0    1.01    1.01
   2   7   1    5.42    0.92
   2   7   1    7.61    1.59
   2   7   1    6.83    1.85
   2   7   1    7.45    1.81
  -2   7  -1    7.12    1.65
  -2   7  -1    6.23    1.59
   2  -7   1    7.43    1.53
   2   7   2   51.03    4.47
   2   7   2   55.73    3.45
  -2   7  -2   55.21    5.50
   2   7   2   50.13    5.54
  -2   7  -2   51.52    4.87
   2  -7   2   50.87    4.37
   2  -7   3  427.02   14.19
  -2   7  -3  453.22   16.55
   2   7   3  440.43    7.69
  -2   7  -3  419.42   14.19
   2   7   3  410.84   16.72
   2   7   3  447.60   14.99
  -2   7  -4  179.03    9.46
   2   7   4  177.14   11.46
   2  -7   4  210.57   11.15
   2  -7   4  198.99   10.96
  -2   7  -4  194.27   11.68
   2  -7   4  188.50   11.92
   2   7   4  189.97   10.83
   2  -7   5  287.66   13.39
   2   7   5  272.08   15.14
  -2   7  -5  250.51   11.46
   2  -7   5  249.60    7.04
   2  -7   5  273.63   15.34
  -2   7  -6    1.49    0.75
   2   7   6    0.25    1.59
   2  -7   6    0.80    0.43
   2  -7   6    0.94    1.49
   2   7   6    0.40    0.27
   2  -7   7  101.23   10.20
   2  -7   7  101.98    9.33
   2   7   7  100.86   10.59
   2   7   8    4.40    3.19
  -2   7  -8    1.24    0.92
   2  -7   8    3.76    2.80
   2  -7   8    4.24    2.17
   2   7   9  123.13   13.43
   2  -7   9  130.03   13.16
   2  -7   9  109.13   11.63
   2  -7  10    2.23    2.64
   2  -7  10    1.35    1.33
   2   7  10    3.91    2.83
   2  -7  11   -0.05    1.69
   2   7  11    2.59    2.09
   2  -7  11   -0.75    0.90
   2   7  12    6.87    4.62
   2  -7  12    3.74    2.61
   2   7  13    6.35    3.97
   2  -7  13    3.61    2.86
   2  -7  14    2.50    2.46
   2   7  14    5.57    3.58
  -2  -8  16    0.74    2.03
  -2  -8  15    0.07    1.33
  -2   8  15    1.44    0.78
  -2  -8  14    0.32    1.40
  -2   8  14    3.23    3.45
  -2  -8  13    4.15    3.04
  -2   8  13    2.78    2.88
  -2  -8  12   20.17    6.24
  -2  -8  12   19.99    5.07
  -2   8  12   24.39    6.69
  -2  -8  11   10.76    4.20
  -2   8  11   12.21    4.66
  -2  -8  11   11.15    3.93
  -2   8  10  164.62   14.96
  -2  -8  10  157.97   14.55
  -2  -8   9    6.35    3.32
  -2   8   9    3.01    1.34
  -2   8   8   27.64    5.24
  -2  -8   8   33.97    6.43
   2  -8  -7   53.48    4.06
  -2  -8   7   99.12    9.97
  -2   8   7   86.42    9.10
   2   8  -7   60.17    5.10
  -2   8   6    1.22    1.32
   2   8  -6    1.33    1.02
   2   8  -6    0.25    0.56
   2  -8  -6   -0.17    0.25
  -2  -8   6    0.82    0.46
  -2  -8   5    1.58    0.75
  -2   8   5    0.83    0.74
   2   8  -5    1.58    0.86
   2   8  -5    1.64    0.76
  -2   8   4  144.87    9.79
   2   8  -4  163.02    8.95
  -2   8   4  142.15    9.90
   2   8  -4  159.33   11.10
   2   8  -3   67.06    6.76
  -2   8   3   70.57    6.79
  -2   8   3   71.48    6.77
  -2   8   3   71.96    6.51
   2   8  -3   72.97    6.12
   2   8  -2   37.93    4.85
  -2   8   2   37.33    4.85
  -2   8   2   40.24    4.87
   2   8  -2   37.06    4.43
   2   8  -1  161.41    9.40
   2   8  -1  157.74   10.18
  -2   8   1  163.30    9.57
  -2   8   1  147.15    9.00
  -2  -8   1  170.20    6.74
   2   8   0    7.74    2.33
  -2  -8   0    6.18    1.38
  -2   8   0    7.08    2.31
  -2   8   0    3.93    1.07
  -2   8   0    3.45    1.45
   2   8   0    3.03    0.70
  -2   8  -1   25.67    3.68
  -2   8  -1   29.31    4.14
   2   8   1   26.07    2.86
   2   8   1   25.78    3.93
   2   8   1   26.89    4.10
   2   8   2    1.31    0.93
   2   8   2    0.53    1.24
  -2   8  -2    0.89    1.07
  -2   8  -2    1.22    1.34
   2  -8   2    2.00    1.02
   2   8   3   37.21    4.37
  -2   8  -3   46.90    5.66
   2  -8   3   45.26    4.66
   2   8   3   37.59    5.37
  -2   8  -3   44.79    4.83
  -2   8  -4    5.10    2.20
   2   8   4    5.42    2.46
  -2   8  -4    5.19    1.78
   2  -8   4    4.40    1.44
   2   8   4    4.69    1.60
   2  -8   4    5.40    1.94
   2  -8   5   -1.02    0.99
   2   8   5    0.52    1.13
   2  -8   5    1.15    0.78
   2  -8   5    0.83    0.55
   2  -8   5    1.09    1.58
  -2   8  -5    0.30    0.81
   2  -8   6   73.48    7.44
   2  -8   6   84.17    9.41
   2   8   6   73.72    8.84
  -2   8  -6   62.16    5.92
   2  -8   7   67.48    8.82
   2  -8   7   63.46    7.43
   2   8   7   59.46    8.27
   2  -8   8   15.65    4.06
   2   8   8   17.46    4.75
   2  -8   8   18.17    4.88
  -2   8  -8    8.37    2.29
   2   8   9  111.99   12.95
   2  -8   9  104.70   11.41
   2  -8   9  116.22   12.55
   2  -8  10    2.57    2.78
   2   8  10    3.46    2.82
   2  -8  10    0.18    1.06
   2  -8  11    0.46    1.03
   2  -8  11    5.55    3.51
   2   8  11    4.06    2.45
   2  -8  12    3.60    2.10
   2  -8  12    4.44    3.15
   2   8  12    8.50    4.31
   2  -8  13    0.26    1.21
   2   8  13    1.70    2.89
   2  -8  14    1.96    2.39
   2   8  14    3.40    3.32
  -2  -9  16    1.78    3.02
  -2   9  15    0.42    2.45
  -2  -9  15    1.72    2.13
  -2  -9  14    6.06    4.02
  -2   9  14    0.49    0.30
  -2   9  13    8.28    4.63
  -2  -9  13    9.79    4.91
  -2  -9  12   19.25    6.03
  -2   9  12   16.67    5.60
  -2  -9  12   10.97    4.40
  -2  -9  11    1.34    1.91
  -2  -9  11    0.12    0.61
  -2   9  11   -0.80    0.37
  -2   9  10   52.77    8.76
  -2  -9  10   45.68    8.12
  -2  -9   9    1.77    2.14
  -2   9   9    0.52    0.52
  -2   9   8  188.45   14.59
  -2  -9   8  209.90   16.34
  -2   9   7  134.73   11.68
   2   9  -7   70.58    5.85
   2   9  -7  148.80   12.85
  -2  -9   7  140.22   12.42
   2   9  -6   78.82    6.38
   2   9  -6   89.80    9.73
  -2   9   6   83.78    8.89
  -2  -9   6   80.16    5.03
  -2   9   5  239.41   14.02
   2   9  -5  221.28   14.06
   2   9  -5  231.65   11.02
  -2   9   4   68.26    7.11
  -2   9   4   65.29    7.19
  -2  -9   4   43.12    5.06
   2   9  -4   67.91    6.19
   2   9  -4   69.98    7.68
  -2   9   4   64.70    7.02
   2   9  -3  478.79   16.75
   2   9  -3  441.79   18.04
  -2   9   3  457.62   17.84
  -2   9   3  420.46   17.05
   2   9  -2    9.26    2.95
   2   9  -2    8.74    2.63
  -2   9   2   10.33    2.88
  -2   9   2    8.64    2.48
   2   9  -1  316.73   13.99
  -2   9   1  296.71   13.49
   2   9  -1  327.84   15.56
  -2   9   1  327.81   14.55
  -2   9   0    3.28    1.46
  -2  -9   0    1.34    1.08
  -2   9   0    1.01    0.57
  -2   9   0    3.33    1.74
   2   9   0    0.74    0.59
  -2   9  -1  321.63   14.20
   2   9   1  313.47   15.07
  -2   9  -1  311.88   13.43
   2   9   2   92.57    6.07
   2  -9   2   88.36    5.79
  -2   9  -2   82.82    6.89
  -2   9  -2   86.39    7.68
   2   9   2   86.84    7.99
  -2   9  -3   -0.20    0.49
   2   9   3    1.50    1.50
   2  -9   3    0.80    0.76
  -2   9  -3    0.38    0.74
   2   9   3    1.15    0.63
   2  -9   4  138.45    9.08
   2   9   4  136.90    9.17
  -2   9  -4  162.06   11.68
  -2   9  -4  140.35    8.88
   2   9   4  131.88   11.06
   2  -9   5   12.98    3.42
   2  -9   5    7.27    2.86
  -2   9  -5    7.23    2.45
   2  -9   5   10.09    2.80
   2   9   5    6.58    2.01
  -2   9  -5    7.40    2.16
   2  -9   5    2.69    1.03
  -2   9  -6   -0.38    0.71
   2  -9   6    0.80    0.45
   2  -9   6    0.62    0.74
   2  -9   6   -0.02    0.05
   2   9   6    0.14    0.93
  -2   9  -7    4.29    1.65
   2  -9   7    8.11    2.60
   2   9   7    7.26    2.98
  -2   9  -8   24.08    3.78
   2   9   8   51.45    8.40
   2  -9   8   48.68    7.31
   2  -9   8   52.53    8.24
   2  -9   9   21.88    5.31
   2  -9   9   31.73    7.19
   2   9   9   26.85    6.47
   2   9  10   35.87    7.93
   2  -9  10   31.68    7.09
   2  -9  10   17.58    5.12
   2  -9  11    1.88    2.29
   2  -9  11    0.30    1.38
   2   9  11    2.41    3.28
   2  -9  12    4.46    3.19
   2  -9  12    5.24    3.58
   2   9  12    5.82    3.41
   2  -9  13    4.34    3.48
   2  -9  13   10.93    4.91
   2   9  13   14.58    6.13
   2   9  14    1.28    1.64
   2  -9  14    6.19    4.24
  -2 -10  15    0.74    1.63
  -2 -10  14    4.63    3.67
  -2  10  14    2.46    2.61
  -2  10  13    4.20    2.99
  -2 -10  13    1.87    2.89
  -2 -10  12   30.83    7.97
  -2  10  12   32.08    7.78
  -2 -10  12   31.72    7.14
  -2  10  11    4.18    3.55
  -2 -10  11    0.12    1.68
  -2 -10  11   -0.19    1.43
  -2  10  10  195.39   17.16
  -2 -10  10  192.57   17.27
  -2 -10   9  163.15   15.56
  -2  10   9  157.08   14.61
  -2 -10   8  128.05   13.01
  -2  10   8  113.46   11.97
  -2 -10   7   90.89   10.18
   2  10  -7   91.45   10.60
  -2  10   7   78.37    9.46
   2  10  -6  106.96   11.16
  -2  10   6   98.40    9.95
  -2 -10   5   13.54    2.79
  -2  10   5   27.26    4.80
   2  10  -5   25.77    5.40
   2  10  -5   20.86    3.49
  -2  10   4   21.28    4.15
   2  10  -4   20.25    3.52
  -2  10   4   23.99    4.65
   2  10  -4   23.08    4.75
  -2  10   3    2.75    1.59
   2  10  -3    1.79    1.33
  -2  10   3    2.47    1.37
   2  10  -3    2.15    0.63
  -2  10   2   35.19    5.15
  -2  10   2   32.97    4.85
   2  10  -2   38.64    5.61
   2  10  -2   35.37    4.99
  -2 -10   1  143.86    5.69
   2  10  -1  163.47   11.56
  -2  10   1  176.97   11.39
  -2  10   1  144.79   10.01
   2  10   0   -0.36    0.69
  -2  10   0    0.70    1.35
  -2  10   0    2.04    1.58
  -2  10  -1    0.74    1.15
  -2  10  -1   -0.02    0.56
   2  10   1    0.58    1.18
   2  10   2  635.12   16.19
   2  10   2  617.60   22.65
  -2  10  -2  654.12   21.95
  -2  10  -2  609.39   19.48
  -2  10  -3    8.39    2.21
   2 -10   3   10.76    2.29
   2  10   3    8.71    2.73
   2  10   3   10.67    2.39
  -2  10  -3   10.92    2.94
  -2  10  -4  125.36    8.74
   2 -10   4  140.39    9.15
   2  10   4  129.33    8.98
   2  10   4  142.60   11.84
  -2  10  -4  158.13   12.00
   2 -10   5    0.43    0.74
   2 -10   5    0.11    0.96
   2 -10   5    0.74    1.07
  -2  10  -5   -0.84    1.39
  -2  10  -5    2.35    1.58
   2  10   5   -0.37    1.59
   2  10   5   -0.08    0.21
   2 -10   6   46.46    6.81
   2 -10   6   47.41    6.61
   2  10   6   42.47    6.23
   2  10   6   45.49    7.11
   2 -10   6   48.57    7.77
  -2  10  -6   23.72    3.89
   2 -10   7    0.25    0.87
   2 -10   7    1.07    1.08
   2 -10   7    0.78    1.50
   2  10   7    0.68    1.37
  -2  10  -7    0.36    0.32
   2 -10   8   -0.27    0.74
   2  10   8    1.87    2.09
   2 -10   8    0.50    1.65
   2  10   9    2.04    1.98
   2 -10   9    2.50    2.44
   2 -10   9    4.24    2.39
   2  10  10    3.42    3.07
   2 -10  10    0.15    0.76
   2 -10  10    3.68    2.57
   2 -10  11   -0.12    1.46
   2 -10  11    0.77    1.69
   2  10  11    2.90    2.67
   2  10  12    2.33    3.49
   2 -10  12    1.09    1.89
   2 -10  12    3.39    3.49
   2  10  13   -0.04    0.67
   2 -10  13    1.35    2.01
   2 -10  13    0.15    0.92
   2  10  13   -1.43    2.80
   2 -10  13   -0.23    1.35
   2  10  14   -1.32    1.98
   2 -10  14   -1.90    2.50
  -2 -11  15   -0.39    1.06
  -2 -11  14   12.38    5.94
  -2  11  14    8.57    4.79
  -2 -11  13    4.53    3.27
  -2 -11  13    1.46    1.75
  -2  11  13    0.39    1.18
  -2 -11  12   17.95    5.59
  -2  11  12   31.47    7.81
  -2 -11  12   28.75    7.91
  -2 -11  11    1.68    1.77
  -2  11  11    5.12    3.51
  -2 -11  10    2.44    3.40
  -2  11  10    3.11    2.51
  -2  11   9    6.33    3.33
  -2 -11   9    4.48    2.77
  -2  11   8    2.95    1.69
  -2 -11   8    5.36    3.03
   2  11  -7  288.48   19.64
  -2  11   7  246.66   17.03
  -2 -11   6    0.49    0.69
  -2  11   6    0.19    0.53
   2  11  -6    1.96    1.82
  -2  11   5   16.46    4.27
   2  11  -5   17.36    4.58
  -2  11   5   18.86    4.23
   2  11  -4    2.35    1.59
  -2  11   4    2.04    1.43
   2  11  -3   45.68    6.49
  -2  11   3   50.01    6.52
  -2  11   3   43.91    6.18
  -2  11   2  177.26   12.15
   2  11  -2  173.00   12.31
  -2  11   2  181.51   12.23
  -2 -11   1   53.73    3.22
  -2  11   1   68.81    7.64
  -2  11   1   56.66    6.85
   2  11  -1   64.01    7.76
  -2  11   0  220.11   12.78
   2  11   0  242.93   14.91
  -2  11   0  269.97   15.05
  -2  11  -1   66.21    7.37
   2  11   1   65.38    7.87
  -2  11  -1   56.51    6.30
  -2  11  -2  100.10    8.39
   2  11   2   98.98    9.61
  -2  11  -2  106.58    9.46
   2  11   2  102.04    6.39
  -2  11  -3   58.65    7.50
   2 -11   3   46.55    4.63
   2  11   3   46.23    6.79
   2  11   3   52.03    5.12
  -2  11  -3   43.24    5.53
  -2  11  -4  957.10   30.90
  -2  11  -4  778.27   22.72
   2  11   4  926.57   31.55
   2  11   4  717.23   21.24
   2 -11   4  886.79   22.68
  -2  11  -5   14.19    4.30
   2 -11   5    6.57    2.03
   2 -11   5   15.93    4.01
   2  11   5   13.61    4.05
   2  11   5   10.71    2.97
  -2  11  -5   12.04    3.02
   2 -11   5   10.78    2.75
   2  11   6   31.24    6.10
  -2  11  -6   24.96    5.22
   2 -11   6   30.69    5.74
   2 -11   6   32.53    5.30
   2  11   6   31.09    5.34
   2 -11   6   33.94    6.76
  -2  11  -6   13.36    2.98
   2 -11   7    5.43    2.29
   2  11   7    4.73    2.53
  -2  11  -7    1.63    1.16
   2 -11   7    5.86    3.42
   2 -11   7    3.35    1.75
   2 -11   8   20.64    5.44
   2  11   8   18.36    4.88
   2 -11   8   12.12    3.79
   2 -11   8   17.76    4.87
   2  11   8   15.32    4.40
   2  11   9    0.94    1.50
   2 -11   9    0.93    2.35
   2 -11   9    2.94    2.40
   2 -11   9   -0.18    1.05
   2 -11  10    2.40    2.33
   2 -11  10    0.30    1.44
   2  11  10    0.94    1.94
   2 -11  10    1.35    1.45
   2 -11  11    1.13    1.62
   2  11  11   -0.27    1.52
   2  11  11    1.11    1.39
   2 -11  11    0.42    2.10
   2 -11  11    1.25    1.77
   2 -11  12    3.66    2.83
   2  11  12    0.48    1.38
   2 -11  12    3.90    2.89
   2  11  12    1.30    2.21
   2 -11  12    1.41    1.91
   2 -11  13    6.51    3.89
   2 -11  13   12.22    5.73
   2  11  13    1.13    1.95
   2  11  13    9.46    4.75
   2 -11  14   -4.22    3.42
   2  11  14   -1.03    2.41
  -2 -12  15   -0.72    1.62
  -2 -12  14    3.05    3.35
  -2  12  14    0.32    1.93
  -2  12  13    1.58    2.63
  -2 -12  13    1.84    2.60
  -2 -12  13    1.22    2.07
  -2  12  12    3.20    2.98
  -2 -12  12    3.30    3.23
  -2 -12  12    4.98    3.66
  -2  12  11   14.69    5.60
  -2 -12  11   10.16    4.71
  -2  12  10   45.73    9.02
  -2 -12  10   38.37    8.51
  -2 -12   9  198.99   18.36
  -2  12   9  180.35   16.58
  -2 -12   8    4.40    3.38
  -2  12   8    2.08    2.34
   2  12  -8    3.57    2.90
   2  12  -7   15.90    5.16
  -2  12   7   14.78    4.43
   2  12  -6   26.38    6.23
  -2  12   6   15.79    4.43
  -2  12   6   26.50    5.91
  -2  12   5   42.63    6.79
   2  12  -5   44.22    7.58
   2  12  -4    0.42    0.99
  -2  12   4    2.91    1.98
  -2  12   3   57.43    7.46
   2  12  -3   52.89    7.37
  -2  12   2    7.36    2.86
  -2  12   2    1.87    0.70
  -2 -12   2    5.18    1.09
   2  12  -2    7.69    2.73
  -2  12   2    5.93    2.25
  -2  12   1   25.37    4.86
   2  12  -1   23.23    4.97
  -2  12   1   23.96    4.52
   2  12   0   79.41    9.01
  -2  12   0   92.88    9.41
  -2  12   0   73.90    8.03
   2  12   1   79.86    9.10
  -2  12  -1   78.42    7.88
  -2  12  -1   86.51    8.77
  -2  12  -2   78.16    7.68
   2  12   2   81.36    9.12
  -2  12  -2   91.19    9.13
   2  12   3    1.76    1.00
   2 -12   3    4.18    1.59
  -2  12  -3    3.76    2.29
  -2  12  -3    5.16    2.14
   2  12   3    1.62    1.05
   2 -12   4   40.12    4.84
   2  12   4   47.73    7.50
   2  12   4   42.69    5.17
  -2  12  -4   33.35    5.09
  -2  12  -4   50.28    7.58
   2 -12   5   16.41    3.43
   2  12   5   20.37    5.16
   2 -12   5   20.58    4.60
   2  12   5   14.07    3.30
  -2  12  -5   10.13    2.75
  -2  12  -5   16.26    4.54
  -2  12  -6  184.22   15.38
   2 -12   6  202.39   15.12
   2 -12   6  172.41   12.24
   2  12   6  190.49   16.14
   2  12   6  163.85   12.24
   2  12   7   -0.61    1.07
   2 -12   7    0.68    1.33
   2 -12   7   -0.20    1.54
   2  12   7    1.21    1.32
  -2  12  -7    0.38    0.61
   2 -12   7    0.15    0.96
   2  12   8    4.67    2.28
   2 -12   8   12.85    4.79
   2 -12   8    8.43    3.17
   2 -12   8    7.12    3.05
   2  12   8    8.27    3.84
   2  12   9    2.70    3.04
   2 -12   9    1.76    1.74
   2  12   9    0.19    0.74
   2 -12   9    0.53    1.68
   2 -12   9    1.13    1.71
   2 -12  10    3.27    3.40
   2 -12  10    0.20    1.24
   2 -12  10    2.12    2.32
   2  12  10    3.03    2.61
   2  12  10    0.07    0.77
   2 -12  11    2.77    2.88
   2  12  11    4.56    3.49
   2 -12  11    1.83    1.51
   2 -12  11    4.54    3.21
   2  12  11    0.67    1.43
   2  12  12   -0.42    1.14
   2  12  12   -0.21    0.80
   2 -12  12    1.54    2.67
   2 -12  12   -1.25    2.31
   2 -12  13   -0.74    1.96
   2  12  13    1.91    2.95
   2 -12  13    0.83    1.56
   2  12  13   -3.15    2.66
   2 -12  14   -2.59    2.66
   2  12  14   -1.78    2.26
  -2 -13  15   -0.07    0.87
  -2 -13  14    2.46    3.09
  -2  13  13    1.84    2.77
  -2 -13  13    0.65    1.38
  -2 -13  13    4.31    3.30
  -2 -13  12   17.74    6.20
  -2 -13  12   17.90    6.61
  -2  13  12   14.93    5.78
  -2  13  11    7.33    4.36
  -2 -13  11    4.67    2.92
  -2 -13  10    8.62    4.75
  -2  13  10    4.68    3.73
  -2 -13   9    3.64    3.21
  -2  13   9    4.62    2.78
  -2 -13   8   12.13    4.66
   2  13  -8   17.68    5.51
  -2  13   8   11.29    4.44
   2  13  -7   70.22   10.53
  -2  13   7   61.89    9.52
  -2  13   7   73.31    9.85
  -2  13   6   20.54    5.44
   2  13  -6   22.57    6.22
   2  13  -5   12.84    4.31
  -2  13   5   12.91    4.08
   2  13  -4   13.42    4.09
  -2  13   4   10.40    3.51
  -2  13   3    6.71    2.75
   2  13  -3    4.66    2.65
   2  13  -2   40.55    6.68
  -2  13   2   45.47    6.98
  -2  13   2   40.05    6.31
  -2  13   1   30.19    5.30
   2  13  -1   36.03    6.36
  -2  13   1   38.68    6.33
  -2  13   0    4.43    2.21
   2  13   0    3.80    2.65
  -2  13   0    2.90    1.66
  -2  13  -1   11.34    3.73
  -2  13  -1   11.90    3.40
   2  13   1   10.28    3.55
   2  13   2  249.99   16.98
  -2  13  -2  251.97   16.21
  -2  13  -2  218.74   13.71
   2 -13   3  237.24   10.15
  -2  13  -3  251.44   14.48
   2 -13   4  514.49   17.01
  -2  13  -4  504.19   20.27
  -2  13  -5   62.33    7.01
  -2  13  -5   95.37   11.33
   2  13   5   82.25   10.47
   2 -13   5   64.77    6.81
   2  13   5   42.34    5.67
   2  13   6   39.27    7.64
   2 -13   6   29.89    5.18
  -2  13  -6   17.59    3.71
  -2  13  -6   38.77    7.64
   2 -13   6   40.29    6.93
   2  13   6   20.67    4.37
   2 -13   7    7.19    2.79
   2 -13   7    4.73    2.28
   2  13   7    2.13    1.53
   2 -13   7    5.30    2.89
   2  13   7    7.62    3.39
   2 -13   8    4.72    3.72
   2 -13   8    1.63    1.78
   2 -13   8    0.77    0.88
   2  13   8    4.09    2.25
   2  13   8    0.14    0.59
   2 -13   9   -2.09    3.14
   2 -13   9   -0.04    0.48
   2 -13   9    0.49    1.02
   2  13   9   -0.15    0.86
   2  13   9    2.66    2.91
   2 -13  10    3.49    3.48
   2  13  10    3.30    3.21
   2  13  10    0.07    0.55
   2 -13  10    0.24    1.24
   2 -13  10    0.89    2.21
   2  13  11    0.70    1.32
   2 -13  11    0.82    1.43
   2 -13  11    3.10    2.88
   2 -13  11   -0.99    1.68
   2  13  11    4.25    3.46
   2 -13  12   -1.15    2.16
   2  13  12   -0.95    1.68
   2 -13  12   -0.14    0.90
   2  13  12    2.66    3.08
   2 -13  13   -0.49    1.83
   2 -13  13    3.26    3.26
   2  13  13   -0.10    1.68
  -2 -14  14    0.97    0.77
  -2 -14  13    0.19    1.63
  -2 -14  13    0.61    0.58
  -2  14  13    3.30    3.14
  -2 -14  12   10.61    5.19
  -2 -14  12    5.62    3.58
  -2  14  12   10.30    4.73
  -2 -14  11    8.24    4.52
  -2  14  11    5.00    3.22
  -2 -14  10   48.24   10.11
  -2  14  10   39.11    8.46
  -2  14   9   -0.36    1.60
  -2  14   9    1.09    1.90
  -2 -14   9    2.86    2.91
  -2  14   8    1.19    2.10
  -2 -14   8    4.75    3.90
   2  14  -8    4.47    3.47
  -2  14   8    3.48    3.19
  -2  14   7    0.82    1.72
   2  14  -7    5.66    3.20
  -2  14   6   43.68    7.89
   2  14  -6   50.95    9.28
   2  14  -5   11.05    4.37
  -2  14   5    8.64    3.58
   2  14  -4   20.68    5.34
  -2  14   4   21.04    5.06
   2  14  -3   17.89    4.78
  -2  14   3   13.52    3.78
  -2  14   2   27.30    5.67
   2  14  -2   29.16    5.84
  -2  14   1   36.77    6.12
   2  14  -1   38.17    6.90
  -2  14   1   44.84    7.13
   2  14   0   68.81    9.19
  -2  14   0   70.09    9.23
  -2  14   0   65.47    8.08
   2  14   1  148.89   13.67
  -2  14  -1  124.85   11.11
  -2  14  -1  143.19   12.74
  -2  14  -2   50.64    7.57
  -2  14  -2   52.45    7.06
   2  14   2   61.32    9.21
   2  14   3    0.43    0.70
   2  14   3   -0.44    0.13
  -2  14  -3    0.31    1.84
  -2  14  -3   -0.17    1.15
  -2  14  -4    2.03    1.52
   2 -14   4    1.40    1.20
   2  14   4    0.75    0.77
  -2  14  -4    2.45    1.63
   2  14   4    0.80    1.81
  -2  14  -5   81.16   10.81
  -2  14  -5   37.97    5.87
   2 -14   5   55.75    6.25
   2  14   5   66.29   10.10
   2  14   5   36.08    5.22
   2 -14   6   81.47   10.11
  -2  14  -6   74.87   10.91
   2 -14   6   61.56    7.27
   2  14   6   77.75   10.93
   2  14   6   40.22    6.07
  -2  14  -6   36.70    5.66
   2 -14   7   18.10    5.06
   2  14   7    8.53    3.02
   2 -14   7   19.84    5.94
  -2  14  -7   12.78    4.46
   2  14   7   15.05    4.98
   2 -14   7   13.89    3.86
   2 -14   8    4.87    2.60
   2 -14   8    5.95    2.78
   2  14   8    8.49    4.83
   2 -14   8   12.16    4.87
   2  14   8    1.91    1.74
   2 -14   9    3.11    3.58
   2  14   9    0.05    0.49
   2 -14   9    1.25    1.32
   2  14   9    3.13    3.21
   2 -14   9    1.43    1.74
   2 -14  10   -0.59    1.09
   2 -14  10    0.26    0.88
   2  14  10   -0.72    1.37
   2  14  10    1.88    2.54
   2 -14  10   -1.06    2.31
   2  14  11    0.45    1.20
   2 -14  11    4.34    3.97
   2  14  11    1.63    2.76
   2 -14  12    1.24    2.32
   2  14  12    3.05    3.45
   2 -14  13    2.79    3.47
  -2 -15  14    2.70    3.26
  -2 -15  13   -0.21    1.52
  -2 -15  13    3.68    3.58
  -2 -15  12    1.69    2.59
  -2 -15  12    1.12    3.26
  -2  15  12   -0.27    1.58
  -2  15  11    2.17    2.19
  -2 -15  11    6.69    4.28
  -2  15  11    6.60    4.36
  -2  15  10    5.93    3.36
  -2 -15  10   10.30    5.17
  -2  15  10   10.67    4.86
  -2 -15   9   28.28    7.61
  -2  15   9   27.44    7.17
  -2  15   9   29.58    7.72
   2  15  -9   25.62    7.37
  -2 -15   8   25.14    6.82
  -2  15   8   39.87    8.52
   2  15  -8   37.96    8.68
  -2  15   7    3.34    2.90
   2  15  -7    0.99    2.32
   2  15  -6   11.97    4.73
  -2  15   6   10.43    4.09
  -2  15   5   -0.15    1.14
   2  15  -5    2.57    2.25
  -2  15   4    4.53    2.09
   2  15  -4    1.81    1.51
  -2  15   3    0.05    1.71
   2  15  -3   -1.07    1.96
  -2  15   2   13.36    3.96
   2  15  -2   10.71    3.65
  -2  15   1  140.49   13.66
   2  15  -1  126.66   13.00
  -2  15   0   41.90    7.37
   2  15   0   39.46    7.39
  -2  15   0   35.11    6.22
   2  15   1    3.87    3.27
  -2  15  -1    2.73    2.08
  -2  15  -1    0.77    0.63
   2  15   2  100.16   12.00
  -2  15  -2  102.67   11.50
  -2  15  -2   88.28    9.67
   2  15   3  168.16   15.79
  -2  15  -3  130.18   11.54
  -2  15  -3  175.62   15.53
   2  15   4  162.79   15.68
  -2  15  -4  191.01   16.88
  -2  15  -5   24.68    4.91
  -2  15  -5   51.20    8.95
   2  15   5   55.24    9.39
  -2  15  -6   65.77   10.61
   2  15   6   67.02   10.68
   2 -15   6   63.38    9.32
   2  15   7    3.67    2.56
  -2  15  -7    2.69    2.90
   2 -15   7    3.48    2.42
   2 -15   7    4.16    3.14
   2 -15   8    0.57    1.05
   2  15   8    1.27    3.17
   2 -15   8    7.09    4.18
   2 -15   9    0.15    1.37
   2  15   9    1.83    2.09
   2 -15   9   -0.27    0.97
   2 -15  10    1.09    2.99
   2  15  10   -0.08    1.39
   2 -15  11    3.59    3.68
   2  15  11    4.30    3.90
   2 -15  12   -1.43    2.66
   2 -15  13    4.40    4.34
  -2 -16  13    0.34    2.00
  -2 -16  13    0.02    1.52
  -2 -16  12    1.66    2.15
  -2  16  12   -1.27    1.79
  -2  16  12   -0.11    1.46
  -2 -16  11   13.64    6.06
  -2  16  11    3.32    2.99
  -2  16  11    6.19    3.96
  -2 -16  10    4.30    3.24
  -2  16  10    5.86    3.59
   2  16  -9   21.31    6.94
  -2 -16   9   20.82    7.05
  -2  16   9   19.59    6.60
   2  16  -8   32.59    8.44
  -2  16   8   33.82    7.87
   2  16  -7   14.62    5.49
  -2  16   7   11.52    4.43
  -2  16   6    4.35    1.97
   2  16  -6    4.28    3.09
   2  16  -5   22.77    6.38
  -2  16   5   21.48    5.76
  -2  16   4    0.05    2.23
   2  16  -4    5.74    3.05
   2  16  -3   27.27    6.25
  -2  16   3   26.85    6.25
  -2  16   2   -0.86    0.75
   2  16  -2   -0.57    0.55
   2  16  -1   53.68    8.78
  -2  16   1   67.11    9.79
  -2  16   0    9.80    4.04
   2  16   0    8.54    3.33
  -2  16  -1  132.01   13.32
   2  16   1  134.67   14.40
  -2  16  -1  114.43   11.44
  -2  16  -2   83.65   10.70
  -2  16  -2   65.76    8.59
   2  16   2   88.88   11.90
  -2  16  -3   44.71    8.16
   2  16   3   47.69    9.10
  -2  16  -3   38.32    6.50
  -2  16  -4    1.96    1.39
   2  16   4    4.48    3.33
  -2  16  -4    3.20    2.53
   2  16   5    4.10    3.55
  -2  16  -5    8.14    3.96
  -2  16  -5    2.23    1.43
   2  16   6    4.28    3.11
  -2  16  -6    4.01    2.72
   2 -16   6    2.08    2.06
   2  16   7    2.72    2.78
   2 -16   7    4.04    2.66
  -2  16  -7    0.64    1.39
   2 -16   8    2.94    3.79
   2 -16   8    0.48    0.95
   2  16   8    2.99    3.51
   2  16   9    1.52    2.19
   2 -16   9    2.56    2.70
   2  16  10    1.94    1.94
   2 -16  10   -2.14    3.58
   2 -16  11   -1.90    2.73
   2  16  11    0.57    0.90
   2 -16  12   -0.64    0.77
  -2 -17  13    2.51    3.09
  -2 -17  13    5.43    4.15
  -2 -17  12    0.20    1.45
  -2 -17  11    2.38    2.14
  -2  17  11    5.17    3.86
  -2 -17  10    1.28    2.36
  -2  17  10    0.29    1.49
  -2 -17   9   39.06    9.56
  -2  17   9   28.56    7.82
   2  17  -9   29.87    8.53
  -2  17   8    3.72    3.05
   2  17  -8    4.30    2.86
  -2  17   7   28.50    7.12
   2  17  -7   25.68    7.26
   2  17  -6   25.80    6.93
  -2  17   6   26.43    6.69
  -2  17   5   50.14    9.01
   2  17  -5   49.66    9.41
   2  17  -4    5.17    3.29
  -2  17   4    2.36    1.90
   2  17  -3   12.41    4.92
  -2  17   3   17.30    5.28
  -2  17   2   18.39    5.54
   2  17  -2   15.96    4.92
  -2  17   1    2.16    2.63
   2  17  -1    1.94    2.01
   2  17   0   27.58    6.70
  -2  17   0   24.68    6.18
   2  17   1   29.14    7.43
  -2  17  -1   23.06    5.85
  -2  17  -2   31.47    6.98
   2  17   2   31.03    7.08
   2  17   3   56.82    9.97
  -2  17  -3   52.66    9.41
   2  17   4   50.29    9.70
  -2  17  -4   55.20    9.85
   2  17   5   31.84    7.53
  -2  17  -5   29.22    7.14
  -2  17  -6   14.21    5.60
   2 -17   6   16.55    5.21
   2  17   6   20.92    6.55
  -2  17  -7   -0.02    0.75
   2 -17   7    1.43    1.96
   2  17   7    4.83    3.74
   2 -17   8    2.50    2.02
   2  17   8    0.53    1.37
   2 -17   8   -1.13    1.77
   2  17   9   11.68    5.55
   2 -17   9   17.30    6.96
   2 -17  10    0.27    2.41
   2  17  10    0.17    1.08
   2 -17  11   -1.08    2.53
  -2 -18  12   -0.63    1.84
  -2  18  11   10.05    5.56
  -2 -18  11    8.72    5.16
  -2  18  10    1.79    2.54
  -2 -18  10    4.05    3.91
  -2  18   9    0.37    1.12
  -2 -18   9    0.46    1.54
   2  18  -9   -0.20    5.31
  -2  18   8   15.72    5.38
   2  18  -8    5.54    3.61
  -2  18   7   35.28    8.53
   2  18  -7   26.56    7.95
   2  18  -6   15.77    5.86
  -2  18   6    9.28    4.21
   2  18  -5   42.65    9.19
  -2  18   5   47.28    9.56
  -2  18   4   46.30    9.35
   2  18  -4   33.95    8.07
   2  18  -3    3.65    3.26
  -2  18   3    3.47    3.29
   2  18  -2   53.36    9.56
  -2  18   2   54.78    9.63
  -2  18   1   82.04   11.82
   2  18  -1   79.59   11.72
  -2  18   0    7.71    3.76
   2  18   0    5.85    3.89
   2  18   1  140.13   16.03
  -2  18  -1  137.43   15.03
  -2  18  -2    0.95    2.17
   2  18   2   -0.68    1.57
  -2  18  -3    2.45    2.97
   2  18   3    2.12    2.94
  -2  18  -4    4.22    3.24
   2  18   4    2.13    2.76
   2  18   5   12.94    5.06
  -2  18  -5    7.32    3.87
   2  18   6    5.59    3.14
   2 -18   6    3.84    2.39
  -2  18  -6    3.11    2.61
   2  18   7   11.94    5.70
  -2  18  -7    3.32    2.98
   2 -18   7    3.72    2.71
   2 -18   8    0.30    2.07
   2  18   8   -0.17    1.88
   2 -18   9    5.40    5.49
   2  18   9    1.70    2.36
   2 -18  10   -0.51    2.13
  -2 -19  12    0.05    0.30
  -2 -19  11   -0.33    1.45
  -2 -19  10    3.11    3.71
  -2  19  10    4.34    3.48
  -2 -19   9    5.57    3.51
  -2  19   9    2.32    2.78
   2  19  -9    2.77    2.65
  -2  19   8    1.46    2.02
   2  19  -8   -0.17    0.52
  -2  19   7    3.23    2.65
   2  19  -7    9.46    4.39
   2  19  -6   16.71    6.29
  -2  19   6   15.08    5.80
  -2  19   5    2.26    2.85
   2  19  -5    0.21    2.42
  -2  19   4   51.47   10.21
   2  19  -4   50.71   10.20
   2  19  -3   -0.04    1.59
  -2  19   3    4.58    3.51
   2  19  -2    5.66    3.03
  -2  19   2    4.08    3.49
   2  19  -1   10.17    4.55
  -2  19   1   11.33    4.87
   2  19   0    1.07    1.40
  -2  19   0    0.84    1.50
  -2  19  -1    9.27    4.72
   2  19   1   11.91    5.26
  -2  19  -2    6.58    3.62
   2  19   2    5.72    4.08
  -2  19  -3   31.33    7.97
   2  19   3   56.47   10.93
   2  19   4   17.36    6.41
  -2  19  -4    9.66    4.91
   2  19   5    9.25    4.80
  -2  19  -5    2.51    2.72
   2  19   6    4.44    3.42
  -2  19  -6    0.26    0.74
  -2  19  -7    0.36    1.31
   2  19   7    0.33    2.46
   2  19   8    4.34    3.35
   2 -19   8    5.28    4.25
   2 -19   9   -0.53    1.20
  -2 -20  11    0.11    2.09
  -2 -20  10   -0.33    1.75
  -2  20   9    2.45    2.72
  -2 -20   9   -0.89    1.77
   2  20  -9   -0.84    1.76
  -2  20   8    9.04    4.88
   2  20  -8    6.66    4.52
  -2  20   7    1.37    1.87
   2  20  -7    1.15    1.98
   2  20  -6   71.08   13.36
  -2  20   6   35.58    9.17
   2  20  -5    4.20    3.05
  -2  20   5    4.04    3.58
  -2  20   4    3.16    3.09
   2  20  -4    2.67    3.54
  -2  20   3    6.61    4.12
   2  20  -3    8.35    4.28
  -2  20   2   13.07    5.47
   2  20  -2   11.53    5.35
   2  20  -1   23.69    7.36
  -2  20   1   14.61    5.69
  -2  20   0    1.51    1.32
   2  20   0    4.20    3.01
  -2  20  -1    6.43    3.70
   2  20   1   21.58    6.83
   2  20   2    1.40    2.80
  -2  20  -2    0.63    0.99
  -2  20  -3   -0.06    0.72
   2  20   3    1.11    2.14
   2  20   4    3.41    3.41
  -2  20  -4    1.07    1.70
   2  20   5    9.97    5.25
  -2  20  -5    0.46    1.14
   2  20   6    2.76    2.65
  -2  20  -6    0.45    1.33
  -2  20  -7    1.52    2.06
   2  20   7    2.28    1.71
  -2  20  -8   -0.29    1.41
   2 -20   8   -0.57    1.54
  -2 -21  10    0.55    1.41
  -2 -21   9   -0.15    1.64
  -2  21   8    0.38    1.62
   2  21  -8    0.33    0.84
  -2  21   7    0.14    0.13
   2  21  -7    0.93    2.23
   2  21  -6    4.98    3.91
  -2  21   6    4.54    3.48
   2  21  -5    4.23    4.17
  -2  21   5    0.33    0.65
   2  21  -4   31.80    9.03
  -2  21   4   20.96    7.12
   2  21  -3    8.25    4.05
  -2  21   3    7.37    4.24
  -2  21   2    0.63    0.71
   2  21  -2    1.60    2.45
  -2  21   1   -0.39    0.53
   2  21  -1    2.51    3.01
  -2  21   0    0.05    1.21
   2  21   0   -0.87    1.63
  -2  21  -1    1.27    2.10
   2  21   1    3.58    3.04
  -2  21  -2    5.57    3.39
   2  21   2   15.77    6.55
  -2  21  -3    4.05    3.04
   2  21   3    6.24    4.06
  -2  21  -4    0.24    0.95
   2  21   4   -1.03    1.76
  -2  21  -5    1.77    2.47
   2  21   5    5.86    4.10
   2  21   6    3.93    3.64
  -2  21  -6    0.25    1.11
  -2  21  -7    0.67    1.15
  -2  21  -8    0.42    1.31
  -2 -22   9   -0.27    1.33
  -2  22   7    2.84    3.35
   2  22  -6    7.31    4.80
  -2  22   6    2.16    2.90
   2  22  -5    6.57    4.66
  -2  22   5    2.40    2.80
  -2  22   4    0.49    1.58
   2  22  -4    1.63    2.79
   2  22  -3   22.81    7.82
  -2  22   3   10.04    5.29
   2  22  -2    7.23    4.69
  -2  22   2    2.95    2.59
  -2  22   1   22.19    7.21
   2  22  -1   33.80    8.82
   2  22   0    1.58    1.56
  -2  22   0   -0.40    0.68
   2  22   1    5.65    3.58
  -2  22  -1    3.28    3.22
  -2  22  -2    1.19    2.14
   2  22   2    1.44    2.10
   2  22   3    0.02    1.19
  -2  22  -3    0.70    1.09
   2  22   4    2.59    2.90
  -2  22  -4   -0.08    1.02
   2  22   5    2.08    3.26
  -2  22  -5   -0.89    2.12
  -2  22  -6   -0.24    0.95
  -2  22  -7    1.15    2.76
  -2  23   5    4.08    3.95
   2  23  -4    7.46    4.90
  -2  23   4   -0.14    1.08
  -2  23   3    3.10    2.83
   2  23  -3    7.90    4.81
  -2  23   2    0.45    1.49
   2  23  -2    1.45    1.75
  -2  23   1    1.27    2.00
   2  23  -1    4.83    3.85
   2  23   0    4.22    3.49
  -2  23   0    2.33    2.63
   2  23   1    4.41    4.33
  -2  23  -1    0.78    1.89
   2  23   2    2.22    3.07
  -2  23  -2   -0.11    0.64
  -2  23  -3    0.37    0.30
   2  23   3    1.54    2.27
  -2  23  -4    1.28    2.17
  -2  23  -5    3.39    3.34
  -2  24   3    2.57    3.10
  -2  24   2    1.49    2.39
  -2  24   1    4.15    3.34
  -2  24   0    1.13    2.63
  -2  24  -1    0.83    1.82
  -2  24  -2    0.92    1.79
  -2  24  -3   -1.41    2.39
  -3   0  16   58.26   12.22
  -3   0  15    0.95    2.45
  -3   0  14   19.66    6.44
  -3   0  13    0.31    0.13
  -3   0  12  136.06   14.25
  -3   0  11    0.05    0.61
  -3   0  10   81.75    9.72
  -3   0   9   -0.19    1.03
   3   0  -9    0.39    0.39
   3   0  -8   57.35    5.50
  -3   0   8   90.57    8.94
  -3   0   7    1.49    1.30
  -3   0   7    0.19    0.25
   3   0  -7    0.38    0.55
   3   0  -7    0.74    0.39
   3   0  -6    6.80    1.77
  -3   0   6   10.52    2.60
  -3   0   6   11.23    2.02
   3   0  -6   11.90    2.69
  -3   0   5    0.77    0.76
   3   0  -5   -0.68    1.16
  -3   0   5    0.18    0.39
   3   0  -5    0.43    0.58
  -3   0   4 1267.23   22.82
   3   0  -4 1329.78   22.37
  -3   0   4 1339.43   19.80
  -3   0   3    1.54    0.74
   3   0  -3    0.25    0.34
  -3   0   3    1.25    0.92
   3   0  -3    0.32    0.33
  -3   0   2 1923.14   22.53
   3   0  -2 2363.08   30.53
  -3   0   2 2060.81   24.70
  -3   0   2 2422.15   25.46
  -3   0   1   -0.50    0.25
   3   0  -1    1.54    1.15
  -3   0   1    2.46    0.53
  -3   0   0  446.95   13.86
  -3   0   0  425.35   12.21
  -3   0  -1    0.37    1.06
   3   0   1   -0.01    0.49
  -3   0  -1    0.51    0.42
   3   0   2  215.23    9.72
   3   0   2  237.43    8.26
  -3   0  -2  242.52    9.16
   3   0   3    0.52    0.55
   3   0   3    0.77    0.75
   3   0   3    0.64    0.70
  -3   0  -3    0.17    0.67
   3   0   4   18.41    2.77
   3   0   4   18.54    2.95
   3   0   4   17.58    3.35
   3   0   5   -0.07    0.55
   3   0   5    0.75    0.48
   3   0   5    1.05    0.82
   3   0   6  403.95   17.34
   3   0   7    1.25    2.04
   3   0   8   30.86    5.99
   3   0   9   -0.24    0.39
   3   0  10   12.05    4.29
   3   0  11   -1.13    1.97
   3   0  12    2.02    2.91
   3   0  13    2.36    3.54
   3   0  14    3.01    2.25
   3   0  14    2.56    2.80
   3   0  15    0.24    1.07
  -3   1  16   13.81    5.86
  -3  -1  16   14.25    6.11
  -3   1  15    2.63    3.28
  -3  -1  15    3.57    3.05
  -3   1  14   42.08    9.08
  -3  -1  14   40.04    8.97
  -3  -1  13    2.92    3.10
  -3   1  13    3.92    2.71
  -3  -1  12    1.14    2.92
  -3   1  12    4.68    3.23
  -3   1  11    1.53    1.00
  -3  -1  11    2.82    2.26
  -3   1  10    0.92    1.24
  -3  -1  10    1.70    1.94
  -3   1   9   15.35    3.85
  -3  -1   9    9.59    1.77
  -3  -1   9   13.61    3.86
   3   1  -9    8.52    1.91
  -3   1   8   17.73    4.42
   3   1  -8    6.31    1.56
  -3  -1   8   16.50    3.80
  -3  -1   8   15.73    2.16
   3   1  -7    0.46    0.43
  -3   1   7    1.31    1.62
  -3  -1   7   -0.24    0.18
   3  -1  -7    1.06    0.94
   3   1  -7    0.24    0.93
   3  -1  -7   -0.01    0.30
   3  -1  -6   20.83    3.41
  -3   1   6   30.86    4.47
  -3   1   6   39.04    3.95
  -3  -1   6   33.79    3.04
   3   1  -6   38.98    4.91
  -3  -1   6   32.03    4.40
   3  -1  -6   37.03    4.39
   3   1  -6   22.87    2.76
  -3  -1   5  193.28    9.91
   3   1  -5  211.60   10.41
  -3  -1   5  185.63    6.90
   3  -1  -5  178.97    9.44
  -3   1   5  208.14   10.51
   3  -1  -5  211.85   10.01
  -3   1   5  217.42    8.76
  -3  -1   4  617.46   16.82
   3   1  -4  779.60   16.02
   3   1  -4  600.54   16.34
  -3  -1   4  396.05   15.65
  -3   1   4  537.85   13.25
  -3  -1   4  640.29   12.67
  -3   1   4  571.96   15.56
   3  -1  -4  413.35   16.12
   3  -1  -4  443.00   13.95
  -3  -1   3  286.03   11.52
  -3  -1   3  269.93    8.39
  -3   1   3  262.04    9.20
  -3  -1   3  283.72   10.16
  -3   1   3  259.60    9.21
   3  -1  -3  297.77   11.21
   3   1  -3  299.56   10.01
  -3   1   2 9999.00   54.05
  -3   1   2 9953.15   47.81
  -3   1   2 9829.35   55.60
   3   1  -1 5357.69   31.20
  -3  -1   1 5396.80   33.76
  -3   1   1 5171.92   43.52
  -3   1   1 5341.68   29.12
  -3   1   1 4999.74   40.38
  -3  -1   1 5170.69   40.68
  -3   1   0   58.08    5.05
  -3   1   0   70.90    5.09
   3   1   0   72.22    3.39
  -3   1   0   69.77    5.51
  -3  -1   0   67.27    5.41
   3  -1   0   81.94    6.18
  -3   1  -1   90.61    6.74
   3  -1   1   99.08    6.20
  -3   1  -1  100.86    7.14
  -3  -1  -1  106.23    7.38
  -3  -1  -1  116.18    6.08
  -3   1  -1  111.48    4.25
   3   1   1   98.79    6.17
  -3   1  -1  104.67    6.43
   3  -1   2  140.84    5.76
   3  -1   2  119.89    7.33
  -3   1  -2  148.41    6.55
  -3  -1  -2  117.06    7.21
   3   1   2  132.55    6.55
   3   1   2  142.96    7.52
   3   1   2  123.70    7.44
  -3   1  -2  131.20    7.53
  -3   1  -3    7.48    1.82
   3   1   3   10.59    2.19
   3  -1   3   11.20    2.48
   3   1   3   11.18    2.23
   3  -1   3   11.84    2.04
  -3  -1  -3    9.06    2.25
   3  -1   3   11.62    2.07
   3   1   3   10.51    2.46
   3  -1   4   59.68    4.52
   3   1   4   63.20    5.26
   3  -1   4   59.46    6.20
   3  -1   4   58.32    5.23
   3   1   4   56.12    5.87
  -3   1  -4   36.84    4.84
   3   1   4   58.25    5.40
   3   1   5   46.48    4.65
   3  -1   5   56.07    6.62
   3   1   5   62.64    6.39
   3  -1   5   58.35    4.48
   3  -1   5   63.57    6.13
   3   1   5   58.25    6.68
   3  -1   6    7.75    2.41
   3   1   6    6.69    2.48
   3  -1   6    4.83    1.45
   3  -1   7    8.09    2.95
   3   1   7    5.02    2.38
   3   1   8   33.72    6.18
   3  -1   8   31.78    5.85
   3   1   9    3.26    2.64
   3  -1   9   -1.37    1.60
   3   1  10   14.56    5.11
   3  -1  10   14.75    4.39
  -3   1 -11   12.63    3.90
   3   1  11   17.65    5.73
   3  -1  11   14.59    5.02
   3  -1  12    0.26    1.82
   3   1  12    2.53    1.81
   3  -1  13    2.14    2.84
   3   1  13    3.40    3.15
   3  -1  14    6.67    4.34
   3  -1  14    5.98    4.18
   3   1  14   10.30    5.18
   3   1  14    9.02    5.23
   3   1  15   -0.65    1.33
   3  -1  15   -0.05    0.59
   3  -1  16    0.76    1.74
  -3   2  16    8.28    5.00
  -3  -2  16    8.78    5.22
  -3   2  15   17.65    6.73
  -3  -2  15   13.20    5.41
  -3  -2  14    1.25    1.84
  -3   2  14    0.62    2.20
  -3  -2  13   32.92    7.58
  -3   2  13   40.63    8.47
  -3   2  12  112.87   12.81
  -3  -2  12  123.35   13.92
  -3  -2  11    5.99    3.64
  -3   2  11    2.66    1.91
  -3  -2  11    3.05    1.20
  -3  -2  10   22.68    5.11
  -3  -2  10   18.31    2.95
  -3   2  10   23.06    5.31
  -3  -2   9   24.24    5.24
  -3   2   9   25.04    4.97
  -3  -2   9   19.29    2.80
  -3   2   8   14.88    3.92
  -3  -2   8   16.75    4.02
   3   2  -8    5.76    1.22
   3  -2  -8   19.84    3.39
   3   2  -7    0.26    0.37
  -3   2   7    1.52    1.19
   3  -2  -7    1.14    1.51
  -3   2   7    1.62    1.59
  -3  -2   7    0.31    0.68
  -3  -2   6  342.85    8.32
  -3  -2   6  291.84   13.38
   3  -2  -6  346.10   13.31
  -3   2   6  318.52   14.09
  -3   2   6  373.42   13.10
   3   2  -6  364.43   15.24
  -3   2   5  127.73    7.18
  -3  -2   5  131.66    5.26
  -3   2   5  118.27    8.03
  -3  -2   5  114.95    8.03
   3   2  -5  133.09    5.91
   3   2  -5  130.72    8.39
  -3  -2   4  111.50    7.32
  -3   2   4  113.47    7.17
   3   2  -4  110.54    7.18
  -3   2   4  106.50    6.32
   3  -2  -4   77.19    6.45
   3  -2  -4   71.89    6.54
  -3  -2   4  100.96    4.81
  -3  -2   3   75.03    4.46
  -3  -2   3   68.57    5.88
   3   2  -3   64.81    4.92
  -3   2   3   66.67    4.91
  -3   2   3   68.77    4.91
   3  -2  -3   46.82    4.44
   3  -2  -3   61.99    5.47
  -3   2   3   68.23    3.79
   3   2  -2  272.29    9.03
  -3   2   2  279.66    8.25
   3  -2  -2  293.84    9.01
  -3   2   2  258.15    9.45
  -3  -2   2  281.43   10.01
   3  -2  -2  300.91   11.84
   3   2  -1 1517.53   18.88
   3  -2  -1 1764.96   15.87
  -3   2   1 1682.90   14.96
   3  -2  -1 1688.39   28.14
   3  -2  -1 1731.67   23.82
  -3   2   1 1407.57   21.97
  -3   2   1 1270.17   21.46
  -3  -2   1 1828.78   23.32
  -3   2   0  441.85   12.64
  -3  -2   0  491.24   14.86
  -3   2   0  497.35   14.80
  -3   2   0  389.20   13.13
   3   2   0  486.55   10.74
  -3  -2   0  556.84   12.36
   3  -2   0  491.32   13.67
   3  -2   0  539.61   16.85
   3  -2   1   21.63    1.94
   3  -2   1   20.81    2.95
   3  -2   1   21.80    3.36
  -3  -2  -1   24.37    3.08
   3   2   1   17.47    2.61
   3   2   1   20.42    2.82
  -3   2  -1   13.64    2.73
  -3  -2  -1   18.52    3.11
   3   2   1   19.72    2.40
   3  -2   1   18.80    2.66
  -3   2  -1   23.07    3.16
   3   2   2    0.36    0.87
   3  -2   2    0.56    0.87
   3   2   2    0.92    0.82
  -3   2  -2    0.30    0.70
   3  -2   2    0.20    0.31
  -3  -2  -2   -0.17    0.70
  -3   2  -2    0.14    0.38
   3  -2   2   -0.23    0.50
   3   2   2    0.69    0.68
   3  -2   2    0.38    0.40
   3  -2   3   61.20    4.46
  -3   2  -3   61.92    5.55
  -3   2  -3   34.22    3.68
   3   2   3   59.81    5.68
   3  -2   3   51.25    5.26
   3   2   3   59.29    5.26
   3   2   3   57.82    5.00
   3  -2   3   55.58    5.63
   3  -2   4  159.83   10.14
   3  -2   4  163.43    8.45
   3   2   4  170.17    9.67
   3   2   4  155.86   10.01
   3  -2   4  174.88    7.42
  -3   2  -4  186.14   10.08
   3   2   4  182.41    9.31
   3   2   5   81.05    6.38
   3   2   5   74.86    7.06
   3   2   5   73.81    7.75
  -3   2  -5   75.95    6.89
   3  -2   5   79.22    6.55
   3  -2   5   73.55    7.58
   3  -2   5   76.54    4.81
   3  -2   6  155.16    6.69
  -3   2  -6  162.96   10.42
   3   2   6  167.47   11.36
   3  -2   6  169.39   10.68
  -3   2  -7   22.46    4.18
   3  -2   7   21.70    4.28
   3   2   7   22.56    4.63
   3  -2   8   28.86    5.34
   3   2   8   30.16    5.92
  -3   2  -8   27.18    4.83
  -3   2  -9  107.54   10.04
   3  -2   9  120.90   12.03
   3   2   9  144.44   13.62
   3   2  10   43.53    8.02
  -3   2 -10   19.13    4.46
   3  -2  10   42.33    7.87
   3   2  11   25.61    6.66
   3  -2  11   17.59    5.43
   3   2  12    3.74    3.42
   3  -2  12    4.11    3.14
   3   2  13    6.60    4.55
   3  -2  13    9.83    4.88
   3   2  14    1.74    2.34
   3  -2  14    1.94    2.16
   3   2  14    2.63    2.59
   3  -2  14   -1.69    2.13
   3  -2  15    0.49    1.16
   3   2  15   -0.44    1.37
  -3   3  16   15.45    6.81
  -3  -3  16   12.49    5.62
  -3  -3  15   11.68    5.47
  -3   3  15   13.27    5.28
  -3   3  14   33.99    8.19
  -3  -3  14   30.03    7.86
  -3   3  13    3.21    3.41
  -3  -3  13    3.36    3.16
  -3  -3  12    5.22    3.77
  -3   3  12    2.41    2.50
  -3   3  11    2.82    2.47
  -3  -3  11    1.64    1.65
  -3  -3  11    1.66    1.19
  -3  -3  10    1.09    1.19
  -3   3  10    1.35    1.35
  -3  -3  10    1.45    0.99
  -3  -3   9    9.99    2.31
  -3  -3   9    8.91    3.26
  -3   3   9    8.51    2.59
  -3   3   8   22.40    4.35
  -3  -3   8   19.78    4.34
   3  -3  -8   26.36    4.04
  -3  -3   7  190.99   11.74
  -3   3   7  211.92   10.95
  -3   3   7  201.78   12.07
   3  -3  -7  225.74   11.30
  -3  -3   6   46.75    5.69
  -3  -3   6   51.49    2.61
   3  -3  -6   52.33    5.23
   3   3  -6   53.61    5.98
  -3   3   6   49.70    5.15
  -3   3   6   45.04    5.32
  -3  -3   5 1207.94   26.80
   3   3  -5 1280.81   27.63
  -3  -3   5 1195.58   14.59
  -3   3   5 1122.21   24.37
  -3   3   5 1202.70   23.51
   3   3  -4  111.19    7.38
   3   3  -4  117.67    7.63
   3  -3  -4  136.84    4.60
  -3   3   4  114.48    7.02
  -3  -3   4  111.89    7.53
  -3   3   4  125.04    7.21
  -3  -3   4  127.04    5.38
   3   3  -3  161.29    8.44
   3  -3  -3  100.40    7.67
   3   3  -3  163.01    8.60
  -3   3   3  144.99    7.07
   3  -3  -3  124.43    7.58
  -3   3   3  152.24    7.72
   3  -3  -3  160.26    6.06
  -3  -3   3  119.14    8.21
   3  -3  -2   91.96    5.04
  -3  -3   2   80.21    5.94
   3  -3  -2  103.39    5.55
   3   3  -2   92.35    5.81
  -3   3   2   82.48    4.44
  -3   3   2   79.47    5.54
   3  -3  -2   79.90    6.55
  -3   3   1  600.30   15.65
  -3   3   1  767.52   10.71
  -3   3   1  625.32   15.18
   3   3  -1  802.88   18.35
  -3   3   1  671.53   10.80
  -3  -3   1  730.57   17.09
   3  -3  -1  679.30   15.30
   3  -3  -1  715.33   10.62
   3   3  -1  695.66   14.68
   3  -3  -1  697.79   19.05
   3  -3   0  199.09   10.46
   3  -3   0  182.31    5.24
  -3  -3   0  203.57    9.65
  -3   3   0  188.56    9.26
  -3  -3   0  170.61    8.06
  -3   3   0  205.40    5.45
  -3   3   0  177.86    8.32
   3   3   0  187.56    8.85
   3   3   0  176.96    7.43
  -3   3   0  167.59    9.07
   3  -3   0  178.13    8.46
   3  -3   1 1137.74   23.07
   3  -3   1  792.14   22.13
   3  -3   1 1217.14   16.27
   3  -3   1 1085.97   20.71
  -3   3  -1  753.30   20.03
  -3  -3  -1  944.69   22.45
   3   3   1 1156.85   21.32
  -3  -3  -1  712.44   18.74
   3   3   1 1157.06   19.79
   3   3   1 1144.06   22.25
  -3   3  -1 1052.97   20.85
  -3   3  -2   99.28    6.68
   3  -3   2   99.47    4.31
  -3   3  -2  102.17    4.81
   3  -3   2   90.31    6.35
   3   3   2   94.04    6.52
   3  -3   2   99.04    7.17
   3   3   2   82.41    6.03
   3  -3   3 1226.03   19.40
   3  -3   3 1208.78   25.48
   3   3   3 1160.78   23.94
   3  -3   3 1182.64   26.47
   3   3   3 1165.11   25.22
   3   3   3 1184.11   24.60
  -3   3  -3 1260.80   25.28
   3   3   4  302.83   13.68
   3  -3   4  290.75   11.08
   3   3   4  284.80   13.63
  -3   3  -4  320.19   13.58
   3  -3   4  279.27   13.63
   3  -3   4  298.52   14.01
   3   3   4  271.15   11.79
   3  -3   5   28.57    2.75
  -3   3  -5   36.69    4.73
   3   3   5   33.16    4.31
   3   3   5   33.95    4.93
   3  -3   5   35.18    5.41
   3  -3   5   35.15    4.28
   3  -3   5   39.12    5.51
   3   3   5   40.99    5.72
   3  -3   6    6.79    2.70
  -3   3  -6    7.19    2.32
   3  -3   6    8.24    1.39
   3   3   6    8.97    2.80
   3  -3   6    7.50    2.01
   3  -3   7   64.09    7.07
   3   3   7   69.80    8.39
  -3   3  -7   71.06    7.30
  -3   3  -8   58.32    6.92
   3  -3   8   51.58    6.80
   3   3   8   68.01    8.91
  -3   3  -9    1.00    1.33
   3   3   9    2.59    2.89
   3  -3   9   -0.25    1.25
   3  -3  10    0.42    0.69
  -3   3 -10    2.32    1.68
   3   3  10    1.69    2.65
   3   3  11   27.42    7.13
   3  -3  11   25.87    6.30
   3   3  12   38.97    8.81
   3  -3  12   31.60    7.71
   3  -3  13    1.74    2.09
   3   3  13    2.32    2.69
   3  -3  14    0.78    2.26
   3   3  14    0.82    2.10
   3  -3  14    2.34    2.44
   3   3  14    4.11    3.72
   3  -3  15    0.72    1.32
   3   3  15    0.14    0.24
  -3   4  16    0.62    1.46
  -3  -4  16    1.00    2.52
  -3  -4  15    1.97    3.62
  -3   4  15   -0.39    1.47
  -3  -4  14    4.49    3.85
  -3   4  14    2.73    3.03
  -3   4  13    7.08    3.57
  -3  -4  13    6.66    3.59
  -3   4  12   93.70   12.12
  -3  -4  12   88.41   11.88
  -3   4  11   84.32   10.78
  -3  -4  11   88.48   11.25
  -3  -4  11   75.18    7.19
  -3  -4  10  101.77   11.12
  -3  -4  10   92.13    7.71
  -3   4  10   98.91   10.87
  -3  -4   9   10.74    3.73
  -3   4   9    8.25    3.05
  -3  -4   8    1.24    1.31
  -3   4   8   -1.20    1.21
   3  -4  -8    0.83    0.90
  -3  -4   7   50.60    6.38
   3  -4  -7   63.30    5.70
  -3   4   7   57.26    6.62
  -3   4   6   94.05    7.81
  -3  -4   6  106.60    8.88
   3  -4  -6  114.08    7.40
  -3   4   6   98.55    7.65
  -3   4   5   12.75    2.77
  -3  -4   5   12.02    1.39
  -3  -4   5   15.03    3.09
  -3   4   5   11.98    2.42
   3   4  -5   11.52    2.53
   3  -4  -5   13.45    1.32
   3   4  -4   19.24    3.36
   3   4  -4   16.99    2.89
  -3   4   4   18.53    3.09
  -3   4   4   15.90    2.61
   3  -4  -4   19.84    2.09
  -3  -4   4   19.72    2.21
   3   4  -3 1429.33   25.80
  -3   4   3 1512.90   24.55
   3   4  -3 1461.73   26.45
   3  -4  -3 1498.17   20.37
   3  -4  -2 3501.65   34.31
   3   4  -2 3267.98   36.53
   3   4  -2 3593.56   40.01
  -3   4   2 3611.54   32.94
   3   4  -2 3441.20   37.90
  -3   4   2 3039.94   35.46
   3  -4  -2 3739.30   36.35
  -3   4   1  215.75    7.20
   3   4  -1  220.56    9.86
   3   4  -1  226.97    9.35
  -3   4   1  223.31    6.38
  -3  -4   1  200.44    9.95
   3  -4  -1  244.65    7.04
  -3   4   1  200.63    9.31
   3  -4  -1  207.73    8.98
   3   4   0 1319.63   24.29
  -3   4   0 1065.02   22.41
  -3  -4   0 1068.83   22.75
   3  -4   0 1269.13   23.54
   3  -4   0 1340.68   18.06
  -3   4   0 1209.62   22.43
  -3   4   0 1315.14   17.39
   3   4   0 1347.40   22.88
   3  -4   1  401.47   11.30
  -3   4  -1  218.97   10.84
   3   4   1  372.42   12.24
  -3   4  -1  405.51   10.43
   3   4   1  357.54   11.87
  -3   4  -1  337.11   12.05
  -3  -4  -1  208.96   10.72
   3  -4   1  366.76   12.00
   3  -4   1  387.99    6.73
   3   4   1  359.16   13.13
   3  -4   1  340.58   13.00
   3   4   2  965.25   20.95
  -3   4  -2  967.23   21.18
   3  -4   2  878.53   20.20
   3  -4   2 1003.12   20.45
   3  -4   2  917.41   13.80
   3   4   2  908.32   20.62
   3   4   2  906.02   21.37
   3  -4   2  936.45   22.57
   3  -4   3  262.19    9.27
   3   4   3  239.24   11.47
   3   4   3  250.74   11.85
   3  -4   3  242.70   11.54
   3   4   3  234.15   11.12
   3  -4   3  235.10   12.07
  -3   4  -3  251.13   11.14
   3  -4   4    5.35    1.44
  -3   4  -4    6.16    2.00
  -3   4  -4    2.67    1.20
   3   4   4    6.42    2.40
   3   4   4    4.56    1.31
   3  -4   4    6.57    2.09
   3   4   4    3.15    1.32
   3  -4   4    3.73    1.75
   3   4   5  283.00   13.22
   3  -4   5  286.66   15.06
   3   4   5  303.76   15.43
   3   4   5  328.56   16.13
   3  -4   5  281.52   14.84
   3  -4   5  319.54   13.33
  -3   4  -5  314.03   13.75
   3  -4   6   19.73    1.71
  -3   4  -6   24.41    4.08
   3   4   6   24.43    4.85
   3  -4   6   24.16    4.79
   3  -4   6   28.05    4.36
   3   4   6   25.21    4.71
   3  -4   6   27.83    4.97
  -3   4  -7    4.49    1.66
   3   4   7    5.12    2.17
   3  -4   7    4.92    2.44
   3  -4   7    3.61    1.40
  -3   4  -8  142.01   10.65
   3   4   8  162.92   13.90
   3  -4   8  160.23   12.16
  -3   4  -9    3.52    1.81
   3   4   9   10.93    4.03
   3  -4   9    8.25    2.78
   3   4  10   94.75   12.15
   3  -4  10   84.00   10.36
   3   4  11   13.66    5.41
   3  -4  11    9.58    4.04
   3   4  12    0.61    2.36
   3  -4  12    0.92    1.91
   3   4  13    0.50    1.24
   3   4  13    2.54    3.15
   3  -4  13    2.03    2.75
   3  -4  13    2.17    2.72
   3  -4  14    2.33    2.19
   3   4  14    6.94    4.23
   3   4  14    4.47    3.04
   3  -4  14   10.43    5.67
   3   4  15   -1.57    2.36
  -3   5  16    6.55    3.97
  -3  -5  16    3.21    3.62
  -3  -5  15    8.11    4.91
  -3   5  15    7.87    4.42
  -3  -5  14    3.21    2.66
  -3   5  14    2.75    3.29
  -3  -5  13    6.52    4.16
  -3   5  13    8.12    4.20
  -3  -5  12    3.30    1.96
  -3   5  12    1.13    1.21
  -3  -5  12    3.39    2.17
  -3   5  11   65.09    9.72
  -3  -5  11   73.05   10.27
  -3  -5  11   50.70    6.29
  -3   5  10   63.69    8.87
  -3  -5  10   57.50    8.58
  -3  -5  10   58.91    6.55
  -3  -5   9    8.70    3.01
  -3   5   9   13.35    4.09
   3  -5  -8  203.67   11.04
  -3  -5   8  172.03   12.70
  -3   5   8  212.12   14.33
  -3  -5   7    6.49    2.53
   3  -5  -7    5.61    1.64
  -3   5   7    6.05    2.56
  -3  -5   6  287.36   14.62
  -3   5   6  311.42   14.95
  -3   5   6  284.64   13.56
   3   5  -5  225.13   12.21
  -3   5   5  200.23   10.66
  -3  -5   5  229.84    6.70
  -3   5   5  230.62   11.91
   3   5  -4 2923.92   37.55
  -3   5   4 2578.05   36.49
  -3   5   4 2380.45   35.13
   3   5  -4 2810.24   40.92
   3   5  -4 2658.08   40.50
   3   5  -3   89.39    6.50
   3   5  -3   79.42    6.42
   3   5  -3   75.67    6.49
  -3   5   3   85.20    5.99
  -3   5   3   75.80    6.11
   3  -5  -2 1665.31   25.97
   3   5  -2 1503.12   25.97
  -3   5   2 1354.33   25.02
   3   5  -2 1423.66   25.75
  -3   5   2 1515.60   22.15
   3   5  -2 1499.28   26.45
  -3   5   2 1549.92   23.88
   3  -5  -1  136.79    7.81
   3   5  -1  139.17    8.08
  -3   5   1  127.27    6.32
  -3   5   1  117.01    7.33
   3  -5  -1  148.28    6.57
   3   5  -1  135.81    7.33
   3   5  -1  121.14    7.52
   3  -5   0  114.30    4.78
   3  -5   0   99.86    5.88
  -3   5   0  104.04    5.76
  -3  -5   0   66.49    5.63
   3   5   0  104.10    7.00
   3   5   0   91.06    6.74
   3  -5   0  102.35    7.23
  -3   5   0   69.69    5.80
  -3   5   0   93.34    6.69
  -3   5  -1   97.97    5.92
   3   5   1  101.56    6.51
  -3   5  -1   94.86    6.74
  -3   5  -1   60.53    5.76
  -3  -5  -1   52.86    5.50
   3  -5   1   91.65    6.07
   3   5   1   78.73    6.41
   3  -5   1  106.29    6.64
   3   5   1   91.74    6.52
   3  -5   1   94.83    7.23
   3  -5   2  222.25    7.44
   3  -5   2  208.74   10.95
   3   5   2  214.93   10.62
   3  -5   2  203.83    9.64
   3   5   2  200.28    9.75
  -3   5  -2  231.33    9.94
  -3   5  -2  202.87    9.89
   3   5   2  202.71   10.67
   3   5   3 2168.99   35.24
   3   5   3 2222.32   35.42
   3  -5   3 2211.23   34.92
   3  -5   3 2255.24   27.55
  -3   5  -3 2281.69   34.05
   3  -5   3 2171.64   37.83
   3   5   4   10.10    2.50
  -3   5  -4   11.40    2.58
   3   5   4   12.19    2.90
   3  -5   4   12.54    2.94
   3  -5   4   11.05    2.85
   3   5   4   11.66    2.69
   3  -5   4   12.24    2.46
   3   5   5    6.45    2.64
  -3   5  -5    3.91    1.54
   3  -5   5    4.03    1.53
   3   5   5    7.08    2.57
   3  -5   5    6.75    1.94
   3  -5   5    6.49    2.40
   3   5   6  198.97   13.71
   3  -5   6  202.88   13.83
   3   5   6  192.48   13.63
   3  -5   6  198.83   13.66
  -3   5  -6  156.85    9.98
   3  -5   6  199.88   11.84
   3  -5   7   45.60    6.18
   3   5   7   45.43    7.13
  -3   5  -7   41.81    5.38
   3  -5   7   49.52    7.19
  -3   5  -8    0.15    0.67
   3   5   8    0.87    1.81
   3  -5   8    2.45    2.12
   3  -5   8    1.18    1.83
  -3   5  -9    6.36    2.33
   3  -5   9   13.19    3.55
   3  -5   9    9.17    3.20
   3   5   9   12.24    4.12
   3  -5  10   26.04    5.85
   3   5  10   27.95    6.79
   3   5  11    7.72    3.89
   3  -5  11    4.81    2.38
   3   5  12   13.04    5.30
   3  -5  12    6.51    3.54
   3  -5  13    1.95    2.35
   3   5  13    3.87    3.90
   3  -5  13    3.35    2.64
   3   5  13    0.92    0.78
   3   5  14    0.32    2.34
   3   5  14    0.19    1.45
   3  -5  14    1.66    2.31
   3  -5  14   -1.28    2.72
   3   5  15   -1.40    3.08
  -3  -6  16    4.29    3.92
  -3   6  16    7.13    4.90
  -3  -6  15    5.22    4.15
  -3   6  15    0.77    2.89
  -3  -6  14    0.33    1.00
  -3   6  14    3.07    3.02
  -3   6  13   18.34    6.05
  -3  -6  13   15.37    5.86
  -3  -6  12   -0.44    1.62
  -3  -6  12    0.94    1.24
  -3   6  11   55.21    9.15
  -3  -6  11   49.52    8.39
  -3  -6  11   48.55    6.64
  -3   6  10   11.67    4.22
   3   6 -10    4.21    1.33
  -3  -6  10    7.01    3.35
   3   6  -9    1.59    0.88
  -3  -6   9    4.54    2.77
  -3   6   9    2.84    1.65
  -3  -6   8    4.09    1.65
   3   6  -8    4.30    1.68
  -3   6   8    5.60    2.69
   3  -6  -8    3.91    1.62
  -3  -6   7    5.10    1.98
  -3   6   7    2.42    1.58
   3   6  -7    2.33    1.13
   3  -6  -7    4.53    1.65
   3   6  -6   71.40    7.81
   3   6  -6   82.06    6.50
  -3  -6   6   68.87    7.39
  -3   6   6   66.99    6.81
  -3   6   6   69.67    7.27
  -3   6   5  160.13   10.26
   3   6  -5  172.31    9.35
   3   6  -5  153.70   10.72
  -3   6   4  708.96   19.67
  -3   6   4  670.05   19.50
   3   6  -4  675.35   20.95
   3   6  -4  720.78   21.34
   3   6  -3 1104.84   25.22
  -3   6   3 1080.80   22.21
   3   6  -3 1139.15   23.83
   3   6  -3 1096.49   25.54
   3   6  -2 1725.47   30.27
  -3   6   2 1743.91   29.21
   3   6  -2 1905.16   30.82
  -3   6   2 1899.35   28.62
   3   6  -2 1905.36   31.27
  -3   6   2 1883.04   26.62
   3  -6  -1  146.28    7.52
  -3   6   1  109.91    7.42
   3   6  -1  120.35    7.20
   3   6  -1  117.69    8.03
  -3   6   1  120.26    6.80
   3   6  -1  122.21    8.03
   3  -6   0   53.60    3.99
  -3   6   0   32.92    3.95
   3   6   0   51.15    4.40
   3   6   0   47.06    5.09
   3  -6   0   29.84    3.78
  -3   6   0   49.26    4.48
  -3   6   0   41.50    4.66
   3  -6   0   53.41    5.47
   3   6   0   36.71    4.56
  -3  -6   0   24.09    3.41
   3  -6   1 2548.75   31.90
   3   6   1 2605.77   38.17
   3   6   1 2828.78   34.56
   3   6   1 2674.41   37.90
   3  -6   1 2880.93   41.68
  -3   6  -1 2638.94   36.91
  -3   6  -1 3006.85   35.01
  -3   6  -2   19.88    3.24
   3  -6   2   19.03    2.38
   3   6   2   19.92    3.60
   3  -6   2   18.86    2.98
   3   6   2   19.98    3.08
  -3   6  -2   18.34    2.94
   3  -6   2    6.10    1.97
   3   6   2   17.10    3.13
   3  -6   2   15.11    3.34
   3   6   3   63.96    6.44
   3  -6   3   72.65    5.15
  -3   6  -3   75.96    6.39
   3   6   3   70.15    6.47
   3   6   3   72.49    6.95
   3  -6   3   69.48    6.95
   3  -6   3   72.29    6.39
  -3   6  -3   73.52    6.31
   3   6   4  160.45   10.48
   3  -6   4  181.93   10.92
   3   6   4  193.18   11.35
   3  -6   4  182.94    9.10
  -3   6  -4  149.43    9.28
   3  -6   4  176.26   11.78
   3   6   4  169.20   11.18
   3  -6   5  248.06   14.24
   3   6   5  243.32   14.00
   3  -6   5  232.73   11.67
   3   6   5  234.06   14.05
  -3   6  -5  219.59   11.49
   3  -6   5  229.63   14.20
   3  -6   6  140.19   11.56
   3   6   6  153.59   12.30
   3  -6   6  116.66    9.19
   3   6   6  138.01   11.58
  -3   6  -6  106.84    8.32
   3  -6   6  145.24   12.04
   3   6   7   27.29    5.61
   3  -6   7   30.92    5.97
  -3   6  -7   27.41    4.35
   3  -6   7   29.12    4.99
   3  -6   7   31.92    6.27
   3   6   7   28.24    5.74
   3  -6   8  105.57   11.39
   3  -6   8  120.98   12.60
   3   6   8  103.18   11.61
   3  -6   8  100.65    9.98
   3  -6   9   -0.68    0.69
  -3   6  -9   -0.23    0.34
   3  -6   9   -2.15    1.96
   3   6   9   -0.44    1.26
   3  -6  10    5.28    2.66
   3  -6  10    4.94    2.78
   3   6  10    2.66    2.40
   3  -6  11   24.96    7.57
   3   6  11   20.93    6.39
   3  -6  11   13.35    4.34
   3  -6  12    2.19    1.75
   3   6  12    3.38    3.41
   3  -6  12    2.54    2.42
   3   6  12   -0.62    2.23
   3   6  13    1.49    1.63
   3  -6  13    5.23    3.40
   3   6  13    6.07    4.69
   3  -6  13    4.14    3.14
   3   6  14    0.21    1.09
   3  -6  14    0.05    1.37
   3   6  14    3.68    3.58
  -3  -7  16    0.88    2.22
  -3  -7  15    1.62    3.02
  -3   7  15    1.76    2.01
  -3  -7  14    0.36    2.39
  -3   7  14   -0.49    1.12
  -3  -7  13    3.24    3.29
  -3   7  13    0.13    1.41
  -3  -7  12   -0.69    0.82
  -3  -7  12   -0.20    0.51
  -3   7  11    4.91    3.20
  -3  -7  11    2.10    1.32
  -3  -7  11    5.12    2.36
  -3  -7  10   59.10    8.72
  -3   7  10   56.27    8.83
  -3   7   9  118.58   12.09
  -3  -7   9  112.88   11.67
   3  -7  -8  166.21    9.50
  -3   7   8  202.06   14.67
   3   7  -8  143.87    8.59
  -3  -7   8  210.78   15.45
  -3   7   7    0.37    0.62
  -3  -7   7    0.08    1.02
   3  -7  -7   -0.83    0.39
   3   7  -7    1.87    1.01
  -3  -7   6  176.68    5.41
  -3  -7   6  173.50    5.53
   3   7  -6  182.10   12.74
  -3   7   6  188.08   12.34
  -3   7   6  172.88   11.39
   3   7  -6  193.43   10.10
   3   7  -5    2.54    1.59
   3   7  -5    4.22    1.57
  -3   7   5    3.52    1.71
  -3   7   5    3.32    1.53
  -3   7   4  758.57   21.09
   3   7  -4  757.76   23.26
   3   7  -4  821.63   21.14
   3   7  -3  244.18   12.06
  -3   7   3  244.83   11.21
   3   7  -3  246.95   11.74
  -3   7   3  201.14   10.90
  -3   7   3  235.37   11.47
   3   7  -3  221.47   12.09
   3   7  -2  485.12   16.35
   3   7  -2  412.60   15.66
  -3   7   2  446.10   13.81
  -3   7   2  460.07   15.05
  -3   7   2  427.83   15.32
   3   7  -2  466.13   16.10
   3  -7  -1   83.69    6.30
  -3   7   1   75.30    5.89
   3   7  -1  127.89    8.97
  -3   7   1  132.50    7.90
  -3   7   1  118.58    8.02
   3   7  -1  132.36    7.94
   3   7  -1  118.56    8.27
  -3  -7   1   77.34    5.89
  -3   7   0  201.86    9.79
   3   7   0  327.77   11.54
  -3   7   0  352.76   13.10
   3   7   0  332.14   14.38
   3  -7   0  131.92    9.00
   3   7   0  313.41   13.62
   3  -7   0  347.18   11.78
  -3   7   0  303.17   12.64
   3   7   1  720.34   20.71
   3   7   1  818.62   17.15
   3   7   1  762.24   17.87
  -3   7  -1  466.49   16.71
  -3   7  -1  678.03   18.09
   3  -7   1  466.63   17.60
  -3   7  -1  700.55   19.55
   3   7   1  677.67   20.08
   3   7   2  502.36   17.85
  -3   7  -2  560.56   17.54
   3  -7   2  557.98   19.74
   3   7   2  506.38   17.86
  -3   7  -2  553.87   17.61
   3   7   2  588.22   17.22
   3  -7   2  512.60   15.90
   3  -7   3  801.29   19.22
   3   7   3  713.67   22.08
   3   7   3  742.01   23.04
   3  -7   3  759.53   20.62
   3   7   3  798.15   21.37
  -3   7  -3  784.89   21.64
   3  -7   3  809.31   24.96
   3  -7   4   11.96    2.77
  -3   7  -4    9.40    2.23
   3  -7   4    9.13    3.14
   3  -7   4    9.19    2.04
   3   7   4    8.33    2.53
   3  -7   5   38.55    5.60
   3   7   5   37.97    5.94
   3   7   5   39.47    5.55
   3  -7   5   42.02    6.38
   3  -7   5   27.92    4.16
  -3   7  -5   35.08    4.67
   3  -7   6  100.24    9.86
   3   7   6  101.58    9.86
   3  -7   6  100.07    8.51
   3   7   6   99.88   10.17
  -3   7  -6   82.42    7.26
   3  -7   6   94.23   10.05
  -3   7  -7    1.21    1.14
   3  -7   7    2.63    1.72
   3  -7   7    4.24    2.46
   3  -7   7    2.36    1.91
   3   7   7    2.80    2.45
   3   7   7    0.56    1.05
   3   7   8    1.40    2.13
   3  -7   8    2.76    2.07
   3   7   8    2.21    2.35
   3  -7   8    4.94    3.22
   3  -7   8    4.09    2.44
  -3   7  -8    0.52    0.71
   3   7   9   67.05   10.16
   3  -7   9   74.88   10.96
   3   7   9   74.60   10.57
   3  -7   9   64.07    9.61
  -3   7  -9   31.64    4.90
   3  -7   9   61.93    8.43
   3   7  10   43.77    8.88
   3  -7  10   31.99    7.81
   3  -7  10   33.86    7.34
   3   7  10   46.28    8.98
   3  -7  10   39.25    7.29
   3   7  11    7.43    4.12
   3  -7  11    5.97    2.92
   3   7  11    4.72    3.67
   3  -7  11    7.52    4.28
   3  -7  12    4.20    2.90
   3   7  12    1.24    1.83
   3  -7  12    2.44    1.58
   3   7  12    3.47    3.03
   3   7  13    2.10    1.98
   3   7  13   -0.53    0.58
   3  -7  13    2.89    3.20
   3  -7  13   -0.20    1.31
   3   7  14    1.25    1.60
   3   7  14    3.15    3.29
   3  -7  14    7.74    4.83
  -3  -8  16    0.82    1.46
  -3  -8  15    1.70    2.98
  -3   8  15    3.28    2.32
  -3   8  14    0.39    0.44
  -3  -8  14    0.64    1.34
  -3  -8  13   17.27    5.92
  -3   8  13   15.51    5.72
  -3  -8  12    0.69    1.00
  -3  -8  12    0.62    0.96
  -3   8  12    1.24    0.78
  -3  -8  11    3.09    2.41
  -3   8  11    8.20    3.45
  -3  -8  10  102.43   11.90
  -3   8  10  114.15   12.62
   3   8  -9    5.04    1.60
  -3   8   9   10.92    4.16
  -3  -8   9    6.94    3.14
  -3  -8   8  302.30   19.21
   3  -8  -8  152.56    8.70
  -3   8   8  265.20   16.96
   3   8  -8  150.69    9.03
   3   8  -7    4.41    1.44
  -3   8   7    5.10    2.15
   3   8  -7   10.16    3.47
  -3  -8   7    6.75    2.91
   3  -8  -7    3.79    1.43
   3   8  -6    4.21    1.60
   3   8  -6    4.52    2.50
  -3   8   6    3.92    2.10
  -3   8   6    5.51    2.31
  -3  -8   6    3.64    1.03
  -3   8   5    4.77    2.06
   3   8  -5    5.02    1.69
  -3  -8   5    5.12    1.60
  -3   8   5    5.74    2.31
   3   8  -5    4.02    1.84
  -3   8   4   64.54    6.75
  -3   8   4   64.59    6.44
   3   8  -4   74.57    6.67
   3   8  -4   67.53    7.40
   3   8  -3   52.14    6.03
   3   8  -3   55.95    5.97
  -3   8   3   58.19    6.06
  -3   8   3   60.74    5.70
  -3   8   3   54.68    5.86
   3   8  -2  396.06   16.26
  -3   8   2  416.01   15.39
   3   8  -2  405.88   15.90
   3   8  -1   38.51    4.33
   3  -8  -1   13.87    2.86
  -3   8   1   24.39    3.41
   3   8  -1   40.15    5.07
   3   8  -1   42.27    5.44
  -3   8   1   41.14    4.88
  -3  -8   1   22.59    3.22
  -3   8   1   39.74    4.83
  -3  -8   0    0.43    0.52
   3   8   0    1.15    1.28
   3   8   0    0.87    0.68
  -3   8   0    0.63    0.65
  -3   8   0    2.08    1.12
   3  -8   0    0.50    0.55
   3   8   0    1.88    1.38
  -3   8   0    0.87    1.24
   3   8   1   29.77    3.41
  -3   8  -1   27.65    3.90
  -3   8  -1   26.35    4.10
   3   8   1   23.85    3.95
   3   8   1   24.54    4.12
   3   8   2  185.95   11.46
  -3   8  -2  231.71   12.03
   3  -8   2  204.20    9.95
   3   8   2  218.22   10.65
   3   8   2  177.31    7.50
   3   8   2  176.14   11.24
  -3   8  -2  198.98   10.83
   3  -8   3   41.43    4.47
   3   8   3   40.28    4.90
   3  -8   3   36.39    4.65
  -3   8  -3   34.54    4.68
  -3   8  -3   39.61    5.22
   3   8   3   31.91    4.93
   3  -8   3   39.78    5.91
   3   8   3   34.73    5.24
   3   8   3   27.81    2.80
   3  -8   4  297.18   13.14
   3  -8   4  273.90   13.56
   3   8   4  280.45   15.75
  -3   8  -4  268.84   14.09
   3   8   4  267.40   13.55
  -3   8  -4  246.35   12.53
   3  -8   4  285.65   16.31
   3  -8   5   65.83    7.32
   3  -8   5   65.48    6.35
  -3   8  -5   61.26    6.38
   3  -8   5   70.55    8.30
   3   8   5   64.34    7.30
   3  -8   6    8.72    2.72
   3  -8   6   13.03    4.02
   3  -8   6    3.48    0.77
   3   8   6    9.92    3.14
   3   8   6   10.09    3.23
   3  -8   6   11.50    3.48
  -3   8  -6    7.76    2.35
   3  -8   7    8.12    2.78
   3   8   7   10.26    3.85
   3   8   7    7.53    2.85
   3  -8   7    9.60    3.65
  -3   8  -7    5.29    2.14
   3  -8   7   10.53    4.08
  -3   8  -8   24.26    4.34
   3   8   8   48.54    8.37
   3  -8   8   57.25    8.97
   3   8   8   47.32    7.91
   3  -8   8   53.16    8.66
   3  -8   8   45.40    6.89
   3  -8   9    2.13    1.57
   3  -8   9    3.92    3.08
   3   8   9    1.21    0.82
   3  -8   9    7.05    3.53
   3   8   9    4.27    2.91
   3   8  10   -1.00    1.19
   3  -8  10    0.39    1.87
   3   8  10    2.78    2.76
   3  -8  10    1.58    3.16
   3  -8  10    1.16    1.77
   3  -8  11    0.68    2.29
   3   8  11    0.67    0.72
   3  -8  11    0.71    1.09
   3  -8  11    0.49    1.43
   3   8  11    2.40    2.56
   3  -8  12    5.37    3.52
   3   8  12   -0.17    1.69
   3  -8  12   -0.33    1.82
   3   8  12   -0.88    1.90
   3   8  13   -0.83    2.07
   3  -8  13    0.11    1.93
   3   8  13    1.56    2.42
   3   8  14    1.97    2.38
   3  -8  14    0.02    1.56
  -3  -9  16   -2.09    2.92
  -3  -9  15   -0.31    1.46
  -3   9  15    1.72    2.66
  -3  -9  14    1.91    2.75
  -3   9  14   -5.45    3.41
  -3  -9  13    4.60    3.51
  -3   9  13    1.09    2.31
  -3  -9  12    7.46    3.20
  -3  -9  12    6.70    3.96
  -3   9  12    5.35    3.02
  -3   9  11    4.44    3.05
  -3  -9  11    2.34    1.45
  -3  -9  10   13.86    4.44
  -3   9  10   21.88    5.31
  -3  -9   9   11.48    4.01
  -3   9   9    9.89    3.53
   3   9  -9    6.37    1.96
  -3  -9   8   48.79    7.82
   3  -9  -8   17.20    2.77
  -3   9   8   45.53    6.93
   3   9  -8   27.36    4.05
   3   9  -7  128.79    8.97
  -3   9   7  132.93   11.66
  -3  -9   7  120.99   11.49
   3   9  -7  130.67   12.15
  -3   9   6  387.69   18.74
  -3   9   6  394.66   19.01
  -3  -9   6  358.03   11.44
   3   9  -6  433.89   22.09
   3   9  -6  407.32   15.97
   3   9  -5  129.92    9.07
  -3   9   5  132.05   10.27
  -3   9   5  116.92    9.99
   3   9  -5  137.85   11.30
   3   9  -4  139.42    9.48
  -3   9   4  133.05    9.51
  -3   9   4  125.77    9.88
   3   9  -4  129.98   10.72
  -3   9   4  132.89   10.02
   3   9  -3  200.64   11.54
  -3   9   3  189.94   10.66
  -3   9   3  191.34   11.43
  -3   9   3  164.55   10.71
   3   9  -3  188.80   12.15
  -3   9   2   34.94    4.90
  -3   9   2   41.14    5.15
   3   9  -2   42.33    5.63
   3   9  -2   39.15    5.09
  -3   9   1   43.32    5.34
   3   9  -1   48.55    6.22
  -3  -9   1   34.31    3.97
  -3   9   1   50.10    5.73
  -3   9   1   28.72    3.61
   3   9  -1   44.27    5.40
  -3   9   0   31.47    3.89
  -3  -9   0   31.65    3.87
   3   9   0   53.96    6.60
   3  -9   0   34.64    4.67
  -3   9   0   59.92    6.29
  -3   9   0   43.56    5.21
   3   9   0   49.80    5.89
   3   9   1  150.25   10.30
   3   9   1  148.46   10.84
   3   9   1  144.63    7.76
  -3   9  -1  153.07    9.82
  -3   9  -1  156.35    9.82
   3   9   2   80.23    7.83
   3   9   2   87.83    5.53
   3   9   2   90.20    6.80
   3  -9   2   84.00    6.49
  -3   9  -2   87.85    7.87
   3   9   2   83.32    8.19
  -3   9  -2   80.52    7.23
   3  -9   3    0.51    0.71
   3   9   3    2.34    1.43
   3  -9   3    2.33    1.46
   3   9   3    1.88    0.76
   3   9   3    2.00    1.85
  -3   9  -3    1.77    1.56
  -3   9  -3    2.53    1.15
  -3   9  -4   69.07    6.74
   3   9   4   77.11    8.72
   3   9   4   51.10    2.99
   3   9   4   74.44    7.21
   3  -9   4   80.33    9.16
  -3   9  -4   83.89    8.58
   3  -9   4   78.79    7.12
   3  -9   4   75.85    7.15
   3   9   5   20.39    4.23
   3  -9   5   18.49    4.55
   3  -9   5   16.19    3.39
   3  -9   5   22.53    4.36
  -3   9  -5   16.38    3.20
   3   9   5   18.62    4.16
   3   9   6   59.91    7.56
   3  -9   6   68.72    8.98
  -3   9  -6   46.93    5.82
   3  -9   6   64.85    7.93
   3  -9   6   57.81    6.67
   3  -9   7    6.83    2.85
  -3   9  -7    3.24    1.58
   3   9   7    6.68    2.86
   3  -9   7    8.28    3.22
   3  -9   7    5.56    3.20
   3   9   7    6.89    2.56
   3  -9   8   76.94   10.32
   3   9   8   87.04   10.66
   3  -9   8   70.58    8.72
   3   9   8   79.98   10.77
   3  -9   8   92.52   11.67
   3   9   9    3.30    2.51
   3  -9   9    3.14    2.02
   3   9   9    2.36    1.90
   3  -9   9    1.77    2.12
   3  -9   9    0.58    2.39
   3  -9  10   60.41   10.43
   3   9  10   65.82   11.09
   3   9  10   65.55   10.53
   3  -9  10   73.16   11.80
   3  -9  10   55.16    8.94
   3   9  11   -0.65    1.45
   3  -9  11   -0.06    0.75
   3  -9  11    0.58    2.31
   3  -9  11    0.13    0.34
   3   9  11    0.63    1.63
   3   9  12    8.91    4.37
   3  -9  12   21.04    7.21
   3  -9  12   25.08    8.02
   3   9  12   22.72    7.59
   3   9  13    5.06    3.58
   3  -9  13    2.10    2.57
   3   9  13    0.61    0.99
   3  -9  14    2.94    2.82
  -3  10  15    6.50    4.59
  -3 -10  15   -0.42    1.27
  -3 -10  14    1.27    2.50
  -3  10  14   -0.39    0.53
  -3 -10  13    5.40    3.99
  -3  10  13    2.00    2.58
  -3 -10  12    4.10    2.84
  -3 -10  12    6.24    3.78
  -3  10  12    7.61    3.95
  -3 -10  11    1.94    2.07
  -3  10  11    3.01    2.63
  -3 -10  10   18.81    5.40
  -3  10  10   13.01    4.48
  -3  10   9   73.85    9.90
  -3 -10   9   87.35   11.56
   3  10  -8   86.22    7.34
   3 -10  -8   74.48    5.56
  -3  10   8  164.60   14.00
  -3 -10   8  164.09   14.86
   3  10  -7   18.73    3.68
   3  10  -7   25.48    6.05
  -3  10   7   20.94    4.86
  -3 -10   6   12.91    2.47
  -3  10   6   29.26    5.44
   3  10  -6   23.29    3.95
   3  10  -6   27.98    5.89
   3  10  -5    5.43    2.21
  -3  10   5    5.25    2.52
   3  10  -5    4.52    1.85
  -3  10   5    6.33    2.48
  -3 -10   5    3.09    1.43
   3  10  -4    1.89    1.22
  -3  10   4    2.15    1.72
   3  10  -4    1.90    1.46
  -3  10   4    2.76    1.64
  -3  10   4    1.41    1.54
   3  10  -3   20.14    3.96
   3  10  -3   19.74    4.18
  -3  10   3   13.46    3.29
  -3  10   3   17.21    3.65
  -3  10   2  169.17   11.28
  -3  10   2  182.03   11.36
   3  10  -2  179.70   11.29
   3  10  -2  174.02   12.16
   3  10  -1  126.52   10.46
  -3 -10   1  114.39    7.01
   3  10  -1  107.52    9.02
  -3  10   1  118.19    9.23
  -3  10   1  130.56    9.78
  -3  10   0   14.40    3.17
  -3 -10   0   11.86    2.39
   3  10   0   11.25    2.98
  -3  10   0    4.68    1.49
  -3  10   0   10.41    2.59
   3  10   0   13.75    3.26
  -3  10  -1   93.27    8.06
   3  10   1   84.37    8.14
   3  10   1   85.75    8.82
  -3  10  -1   85.31    7.76
   3  10   2    6.55    2.58
   3 -10   2    5.70    1.84
  -3  10  -2    4.66    2.17
  -3  10  -2    4.25    1.88
   3  10   2    5.42    2.00
  -3  10  -3    8.05    2.98
   3  10   3    6.42    1.97
   3  10   3    6.35    2.34
  -3  10  -3    6.33    2.10
   3 -10   3    7.12    2.14
   3 -10   4   31.85    4.73
   3 -10   4   33.68    4.85
   3  10   4   32.11    4.88
   3 -10   4   34.02    6.26
  -3  10  -4   34.55    5.72
   3  10   4   32.97    6.00
  -3  10  -4   26.32    4.35
   3 -10   5    3.74    2.97
   3 -10   5    2.04    1.74
   3  10   5    0.51    1.09
   3 -10   5    3.09    1.77
  -3  10  -5    0.75    1.20
   3  10   5   -0.20    0.81
  -3  10  -5    0.38    0.77
   3 -10   6   20.37    4.56
   3 -10   6   24.07    5.61
  -3  10  -6   11.50    2.97
   3 -10   6   15.33    3.43
   3  10   6   19.81    4.46
   3  10   6   14.11    3.89
   3 -10   7    4.79    2.22
   3  10   7    5.35    2.58
  -3  10  -7    2.94    1.39
   3 -10   7    4.49    2.12
   3 -10   7    8.33    3.80
   3 -10   8   80.14   10.48
   3  10   8   77.80   10.32
   3 -10   8   71.71    8.97
   3  10   8   80.54   11.08
   3 -10   8   92.75   12.02
   3 -10   9    1.56    1.50
   3  10   9    1.65    2.27
   3 -10   9   -0.83    1.30
   3 -10   9   -0.89    2.17
   3  10   9    1.14    0.08
   3 -10  10    8.70    3.76
   3 -10  10   10.78    4.56
   3  10  10    7.30    3.86
   3  10  10   11.96    4.88
   3 -10  10    9.03    4.04
   3 -10  11   -0.21    0.86
   3 -10  11   -0.71    1.75
   3 -10  11   -1.74    1.69
   3  10  11    1.56    0.76
   3  10  11    0.12    0.90
   3 -10  12   -0.45    1.30
   3 -10  12    2.42    2.28
   3  10  12   -0.34    1.44
   3  10  12    2.34    2.71
   3 -10  13   -1.56    2.13
   3  10  13    1.74    2.99
   3  10  13    0.45    1.21
   3 -10  14    2.47    2.78
  -3 -11  15   -0.72    1.87
  -3 -11  14   -0.97    2.26
  -3  11  14    2.98    2.84
  -3 -11  13    1.49    2.26
  -3  11  13    4.67    4.02
  -3  11  12    7.13    3.77
  -3 -11  12   10.09    4.68
  -3  11  11    2.44    1.95
  -3 -11  11    1.88    1.90
  -3 -11  10    9.69    4.49
  -3  11  10    9.04    4.06
  -3  11   9   35.37    7.20
  -3 -11   9   40.30    8.25
  -3 -11   8  105.66   12.16
  -3  11   8  105.60   11.81
   3  11  -8  109.05   12.37
   3  11  -7   57.20    9.00
  -3  11   7   52.73    7.94
   3  11  -7   39.91    5.40
   3  11  -6  101.78    8.62
  -3  11   6  100.83   10.21
   3  11  -6  114.17   11.66
  -3  11   5    3.52    1.79
   3  11  -5    4.41    2.86
  -3  11   5    4.34    2.79
   3  11  -5    4.50    2.04
  -3  11   5    4.59    2.64
  -3  11   4    5.62    2.09
   3  11  -4    7.05    2.89
  -3  11   4    7.42    2.66
   3  11  -4    4.86    2.03
  -3  11   3   13.55    3.30
  -3  11   3   13.18    3.33
   3  11  -3   17.39    3.71
   3  11  -3   14.86    3.74
  -3  11   2  193.05   12.67
   3  11  -2  201.75   12.79
  -3  11   2  206.82   13.00
   3  11  -2  182.57   13.26
  -3  11   1   82.49    8.38
   3  11  -1   75.73    8.69
  -3  11   1   24.05    3.10
  -3 -11   1   37.11    3.89
   3  11  -1   70.18    7.61
  -3  11   1   71.78    7.58
   3  11   0   12.09    3.46
  -3  11   0   12.92    3.35
   3  11   0   11.75    3.24
  -3  11   0   11.79    2.89
  -3  11  -1   26.55    4.47
  -3  11  -1   22.72    4.16
   3  11   1   32.75    5.91
   3  11   2   25.35    3.58
  -3  11  -2   22.10    4.02
   3  11   2   27.73    5.29
  -3  11  -2   28.75    5.00
   3  11   3   -1.12    0.40
   3 -11   3    0.19    0.93
   3  11   3   -0.12    0.23
  -3  11  -3    0.21    1.19
  -3  11  -3    1.76    1.82
  -3  11  -4   82.66    7.84
   3 -11   4   87.74    8.16
   3 -11   4   81.66    7.50
   3  11   4   73.34    7.20
   3  11   4   85.58    9.75
  -3  11  -4  101.49   10.40
   3 -11   4  102.87   10.97
   3 -11   5   52.41    6.80
   3  11   5   52.71    8.01
   3 -11   5   47.99    6.32
  -3  11  -5   48.52    7.31
   3  11   5   47.07    6.30
  -3  11  -5   40.67    5.65
   3 -11   5   58.00    8.79
   3 -11   6   46.23    8.00
   3  11   6   32.65    5.65
   3 -11   6   36.21    5.68
   3  11   6   35.28    6.83
   3 -11   6   37.34    6.05
  -3  11  -6   23.71    4.39
   3 -11   7    8.65    3.81
   3 -11   7    7.93    2.78
   3 -11   7   11.14    3.79
   3  11   7   10.52    3.99
  -3  11  -7    3.05    1.58
   3  11   7    7.06    2.97
   3 -11   8    0.02    1.19
   3  11   8    1.95    2.04
   3 -11   8   -0.61    1.12
   3 -11   8    0.64    1.49
   3 -11   9   15.09    4.46
   3  11   9    8.98    3.74
   3 -11   9   19.22    6.06
   3  11   9   20.27    6.08
   3 -11   9   20.05    5.84
   3  11  10    2.79    2.03
   3 -11  10   13.68    5.61
   3 -11  10    3.93    2.54
   3 -11  10    9.07    3.87
   3  11  10    8.34    4.58
   3  11  11    2.00    2.82
   3 -11  11    1.51    1.31
   3  11  11    1.16    1.72
   3 -11  11    2.04    1.96
   3 -11  12   27.14    8.07
   3  11  12    6.26    3.60
   3 -11  12   25.55    8.02
   3  11  12   17.08    6.83
   3  11  13    8.22    4.71
   3  11  13    4.90    3.67
   3 -11  13    3.89    3.34
   3 -11  13    9.40    5.88
   3 -11  14    0.81    0.63
  -3 -12  15    1.26    2.57
  -3 -12  14    1.46    1.50
  -3  12  14    3.68    4.14
  -3 -12  13    4.77    3.42
  -3  12  13    2.47    2.73
  -3 -12  12    1.27    3.17
  -3  12  12    3.34    3.53
  -3 -12  11    4.18    3.45
  -3  12  11    4.50    2.67
  -3 -12  10   12.68    5.02
  -3  12  10   17.29    5.60
  -3  12   9    4.02    3.11
  -3 -12   9    2.99    2.92
   3  12  -8   92.71   11.93
  -3  12   8   87.83   10.90
  -3 -12   8  103.74   12.42
  -3  12   7    0.86    1.52
   3  12  -7   -0.23    0.83
   3  12  -7    2.42    1.71
  -3  12   6    5.93    3.10
  -3  12   6    5.68    2.77
   3  12  -6    6.82    2.64
   3  12  -6    7.07    3.52
   3  12  -5   20.13    4.17
   3  12  -5   21.32    5.05
  -3  12   5   26.42    5.47
  -3  12   5   18.94    4.58
   3  12  -4   88.03    8.89
  -3  12   4   97.97    9.86
  -3  12   4   92.78    9.65
   3  12  -4  103.76   11.02
  -3  12   3   23.64    4.77
  -3  12   3   18.62    4.25
   3  12  -3   16.01    3.86
   3  12  -3   20.75    4.81
   3  12  -2   -0.10    0.84
  -3  12   2    1.18    0.92
   3  12  -2    0.45    0.95
  -3  12   2    0.06    0.34
  -3 -12   2    0.21    0.36
  -3  12   2    1.14    1.95
  -3 -12   1    3.30    1.13
  -3  12   1    2.79    1.06
  -3  12   1    7.96    2.89
  -3  12   1    7.21    2.90
   3  12  -1    8.26    3.16
   3  12   0   16.15    4.42
  -3  12   0   16.39    3.93
  -3  12   0   16.10    3.83
  -3  12  -1   21.26    4.23
  -3  12  -1   24.04    4.61
   3  12   1   28.09    5.76
   3  12   2  187.14   14.42
  -3  12  -2  168.41   11.88
  -3  12  -2  191.52   13.46
   3 -12   3    5.13    1.72
  -3  12  -3    6.92    2.46
  -3  12  -3    9.16    3.22
   3  12   3    5.73    1.87
   3  12   3    4.71    2.50
   3 -12   4   93.52    8.05
   3  12   4  109.26   11.52
  -3  12  -4  115.62   11.31
  -3  12  -4   92.60    8.74
   3  12   4   83.78    7.78
   3 -12   5   30.39    6.90
   3 -12   5   19.80    4.08
   3  12   5   17.15    3.67
   3 -12   5   21.30    4.53
   3  12   5   23.74    5.81
  -3  12  -5   20.22    4.85
  -3  12  -5   15.69    3.67
   3  12   6   53.10    8.79
  -3  12  -6   23.96    4.46
   3 -12   6   45.90    6.69
   3  12   6   31.35    5.62
   3 -12   6   45.62    6.82
   3 -12   6   60.24    9.41
   3  12   7   12.68    4.75
   3 -12   7   14.06    4.63
   3 -12   7    8.98    3.13
   3 -12   7   12.95    3.86
  -3  12  -7    5.07    2.14
   3  12   7    5.67    2.65
   3  12   8    2.47    1.88
   3 -12   8    8.82    3.35
   3  12   8   12.50    4.72
   3 -12   8    6.32    3.19
   3 -12   8   15.13    5.16
   3 -12   9    7.76    3.62
   3 -12   9   11.90    4.96
   3  12   9    8.69    4.40
   3 -12   9    5.11    2.76
   3  12   9    1.77    1.76
   3  12  10    1.22    1.21
   3 -12  10    7.57    3.60
   3 -12  10    9.08    4.46
   3 -12  11    2.97    2.75
   3  12  11    0.92    1.47
   3 -12  11    3.59    3.70
   3 -12  12    6.20    3.98
   3 -12  12    2.66    2.59
   3  12  12    1.85    2.88
   3  12  12    1.96    1.83
   3  12  13    1.51    2.12
   3 -12  13    1.77    2.50
   3 -12  13    5.48    4.63
  -3  13  14    6.95    5.15
  -3 -13  14    7.07    4.93
  -3 -13  13    4.44    3.81
  -3  13  13    0.69    2.29
  -3 -13  12   10.41    4.90
  -3  13  12    8.34    4.09
  -3 -13  11   -1.13    1.24
  -3  13  11    0.95    1.78
  -3 -13  10    4.31    3.92
  -3  13  10    6.24    3.66
  -3  13   9   26.32    6.55
  -3 -13   9   29.52    7.36
  -3  13   8  143.19   14.37
  -3 -13   8  171.92   16.61
   3  13  -8  167.99   16.73
   3  13  -7  267.78   20.60
  -3  13   7  228.26   17.09
  -3  13   7  252.33   18.72
  -3  13   6  241.22   17.70
  -3  13   6  229.71   16.31
   3  13  -6  239.80   18.39
   3  13  -5  145.94   13.92
  -3  13   5  137.18   12.64
  -3  13   4   30.74    5.79
   3  13  -4   29.58    5.99
  -3  13   4   29.51    5.80
  -3  13   3    5.85    2.79
  -3  13   3    7.12    2.67
   3  13  -3    5.75    2.86
   3  13  -2   28.18    5.60
  -3  13   2   11.58    2.07
  -3 -13   2   12.74    2.04
  -3  13   2   28.80    5.54
  -3  13   2   24.71    5.04
  -3  13   1   17.73    4.47
  -3  13   1   16.86    4.35
   3  13  -1   14.96    4.29
  -3  13   0   16.83    4.21
   3  13   0   13.49    4.18
  -3  13   0   14.31    3.65
  -3  13  -1    7.37    2.69
  -3  13  -1    4.98    2.17
   3  13   1   10.08    3.92
   3  13   2    7.84    3.64
  -3  13  -2    5.54    2.39
  -3  13  -2    3.45    2.00
  -3  13  -3    1.87    2.14
   3  13   3    1.30    1.49
   3  13   3   -0.01    0.42
  -3  13  -3    1.57    1.83
  -3  13  -4  191.66   15.24
   3  13   4  210.21   16.80
   3 -13   4  154.12   10.33
  -3  13  -4  155.30   11.85
   3 -13   5    5.99    2.67
  -3  13  -5    3.08    2.33
   3 -13   5    5.48    2.33
   3  13   5    1.43    1.14
   3  13   5    5.82    2.45
  -3  13  -5    5.53    2.29
   3 -13   5    8.60    4.35
   3 -13   6   60.86   10.08
  -3  13  -6   47.42    8.28
   3 -13   6   43.87    6.61
   3 -13   6   51.90    7.71
   3  13   6   24.49    4.92
   3  13   6   53.73    9.06
  -3  13  -6   24.09    4.61
   3 -13   7    1.52    2.46
   3  13   7    0.07    0.23
   3 -13   7    0.38    2.23
   3 -13   7   -0.07    0.83
   3  13   7    1.65    2.71
   3 -13   8    5.29    3.52
   3 -13   8    4.21    2.57
   3 -13   8    3.55    2.01
   3  13   8    0.71    1.12
   3  13   8    6.64    4.01
   3  13   9    0.15    1.11
   3 -13   9    2.77    2.31
   3 -13   9    0.63    1.57
   3  13   9    0.57    1.46
   3  13  10   11.96    6.01
   3 -13  10    7.70    3.90
   3 -13  10    7.50    5.21
   3  13  10    2.15    2.10
   3  13  11    6.25    3.58
   3 -13  11   38.14   10.26
   3  13  11   25.94    8.30
   3 -13  11   22.08    6.92
   3  13  12    0.80    1.12
   3 -13  12    1.57    1.97
   3  13  12    2.46    3.48
   3 -13  12    3.19    3.08
   3  13  13   -0.44    0.89
   3 -13  13    1.68    2.29
   3 -13  13    4.10    3.62
  -3 -14  14    0.69    0.57
  -3 -14  13    2.15    2.59
  -3  14  13   -0.12    1.49
  -3 -14  12    7.91    4.73
  -3  14  12    3.53    2.96
  -3  14  11    2.06    2.57
  -3 -14  11    3.93    3.61
  -3 -14  10   89.23   13.77
  -3  14  10   78.15   11.93
  -3  14   9    5.31    3.38
   3  14  -9    0.94    2.33
  -3 -14   9    1.90    2.48
  -3  14   9    0.40    1.76
  -3  14   8   72.47   10.57
   3  14  -8   91.19   12.93
  -3  14   8   79.29   11.39
   3  14  -7   70.84   10.78
  -3  14   7   60.90    9.17
  -3  14   7   70.05   10.26
   3  14  -6    7.17    4.34
  -3  14   6    3.60    3.07
  -3  14   5   36.88    6.85
   3  14  -5   36.08    7.19
  -3  14   4   41.83    7.04
   3  14  -4   37.11    7.15
  -3  14   3   33.18    6.29
  -3  14   3   29.39    5.79
   3  14  -3   31.58    6.20
  -3  14   2   56.43    7.89
   3  14  -2   63.31    8.82
  -3  14   2   70.95    9.15
  -3  14   1    3.59    2.10
  -3  14   1    4.08    2.20
   3  14  -1    5.84    2.73
   3  14   0   78.07   10.10
  -3  14   0   68.85    8.37
  -3  14   0   75.95    9.16
   3  14   1   37.73    7.11
  -3  14  -1   33.47    5.84
  -3  14  -1   32.04    5.65
   3  14   2   34.48    7.06
  -3  14  -2   30.92    5.38
  -3  14  -2   30.58    5.82
  -3  14  -3  129.24   13.10
   3  14   3  137.68   13.99
  -3  14  -3  119.88   10.79
   3 -14   4   23.21    4.01
  -3  14  -4   29.87    6.35
   3  14   4   15.43    3.40
   3  14   4   31.97    7.05
  -3  14  -4   26.11    4.97
   3 -14   5    0.33    1.66
   3 -14   5    2.17    1.74
   3  14   5    0.72    0.87
  -3  14  -5    1.63    1.30
   3  14   5    3.16    2.21
  -3  14  -5    0.74    1.21
   3 -14   5    3.02    2.20
  -3  14  -6   35.21    7.34
   3 -14   6   40.03    8.26
   3  14   6   43.02    8.59
   3 -14   6   31.43    6.36
   3 -14   6   25.19    4.99
  -3  14  -6   16.09    3.90
   3  14   6   15.05    3.89
   3 -14   7   24.72    7.00
   3 -14   7   15.37    4.34
   3  14   7    4.93    2.36
   3  14   7   17.53    5.69
   3 -14   7   17.03    4.56
   3 -14   8    4.31    2.71
   3  14   8    1.70    1.49
   3 -14   8    3.39    2.28
   3 -14   8    9.48    4.58
   3  14   8   11.98    5.15
   3 -14   9   37.78    9.65
   3  14   9    5.16    2.92
   3 -14   9   11.73    4.42
   3  14   9   30.33    8.59
   3 -14  10    0.78    1.57
   3  14  10    0.37    0.84
   3  14  10    0.68    0.70
   3 -14  11    0.01    1.57
   3  14  11   -0.21    1.64
   3 -14  12    0.40    2.47
  -3 -15  14    1.15    2.44
  -3  15  13    0.93    2.20
  -3 -15  13    3.54    3.64
  -3 -15  12    6.47    4.11
  -3  15  12    2.47    2.17
  -3 -15  11    4.93    3.24
  -3  15  11    0.45    1.06
  -3  15  10    5.56    4.04
  -3  15  10    3.41    2.94
  -3 -15  10    6.42    4.27
   3  15  -9    1.57    1.88
  -3  15   9    3.27    3.02
  -3 -15   9    1.15    1.06
  -3  15   9    2.82    2.70
   3  15  -8   18.46    6.39
  -3  15   8   18.97    5.55
   3  15  -7  100.73   13.38
  -3  15   7   97.19   12.35
   3  15  -6    3.21    2.64
  -3  15   6   -0.14    1.96
  -3  15   5  206.88   16.97
   3  15  -5  225.39   18.87
  -3  15   4    8.37    3.11
   3  15  -4    7.80    2.86
  -3  15   3    6.06    2.80
   3  15  -3    5.21    2.31
  -3  15   3    6.89    3.54
   3  15  -2   27.49    6.23
  -3  15   2   22.21    5.24
  -3  15   2   29.92    6.27
  -3  15   1   26.17    5.54
  -3  15   1   31.13    6.27
   3  15  -1   31.99    6.63
   3  15   0   33.50    7.00
  -3  15   0   35.47    6.61
  -3  15   0   35.80    6.49
  -3  15  -1   26.55    5.60
   3  15   1   36.45    7.34
  -3  15  -1   23.83    5.04
  -3  15  -2  123.12   12.55
   3  15   2  129.28   14.21
  -3  15  -2  114.22   11.16
   3  15   3    1.78    2.40
  -3  15  -3    2.89    1.98
  -3  15  -3    1.87    1.62
  -3  15  -4  140.15   14.34
   3  15   4  157.42   15.82
   3 -15   5   20.81    5.03
  -3  15  -5   29.18    7.08
   3  15   5   27.39    7.08
  -3  15  -5    9.00    3.10
   3 -15   6   34.61    8.19
   3 -15   6   26.63    6.00
  -3  15  -6   22.13    6.16
   3  15   6   30.28    7.46
  -3  15  -6   11.59    3.45
   3 -15   7    4.25    3.32
   3 -15   7    0.88    1.74
   3  15   7    1.52    1.46
   3 -15   8   -0.44    1.77
   3  15   8    1.24    2.33
   3 -15   9    3.79    3.71
   3  15   9    4.25    3.72
   3 -15  10    4.41    4.53
   3  15  10    3.33    2.94
   3 -15  11    7.37    4.60
   3  15  11    5.84    4.01
   3 -15  12   -1.87    1.95
  -3 -16  13    0.29    1.85
  -3  16  12    0.10    0.80
  -3 -16  12   -0.78    1.57
  -3  16  12    2.20    2.58
  -3  16  11   -0.12    1.03
  -3 -16  11    1.37    1.35
  -3  16  11    0.05    0.64
  -3  16  10   27.10    7.37
  -3  16  10   25.09    7.49
  -3 -16   9   26.23    7.40
   3  16  -9   21.45    6.92
  -3  16   9   23.38    6.68
  -3  16   8   62.87   10.85
   3  16  -8   63.37   11.63
   3  16  -7    9.33    4.49
  -3  16   7   15.66    5.28
   3  16  -6   24.97    6.80
  -3  16   6   19.53    5.51
   3  16  -5    6.66    3.57
  -3  16   5    5.37    3.01
   3  16  -4    5.85    2.73
  -3  16   4    5.63    2.85
   3  16  -3   58.40    9.42
  -3  16   3   66.62   10.16
   3  16  -2   13.04    4.14
  -3  16   2   19.10    5.26
  -3  16   2   13.23    4.43
  -3  16   1    7.55    3.29
   3  16  -1    5.61    2.95
  -3  16   1    3.97    2.34
  -3  16   0   79.40    9.90
  -3  16   0   86.52   10.87
   3  16   0   91.11   11.99
  -3  16  -1   10.72    3.65
   3  16   1    8.46    3.41
  -3  16  -1   11.22    4.10
   3  16   2   25.24    6.41
  -3  16  -2   21.25    5.36
  -3  16  -2   22.21    5.11
  -3  16  -3   46.60    8.44
   3  16   3   45.27    8.82
  -3  16  -3   37.79    6.69
  -3  16  -4    2.92    1.78
  -3  16  -4    8.96    4.12
   3  16   4   11.06    4.67
  -3  16  -5    1.28    1.20
  -3  16  -5    5.34    3.04
   3  16   5    8.78    5.12
   3 -16   6    0.56    1.71
   3  16   6   -1.15    1.21
   3 -16   6   -0.44    0.74
  -3  16  -6    0.15    1.20
   3 -16   7   35.49    8.98
   3  16   7   24.96    7.20
   3  16   8   -0.14    1.57
   3 -16   8    1.64    2.86
   3 -16   9   26.98    8.91
   3  16   9   17.79    6.80
   3 -16  10    0.07    2.01
   3  16  10   -0.21    0.90
   3 -16  11    0.36    1.03
  -3 -17  13    1.72    2.53
  -3 -17  12    4.58    3.60
  -3  17  12    0.95    2.01
  -3 -17  11    3.13    4.08
  -3  17  11    3.36    2.85
  -3 -17  10    0.97    1.27
  -3  17  10   -0.29    1.12
  -3 -17   9    3.65    4.43
  -3  17   9    2.36    2.57
   3  17  -9    0.68    1.12
   3  17  -8   61.38   11.93
  -3  17   8   60.15   10.98
   3  17  -7   50.84   10.28
  -3  17   7   55.39   10.21
   3  17  -6   14.43    5.42
  -3  17   6   13.24    4.93
   3  17  -5   37.61    8.43
  -3  17   5   32.14    7.40
   3  17  -4    1.47    2.63
  -3  17   4    0.53    1.72
   3  17  -3    1.60    2.57
  -3  17   3    1.84    2.63
  -3  17   2   72.38   10.81
   3  17  -2   65.89   10.40
  -3  17   1   50.90    8.94
   3  17  -1   43.46    8.52
  -3  17   1   42.19    7.55
  -3  17   0    1.13    0.30
  -3  17   0    4.79    2.45
   3  17   0    2.92    2.08
   3  17   1    5.29    3.42
  -3  17  -1    2.59    2.25
  -3  17  -1    4.15    2.98
   3  17   2   21.39    5.89
  -3  17  -2   18.65    5.32
  -3  17  -2   19.80    4.96
  -3  17  -3    5.36    2.59
  -3  17  -3   19.53    5.73
   3  17   3   21.94    6.85
  -3  17  -4    1.22    1.26
   3  17   4    8.56    4.83
  -3  17  -4    4.02    2.82
  -3  17  -5   16.40    5.47
  -3  17  -5    6.89    2.96
  -3  17  -6    0.19    0.62
   3 -17   6    0.81    2.06
   3  17   6    2.88    3.24
   3 -17   7    6.33    4.60
   3  17   7    5.25    4.01
  -3  17  -7    0.87    1.34
   3 -17   8   -0.43    0.74
   3  17   8    2.42    2.69
   3 -17   9   13.66    6.64
   3  17   9    6.61    4.42
   3  17  10    5.59    4.37
   3 -17  10    0.40    1.35
  -3 -18  12   -1.79    2.72
  -3 -18  11    3.71    3.28
  -3  18  11    2.92    3.04
  -3 -18  10    7.94    5.19
  -3  18  10    1.30    1.88
  -3 -18   9   31.67    8.77
   3  18  -9   27.26    8.27
  -3  18   9   17.35    6.26
  -3  18   8    2.27    2.02
   3  18  -8    0.83    2.09
  -3  18   7    2.90    2.65
   3  18  -7    1.60    2.48
  -3  18   6    2.33    1.91
   3  18  -6    2.57    2.38
   3  18  -5   43.90    9.79
  -3  18   5   41.19    8.68
  -3  18   4    9.80    4.49
   3  18  -4    3.20    2.00
   3  18  -3   31.76    7.36
  -3  18   3   32.11    7.56
   3  18  -2   -0.50    1.28
  -3  18   2   -0.05    0.42
  -3  18   1   45.42    8.95
   3  18  -1   40.30    8.57
   3  18   0   16.98    5.66
  -3  18   0   14.57    4.80
  -3  18  -1   18.56    5.40
   3  18   1   20.23    6.39
  -3  18  -1   23.27    6.26
  -3  18  -2    1.68    1.39
  -3  18  -2    4.27    3.16
   3  18   2    4.09    2.99
  -3  18  -3    0.49    1.06
  -3  18  -3    0.56    1.11
   3  18   3   -0.24    1.56
  -3  18  -4    2.91    2.33
  -3  18  -4    1.09    1.39
  -3  18  -5   -0.26    1.07
   3  18   5    1.30    1.44
   3 -18   6   10.22    4.53
  -3  18  -6    0.92    1.68
   3  18   6    4.85    4.44
   3 -18   7    4.98    3.84
  -3  18  -7    1.74    2.48
   3  18   7    4.29    3.74
   3 -18   8   -2.41    3.65
   3  18   8    1.88    2.00
   3 -18   9    0.29    1.33
   3  18   9    1.47    2.82
  -3 -19  11   -0.31    1.05
   3  19 -10    2.38    2.86
  -3  19  10    1.68    2.27
  -3 -19  10    4.25    4.40
   3  19  -9    1.49    1.82
  -3 -19   9    3.71    4.08
  -3  19   9    0.58    0.99
   3  19  -8    0.93    0.95
  -3  19   8    0.80    1.64
  -3  19   7   54.55   10.83
   3  19  -7   79.77   13.87
  -3  19   6   -0.38    1.06
   3  19  -6    0.06    1.25
   3  19  -5   16.53    6.06
  -3  19   5   11.05    4.91
   3  19  -4    3.91    3.11
  -3  19   4    3.40    3.01
  -3  19   3    2.01    2.38
   3  19  -3    3.66    3.20
   3  19  -2   -0.52    1.85
  -3  19   2    2.06    2.29
  -3  19   1    4.59    2.58
   3  19  -1    5.82    3.80
  -3  19   0   11.12    4.24
   3  19   0   16.95    6.00
  -3  19  -1    2.85    2.40
   3  19   1    2.26    2.29
  -3  19  -2   26.60    7.05
   3  19   2   55.00   10.96
  -3  19  -3    0.78    1.40
   3  19   3    5.61    4.10
   3  19   4   16.47    6.49
  -3  19  -4    3.32    2.56
  -3  19  -5    0.38    0.49
   3  19   5    0.86    1.96
   3 -19   6    1.66    2.60
   3  19   6    0.71    1.52
  -3  19  -6    0.08    0.25
   3 -19   7    1.63    2.00
   3  19   7    2.44    3.45
  -3  19  -7    1.45    1.97
   3 -19   8    0.33    3.08
   3  19   8    1.15    2.00
  -3 -20  10    0.44    1.58
   3  20  -9    0.70    1.49
  -3  20   9   -0.37    1.09
  -3 -20   9    0.63    2.10
   3  20  -8   -3.38    3.21
  -3  20   8    0.18    1.00
  -3  20   7    0.40    1.60
   3  20  -7   -1.43    2.29
   3  20  -6   11.43    4.97
  -3  20   6    6.50    4.02
   3  20  -5   23.38    8.13
  -3  20   5   11.86    5.41
  -3  20   4    0.78    1.47
   3  20  -4    1.39    2.57
   3  20  -3    2.76    2.33
  -3  20   3    2.07    1.95
   3  20  -2    2.63    2.77
  -3  20   2    0.49    0.59
  -3  20   1    0.02    1.69
   3  20  -1    4.06    3.77
   3  20   0    9.63    4.08
  -3  20   0    3.81    2.41
  -3  20  -1    0.24    1.19
   3  20   1    0.17    1.39
   3  20   2    6.76    3.81
  -3  20  -2    1.13    2.02
   3  20   3    0.26    0.77
  -3  20  -3    0.29    0.81
   3  20   4    3.62    3.23
  -3  20  -4    1.45    1.68
  -3  20  -5    0.51    0.39
   3  20   5    3.92    2.89
   3 -20   6    6.43    3.91
   3  20   6    8.75    5.25
  -3  20  -6    1.25    1.81
   3 -20   7    3.53    0.86
  -3  20  -7    3.49    3.29
   3  20   7    5.78    4.67
  -3 -21   9    0.59    1.25
   3  21  -8    1.27    1.84
  -3  21   8   -0.30    1.25
   3  21  -7    1.97    3.34
  -3  21   7    0.15    0.96
   3  21  -6   -0.45    1.13
  -3  21   6   -0.12    0.58
  -3  21   5    3.01    3.13
   3  21  -5    3.11    3.70
  -3  21   4    8.37    4.53
   3  21  -4   10.57    5.62
   3  21  -3   -1.59    1.26
  -3  21   3    0.76    1.39
  -3  21   2    6.05    3.49
   3  21  -2   12.47    5.45
  -3  21   1    0.02    1.33
   3  21  -1   15.30    5.53
  -3  21   0    0.72    0.71
   3  21   0    2.64    3.20
  -3  21  -1   -0.04    1.06
   3  21   1    6.00    3.92
   3  21   2    4.52    3.97
  -3  21  -2    0.92    1.63
   3  21   3    4.11    3.53
  -3  21  -3    0.65    1.31
   3  21   4    3.60    3.22
  -3  21  -4    0.56    1.16
  -3  21  -5    0.17    0.25
   3  21   5    3.83    3.76
   3 -21   6   -1.71    1.60
  -3  21  -6    0.87    2.29
  -3  21  -7    1.49    2.14
  -3  22   7    1.09    1.05
  -3  22   6    0.93    1.03
   3  22  -6   -0.33    1.78
   3  22  -5    2.60    2.07
  -3  22   5    0.86    1.11
  -3  22   4    4.03    3.35
   3  22  -4   21.45    8.90
   3  22  -3   16.92    6.80
  -3  22   3    7.11    4.22
   3  22  -2   10.35    5.13
  -3  22   2    3.77    2.86
  -3  22   1    2.14    2.04
   3  22  -1    7.04    4.20
   3  22   0   24.96    7.93
  -3  22   0    5.75    3.58
   3  22   1    1.78    1.34
  -3  22  -1    1.08    1.49
   3  22   2    5.84    4.34
  -3  22  -2    0.39    1.52
  -3  22  -3   -0.51    1.16
   3  22   3    0.87    1.63
  -3  22  -4   -0.18    0.84
   3  22   4   -0.59    1.22
  -3  22  -5    0.50    1.64
  -3  22  -6   -0.53    1.76
  -3  22  -7    0.15    1.33
  -3  23   5    1.05    1.78
   3  23  -4    8.21    5.02
  -3  23   4    3.34    3.20
   3  23  -3    8.82    5.57
  -3  23   3    3.26    3.17
   3  23  -2    7.36    4.83
  -3  23   2    2.86    2.38
   3  23  -1    2.19    2.83
  -3  23   1    0.44    0.58
  -3  23   0    1.18    2.13
   3  23   0    2.99    4.34
   3  23   1   -2.13    3.20
  -3  23  -1   -0.01    0.71
  -3  23  -2    2.89    2.86
   3  23   2   10.85    5.67
  -3  23  -3    0.78    1.79
  -3  23  -4   -0.11    1.89
  -3  23  -5   -0.64    1.71
  -3  24   3    2.70    3.27
  -3  24   2   13.07    5.81
  -3  24   1   13.07    6.26
  -3  24   0    9.08    5.35
  -3  24  -1    4.81    3.73
  -3  24  -2    1.27    2.40
  -3  24  -3    0.30    1.12
  -4   0  16    4.55    3.38
  -4   0  15    2.13    2.65
  -4   0  14    1.13    2.78
  -4   0  13    1.56    1.83
  -4   0  12   -0.42    1.66
  -4   0  11    1.82    2.26
  -4   0  10  224.79   16.22
   4   0  -9    0.55    0.70
   4   0  -9    0.92    1.53
  -4   0   9    1.24    1.69
  -4   0   8   91.43    8.96
   4   0  -8  107.82    9.33
  -4   0   8   99.18    6.79
  -4   0   7    1.68    1.28
   4   0  -7   -0.24    0.10
  -4   0   7   -0.01    0.13
   4   0  -7    0.24    1.31
   4   0  -6    2.60    1.28
  -4   0   6    2.67    1.25
   4   0  -6    4.77    2.12
  -4   0   6    3.81    1.33
   4   0  -5    0.83    0.77
  -4   0   5   -0.15    0.52
  -4   0   5    0.45    0.18
  -4   0   4  419.09   12.53
  -4   0   4  366.34   12.85
   4   0  -3    0.97    0.96
  -4   0   3    0.50    0.48
  -4   0   3   -0.10    0.20
  -4   0   3    0.82    0.68
  -4   0   2  384.83   12.66
  -4   0   2  453.99   10.96
   4   0  -1    0.40    0.43
  -4   0   1   -0.04    0.89
  -4   0   1    0.71    0.31
  -4   0   0 1338.58   24.87
   4   0   1    1.28    1.26
  -4   0  -1    0.99    0.63
  -4   0  -1    0.65    0.83
   4   0   2  407.25   14.76
  -4   0  -2  290.10   11.29
   4   0   3    0.43    0.48
   4   0   3    0.30    0.82
   4   0   3    0.19    0.65
  -4   0  -3    0.32    0.55
   4   0   4    0.61    1.11
   4   0   4    0.21    0.15
   4   0   4    0.43    1.45
   4   0   5    0.39    0.72
   4   0   5    1.32    1.82
   4   0   5    0.62    0.80
   4   0   6 1090.31   23.67
   4   0   6 1164.97   33.45
   4   0   6 1204.59   30.02
   4   0   7    8.34    3.79
   4   0   7    9.71    3.57
   4   0   8  884.45   34.10
   4   0   8  645.87   26.69
   4   0   9   -1.64    2.47
   4   0   9    0.17    1.03
   4   0  10   10.67    5.00
   4   0  10    8.47    3.72
  -4   0 -11    0.17    0.24
   4   0  11   -0.77    1.35
   4   0  11    1.38    1.75
   4   0  12    0.50    2.38
   4   0  12    1.78    2.54
   4   0  13    0.76    1.87
   4   0  13   -1.37    1.66
   4   0  14    1.06    1.58
  -4  -1  16    2.01    2.88
  -4   1  16    3.07    3.53
  -4   1  15    0.02    0.96
  -4  -1  15    1.96    1.70
  -4  -1  14   52.91    9.99
  -4   1  14   47.41    9.39
  -4  -1  13    2.79    2.71
  -4   1  13    4.43    3.54
  -4   1  12   11.52    4.24
  -4  -1  12   13.16    4.56
  -4   1  11   15.34    4.52
  -4  -1  11   14.19    4.28
  -4   1  10    1.88    1.26
  -4  -1  10    0.45    1.64
  -4  -1  10    0.61    0.50
  -4   1   9    1.18    1.31
   4   1  -9    0.78    0.58
  -4  -1   9    1.88    0.77
   4  -1  -9    4.17    2.27
  -4  -1   9    1.90    1.93
  -4   1   8   82.80    8.74
   4   1  -8   94.24    8.79
  -4  -1   8   92.31    6.10
  -4   1   8   84.22    6.70
   4  -1  -8   93.90    8.45
  -4  -1   8   82.36    8.50
  -4   1   7   17.07    3.65
   4   1  -7   12.06    2.36
  -4  -1   7   19.09    3.77
   4   1  -7   25.17    4.39
  -4   1   7   19.84    3.13
  -4  -1   7   20.32    2.79
   4  -1  -7   23.59    3.93
   4  -1  -6   78.69    7.02
   4   1  -6   47.91    4.86
   4   1  -6   71.79    6.74
  -4   1   6   67.30    5.44
  -4  -1   6   74.21    5.10
  -4  -1   6   58.77    6.10
  -4   1   6   66.26    6.44
  -4  -1   5   43.75    5.02
   4   1  -5   31.51    4.01
   4  -1  -5   31.16    4.39
  -4  -1   5   45.93    4.10
  -4   1   5   45.85    4.98
   4   1  -5   52.07    5.48
  -4   1   5   48.25    4.55
  -4   1   4    4.53    1.41
   4  -1  -4    3.47    1.49
  -4   1   4    4.17    1.45
  -4  -1   4    5.85    1.56
  -4  -1   4    3.62    1.70
  -4  -1   4    4.92    1.37
   4   1  -4    6.04    1.83
  -4  -1   3  498.91   13.86
   4  -1  -3  331.43   14.17
   4   1  -3  324.53   12.95
  -4  -1   3  491.11   14.19
  -4  -1   3  406.01   13.80
  -4   1   3  498.82   14.19
  -4   1   3  489.02   12.92
  -4  -1   2  483.02   14.27
   4   1  -2  449.24   10.97
  -4  -1   2  522.20   12.93
  -4   1   2  524.01   11.04
  -4   1   2  472.37   11.46
  -4   1   1  427.33   13.76
  -4   1   1  375.07   14.26
  -4  -1   1  424.52   13.73
   4   1  -1  465.48    9.71
  -4  -1   1  510.73   10.95
  -4   1   0  101.55    7.04
   4   1   0  103.81    4.48
  -4   1  -1  363.50   13.62
   4   1   1  347.45   13.10
   4   1   1  360.81    9.48
   4  -1   1  331.97   12.67
  -4   1  -2   46.08    5.09
   4   1   2   50.22    4.97
   4   1   2   46.16    4.97
  -4   1  -2   28.20    3.03
   4  -1   2   47.03    3.54
   4  -1   2   43.26    4.97
  -4  -1  -2   30.52    4.06
  -4   1  -3  254.87   12.56
   4  -1   3  250.08    9.72
   4  -1   3  241.79   12.12
   4   1   3  243.50   12.15
   4   1   3  257.46   10.85
   4   1   3  243.50   11.06
   4  -1   4  503.73   15.69
  -4   1  -4  540.49   18.92
   4   1   4  479.11   18.78
   4   1   4  475.98   15.84
   4  -1   4  526.50   15.57
   4   1   4  519.05   17.26
   4  -1   4  474.54   18.58
   4  -1   5  137.72    9.29
   4  -1   5  126.35   10.45
   4   1   5  125.64   10.35
  -4   1  -5  136.69   10.05
   4   1   5  131.30    9.34
   4   1   5  128.85    8.41
   4  -1   5  132.99    7.78
   4   1   6  252.02   12.03
   4  -1   6  279.29   16.55
   4   1   6  286.33   16.69
   4   1   6  294.66   15.25
   4  -1   6  292.01   14.87
   4  -1   6  259.00   10.84
   4  -1   7   53.53    7.27
   4   1   7   65.06    8.15
  -4   1  -7   65.48    7.90
   4   1   7   65.29    9.14
   4  -1   7   59.96    8.63
  -4   1  -8   63.47    8.40
   4  -1   8   75.79   10.29
   4   1   8   75.11   10.24
   4   1   8   51.97    7.78
   4  -1   8   76.07    9.36
  -4   1  -9    2.66    1.64
   4  -1   9   -0.13    1.45
   4   1   9    5.41    2.98
   4  -1   9    3.39    2.40
   4   1   9    2.40    1.13
   4   1  10   48.51    9.22
   4  -1  10   45.34    9.31
   4   1  10   30.01    6.77
   4  -1  10   41.14    7.78
  -4   1 -11    1.87    1.91
   4  -1  11    2.07    1.93
   4   1  11    0.86    2.13
   4   1  11    1.09    2.38
   4  -1  11    1.57    2.14
   4  -1  12    7.65    4.94
   4   1  12    6.49    4.44
   4  -1  12    5.15    3.80
   4   1  12    3.22    2.69
   4  -1  13   -0.76    2.25
   4   1  13   -0.89    1.96
   4  -1  13   -0.59    1.75
   4   1  13   -0.20    1.94
   4  -1  14    0.76    1.31
   4   1  14    0.69    1.65
   4   1  15    0.10    1.38
  -4   2  16    4.80    3.40
  -4  -2  16    4.49    3.48
  -4  -2  15    1.45    1.57
  -4   2  15    1.03    0.75
  -4  -2  14    9.23    4.63
  -4   2  14   10.38    4.37
  -4  -2  13    2.98    1.63
  -4   2  13   10.15    4.43
  -4  -2  12   47.44    8.53
  -4   2  12   44.98    7.91
  -4  -2  11    2.06    2.12
  -4  -2  11    0.63    0.53
  -4   2  11   -0.13    1.06
  -4  -2  10   66.79    8.85
  -4   2  10   63.56    8.47
  -4  -2  10   52.86    4.43
   4   2  -9   21.39    2.84
  -4  -2   9   32.49    6.04
  -4   2   9   36.90    6.17
   4  -2  -9   43.21    6.06
  -4   2   8  144.80   11.35
   4   2  -8  164.66   11.86
   4  -2  -8  169.16   10.97
  -4   2   8  170.77   10.11
  -4  -2   8  130.84    6.36
  -4  -2   8  118.00   10.18
   4   2  -7    7.69    1.76
   4   2  -7   25.63    4.36
  -4  -2   7   18.72    3.71
   4  -2  -7   23.76    4.17
  -4   2   7   21.30    4.18
  -4  -2   7   22.00    2.58
  -4   2   7   17.43    3.08
   4   2  -6  413.24   16.31
  -4   2   6  368.49   15.70
  -4   2   6  373.62   13.60
  -4  -2   6  435.81   11.84
  -4  -2   6  366.55   15.41
   4   2  -5  122.78    8.51
  -4   2   5  110.45    7.88
  -4  -2   5  125.56    8.88
  -4   2   5  123.75    4.71
  -4  -2   5  118.27    6.23
  -4   2   5  115.74    7.36
  -4  -2   4  241.25    9.17
  -4  -2   4  258.69   11.54
  -4   2   4  245.04   10.51
  -4   2   4  235.25   10.34
  -4   2   4  229.84    7.96
  -4  -2   3 2105.09   29.07
   4  -2  -3 2007.50   31.91
   4   2  -3 2225.91   29.73
  -4   2   3 2031.60   26.81
  -4   2   3 1753.46   25.14
  -4   2   3 1860.93   28.76
  -4   2   2   80.91    6.03
  -4  -2   2  104.02    6.60
  -4   2   2  118.94    5.47
  -4  -2   2   72.44    5.38
   4   2  -2  119.64    6.27
  -4   2   2   99.29    6.58
  -4   2   1  456.43   15.58
   4   2  -1  496.77   11.48
  -4   2   1  505.44    8.44
  -4  -2   1  558.68   13.69
  -4   2   1  424.19   13.88
  -4   2   0  499.48   15.45
   4   2   0  586.03   12.82
  -4   2  -1    7.74    2.02
   4   2   1    8.01    1.85
   4   2   1    5.59    1.74
   4  -2   1    7.45    1.07
   4  -2   1    4.71    1.58
  -4  -2  -1    8.30    2.15
   4   2   1    6.47    1.46
  -4   2  -1    6.17    0.92
  -4   2  -2  297.88   13.27
   4  -2   2  348.28   10.89
   4  -2   2  258.87   11.94
   4   2   2  264.32   12.10
  -4   2  -2  175.10    6.80
   4  -2   2  300.38    8.22
  -4  -2  -2  179.99   10.38
   4   2   2  270.11   11.92
  -4   2  -3  332.41   14.37
   4   2   3  349.73   13.79
   4  -2   3  370.34   11.15
   4  -2   3  321.08   14.15
   4   2   3  304.49   13.71
   4   2   3  322.42   12.84
  -4   2  -4    7.72    2.28
   4  -2   4    6.12    1.54
  -4   2  -4    4.04    1.58
   4   2   4    6.63    2.14
   4   2   4    9.79    2.66
   4  -2   4    8.74    2.54
   4  -2   4    7.48    1.83
   4   2   4   10.46    2.85
   4  -2   5   19.47    2.90
   4   2   5   20.94    3.59
   4   2   5   20.96    4.59
  -4   2  -5   21.32    4.05
   4   2   5   20.24    3.80
   4  -2   5   18.96    3.35
   4  -2   5   25.03    4.71
   4   2   6  230.81   12.07
  -4   2  -6  273.69   14.91
   4  -2   6  241.79   15.72
   4   2   6  244.85   15.65
   4   2   6  259.35   14.86
   4  -2   6  271.42   13.95
   4  -2   6  220.84    9.57
   4   2   7  184.67   13.48
   4  -2   7  197.24   15.13
   4   2   7  186.42   14.75
  -4   2  -7  181.12   12.85
   4  -2   7  180.19   12.55
  -4   2  -8  382.33   19.42
   4   2   8  398.22   21.32
   4  -2   8  437.00   24.15
   4   2   8  408.54   23.26
   4  -2   8  394.35   20.23
   4  -2   9    1.95    1.66
   4   2   9    4.02    2.66
  -4   2  -9    2.50    1.65
   4   2   9    3.86    2.22
   4  -2   9    3.60    2.31
  -4   2 -10    1.19    1.50
   4   2  10    3.32    2.57
   4  -2  10    6.88    3.74
   4  -2  10    1.13    1.75
   4   2  10    3.77    3.86
   4  -2  11    8.54    4.18
   4   2  11    6.74    3.65
   4   2  11    9.14    4.54
   4  -2  11    5.67    3.30
   4   2  12    2.99    3.29
   4   2  12    1.44    2.21
   4  -2  12   -0.01    0.80
   4  -2  12    1.74    2.41
   4   2  13    4.55    2.88
   4  -2  13    1.76    2.16
   4   2  13    3.90    3.35
   4  -2  13    2.97    3.10
   4   2  14   -0.34    1.50
   4   2  15    1.71    2.82
  -4  -3  16   14.74    6.42
  -4   3  16    6.31    4.55
  -4  -3  15    5.36    3.74
  -4   3  15    5.19    3.74
  -4  -3  14   18.14    6.24
  -4   3  14   20.48    6.39
  -4  -3  13    3.91    2.58
  -4   3  13    4.48    2.63
  -4  -3  12   31.67    7.08
  -4   3  12   44.66    7.89
  -4  -3  11   27.03    6.26
  -4   3  11   24.51    5.51
  -4  -3  11   19.89    3.24
  -4  -3  10    1.70    2.52
  -4   3  10   -0.39    0.61
  -4  -3  10    1.25    1.05
  -4   3   9  101.48   10.09
   4  -3  -9  115.24    9.63
  -4  -3   9  108.77   10.42
   4  -3  -8   31.49    4.60
  -4   3   8   36.19    4.88
  -4  -3   8   29.07    5.07
  -4   3   8   29.14    5.02
  -4   3   7   20.73    3.96
   4   3  -7   23.36    4.23
  -4  -3   7   17.93    3.62
   4  -3  -7   23.72    4.18
  -4   3   7   18.86    3.35
  -4  -3   7   18.52    2.12
  -4  -3   6  208.40   12.47
   4   3  -6  212.24   12.12
  -4   3   6  205.31   10.58
  -4   3   6  207.38   11.55
  -4  -3   6  221.36    7.96
  -4   3   5   99.39    7.12
  -4  -3   5  117.74    8.49
   4   3  -5  119.20    8.49
  -4   3   5  112.27    7.81
  -4  -3   5  118.36    6.11
  -4  -3   4    0.37    0.80
   4   3  -4   -0.69    0.92
  -4   3   4    0.59    0.29
   4   3  -4    0.71    0.68
  -4   3   4   -0.83    0.64
  -4  -3   3  571.15   15.02
   4  -3  -3  577.65   16.23
   4   3  -3  613.02   16.94
  -4   3   3  549.20   13.87
  -4   3   3  500.24   15.60
  -4   3   3  459.81   13.46
  -4   3   2   33.42    2.89
  -4  -3   2   23.46    3.46
  -4   3   2   34.50    4.09
   4  -3  -2   45.32    3.73
   4   3  -2   37.61    3.84
   4  -3  -2   36.57    3.87
  -4   3   2   22.73    3.34
   4  -3  -1  340.18   12.63
   4   3  -1  337.52   10.70
  -4   3   1  327.84    6.62
  -4   3   1  290.76   11.58
  -4   3   1  326.19    6.48
   4  -3   0  584.10   17.60
   4   3   0  629.04   18.16
   4   3   0  624.75   15.03
  -4   3  -1  583.53   17.47
   4  -3   1  602.99   18.59
   4   3   1  606.54   14.97
   4  -3   1  548.51   16.39
   4  -3   1  633.45   11.12
   4   3   1  577.51   17.64
   4   3   1  536.79   16.51
  -4   3  -2   43.31    5.02
   4  -3   2   49.70    4.29
  -4   3  -2   31.61    2.61
   4  -3   2   42.32    2.77
   4  -3   2   42.07    5.16
   4   3   2   40.22    4.79
   4   3   2   39.00    4.56
   4  -3   2   38.28    4.49
  -4   3  -3  222.05    9.32
  -4   3  -3  383.10   15.50
   4  -3   3  353.58   15.84
   4  -3   3  247.84   12.07
   4   3   3  334.16   14.42
   4  -3   3  310.41   13.98
   4  -3   3  376.56   10.98
   4   3   3  342.47   14.07
  -4   3  -4  160.82   10.53
   4  -3   4  165.64    8.57
   4  -3   4  147.38   10.46
   4   3   4  146.95   10.45
   4   3   4  155.78    9.95
   4   3   4  130.06    8.98
   4   3   5  424.44   16.41
  -4   3  -5  450.83   18.62
   4  -3   5  368.18   14.77
   4   3   5  451.93   18.54
   4  -3   5  397.84   18.66
   4   3   5  457.56   19.81
   4  -3   5  402.79   12.54
  -4   3  -6   63.20    7.27
   4   3   6   61.32    6.45
   4  -3   6   68.76    8.43
   4   3   6   71.10    8.52
   4   3   6   68.45    7.91
   4  -3   6   62.67    6.75
   4  -3   6   47.72    4.18
   4   3   7    5.82    2.56
   4  -3   7    6.30    3.85
  -4   3  -7    3.64    1.94
   4   3   7    7.20    3.79
   4  -3   7    3.19    1.74
   4  -3   8    1.05    2.66
  -4   3  -8    3.36    2.14
   4   3   8    2.00    2.36
   4   3   8    3.66    2.85
   4  -3   8    0.14    0.87
   4  -3   9    2.13    1.44
   4   3   9    2.56    2.60
  -4   3  -9    1.79    1.47
   4  -3   9   -1.24    1.58
   4   3   9    4.60    2.97
   4  -3  10   28.04    7.34
   4   3  10   20.10    6.13
  -4   3 -10    9.33    3.42
   4   3  10   18.05    6.04
   4  -3  10   14.63    4.73
   4   3  11    4.66    3.16
   4   3  11    4.33    3.26
   4  -3  11    3.74    2.92
   4  -3  11    9.95    5.03
   4   3  12    0.82    0.94
   4  -3  12    1.69    2.38
   4   3  12    1.02    1.78
   4  -3  12    2.76    2.70
   4   3  13    8.68    5.25
   4  -3  13    8.81    5.17
   4  -3  13    5.61    3.76
   4   3  13    9.16    4.96
   4   3  14    0.49    0.51
   4   3  15   -0.13    1.19
  -4  -4  16    4.29    3.68
  -4   4  16    4.25    4.36
  -4  -4  15    3.98    3.46
  -4   4  15    6.89    4.73
  -4  -4  14    4.11    3.68
  -4   4  14    4.34    3.91
  -4  -4  13    1.64    3.22
  -4   4  13    1.41    3.09
  -4   4  12  116.28   13.38
  -4  -4  12  118.87   13.66
  -4   4  11  102.97   11.63
  -4  -4  11   99.94   11.74
  -4  -4  11   80.69    7.26
  -4  -4  10  249.23   17.18
  -4   4  10  256.20   17.13
  -4  -4   9    6.31    3.15
   4  -4  -9    6.57    2.61
  -4   4   9    6.51    2.79
   4  -4  -8  203.10   11.63
  -4   4   8  182.58   12.64
  -4   4   8  187.00   11.63
  -4  -4   8  170.33   12.34
  -4  -4   7  128.26   10.42
   4   4  -7  142.46   10.83
   4  -4  -7  148.82    9.53
  -4   4   7  126.63    9.85
  -4   4   7  130.70    9.20
  -4  -4   7  119.28    4.73
  -4  -4   6   57.27    6.69
  -4   4   6   51.76    5.70
  -4   4   6   48.02    5.45
   4   4  -6   56.74    6.48
  -4  -4   6   45.67    3.39
   4   4  -5  109.22    8.33
  -4  -4   5  114.95    8.65
  -4   4   5  102.35    7.55
  -4  -4   5  116.24    6.18
  -4   4   5  106.13    7.63
  -4   4   4   80.85    6.12
   4  -4  -4   99.09    5.48
  -4  -4   4   96.19    6.00
   4   4  -4   95.24    7.57
   4   4  -4   87.50    7.08
  -4   4   4   81.99    6.51
   4  -4  -3  212.50    8.81
   4   4  -3  199.10   10.11
   4   4  -3  193.43   10.11
  -4   4   3  162.78    9.16
  -4   4   3  198.06    8.52
   4  -4  -2  220.79    9.83
   4   4  -2  212.34    9.69
  -4   4   2  230.25    7.96
  -4   4   2  192.79    9.98
  -4   4   1    4.10    1.51
   4   4  -1    5.48    1.56
   4  -4  -1    7.29    1.11
   4   4  -1    5.23    1.50
   4  -4  -1    5.17    1.51
  -4   4   1    5.67    0.92
  -4   4   1    7.06    1.31
  -4  -4   1    3.77    1.34
   4  -4   0   84.33    6.73
  -4   4   0   71.75    6.08
   4   4   0   86.54    6.12
   4  -4   0   88.76    4.29
  -4  -4   0   75.31    6.44
   4   4   0   87.53    6.86
  -4   4   0   95.76    4.40
   4  -4   1  221.87   11.46
   4   4   1  223.07    9.89
   4  -4   1  240.05    8.35
   4  -4   1  185.41    9.64
   4   4   1  217.10   10.51
  -4   4  -1  215.24   10.81
   4   4   1  214.55   10.90
   4  -4   2  353.04   15.15
   4  -4   2  336.16   13.95
   4   4   2  379.22   14.88
   4  -4   2  383.34    8.08
   4  -4   2  411.91   12.84
   4   4   2  376.75   13.82
   4   4   2  364.61   14.68
  -4   4  -2  360.89   14.38
  -4   4  -3  503.32   17.49
   4   4   3  483.49   17.47
   4  -4   3  457.22   16.98
   4   4   3  504.93   17.81
   4  -4   3  520.01   12.30
   4  -4   3  503.12   18.94
  -4   4  -4  116.07    8.90
   4  -4   4  115.43    9.67
   4   4   4  118.20    8.98
   4  -4   4   96.91    8.57
   4   4   4  114.01    9.23
   4   4   4  101.85    8.12
   4  -4   4  122.25    7.14
   4   4   5    1.35    1.02
  -4   4  -5    0.36    0.65
   4  -4   5    0.17    0.18
   4  -4   5    1.75    1.59
   4  -4   5    1.19    1.13
   4   4   5    1.78    1.44
   4   4   5    0.45    0.99
   4  -4   5    0.92    0.71
  -4   4  -6   56.58    6.77
   4  -4   6   62.06    8.18
   4   4   6   54.16    6.39
   4  -4   6   56.01    7.64
   4   4   6   59.12    7.80
   4  -4   6   60.25    6.33
   4  -4   6   43.33    3.70
   4   4   6   58.93    7.45
  -4   4  -7  135.05   10.91
   4  -4   7  129.35   10.15
   4   4   7  145.14   12.67
   4  -4   7  141.65   12.92
   4   4   7  145.48   13.10
  -4   4  -8   71.15    8.31
   4   4   8   71.77    9.52
   4  -4   8   81.88   10.43
   4   4   8   78.35   10.22
   4  -4   8   66.31    8.08
   4   4   9    0.40    0.99
  -4   4  -9    0.95    1.02
   4  -4   9   -1.47    2.10
   4   4   9    2.12    2.21
   4  -4   9    2.53    1.98
   4   4  10   14.06    5.24
   4  -4  10   23.27    6.66
  -4   4 -10    8.46    3.05
   4  -4  10   15.45    4.80
   4   4  10   21.01    5.94
   4   4  11    0.95    2.75
   4   4  11    3.30    3.60
   4  -4  11    1.37    2.42
   4  -4  11    0.87    1.52
   4   4  12    5.35    3.48
   4  -4  12    6.88    4.02
   4  -4  12    2.65    2.36
   4   4  12    4.81    3.92
   4  -4  13    2.86    3.24
   4   4  13   -1.46    2.64
   4   4  13    0.06    0.80
   4   4  14    1.54    2.25
  -4  -5  16    9.97    5.40
  -4   5  16   16.01    6.90
  -4  -5  15    2.86    2.80
  -4   5  15    1.31    2.57
  -4  -5  14   33.89    8.65
  -4   5  14   42.84    9.51
  -4  -5  13   47.34    9.53
  -4   5  13   55.01   10.07
  -4  -5  12    1.03    1.14
  -4   5  12    3.60    1.79
  -4  -5  11   28.95    6.70
  -4  -5  11   24.16    4.25
  -4   5  11   25.99    6.61
  -4   5  10   35.24    6.55
   4  -5 -10   28.31    4.98
  -4  -5  10   33.61    6.61
  -4  -5   9    5.37    2.92
   4  -5  -9    2.69    1.33
  -4   5   9    2.00    1.13
  -4  -5   8    0.59    2.45
  -4   5   8    1.22    1.75
  -4   5   8    2.58    1.90
   4  -5  -8    1.82    1.71
  -4  -5   7   55.60    7.27
  -4   5   7   60.22    6.95
  -4   5   7   62.64    6.76
  -4  -5   7   51.86    2.73
   4  -5  -6  874.77   12.94
  -4   5   6  896.21   24.76
  -4  -5   6  888.14   26.22
  -4   5   6  856.96   23.50
  -4  -5   6  837.52   14.59
  -4   5   5  918.58   23.55
   4   5  -5  858.09   24.61
  -4  -5   5  963.55   18.04
  -4   5   5  828.01   22.26
   4   5  -5  988.05   26.06
   4  -5  -5 1013.17   16.91
   4   5  -4   77.02    7.06
   4   5  -4   79.30    6.86
  -4   5   4   77.40    6.38
  -4   5   4   57.47    5.79
   4  -5  -4   83.88    5.37
  -4   5   3  435.07   15.27
   4   5  -3  479.61   16.66
   4  -5  -3  507.24   14.45
   4   5  -3  480.62   16.51
   4   5  -3  562.84   17.98
  -4   5   3  518.00   14.86
  -4   5   2   25.78    2.78
   4   5  -2   20.74    3.17
   4   5  -2   26.64    3.91
  -4   5   2   24.03    2.99
   4  -5  -2   29.65    3.38
   4  -5  -2   26.23    3.42
  -4   5   2   18.74    3.05
  -4   5   1   83.26    5.11
   4   5  -1   80.33    6.32
  -4   5   1   72.74    6.33
   4  -5  -1   83.95    4.36
   4   5  -1   73.48    6.35
   4  -5  -1   76.18    6.32
   4  -5   0    2.59    1.44
  -4   5   0    2.83    1.27
  -4   5   0    2.06    0.86
   4   5   0    1.60    1.31
   4  -5   0    2.86    1.16
   4   5   0    4.06    1.82
  -4   5  -1   54.88    4.28
   4  -5   1   40.89    4.42
   4   5   1   40.94    4.50
   4  -5   1   57.85    4.74
   4   5   1   44.22    4.65
   4   5   1   46.86    5.22
  -4   5  -1   47.13    5.09
   4  -5   1   42.34    5.11
   4  -5   2    7.30    1.20
  -4   5  -2    8.34    2.10
   4  -5   2    8.95    2.47
   4   5   2    5.59    1.13
   4   5   2    7.99    1.90
   4  -5   2    8.15    2.27
   4  -5   2    5.78    1.72
   4   5   2    7.84    2.25
   4  -5   3  311.16   15.47
   4  -5   3  298.01    9.61
   4  -5   3  258.77   13.08
   4   5   3  281.47   13.46
   4   5   3  286.58   13.55
   4   5   3  252.41   12.98
  -4   5  -3  296.52   13.68
   4   5   4    3.96    1.83
  -4   5  -4    2.12    0.78
   4   5   4    0.49    0.19
   4  -5   4    2.88    1.59
   4  -5   4    0.80    0.61
   4  -5   4    2.52    1.05
  -4   5  -5   -0.05    0.61
   4   5   5    0.32    0.70
   4   5   5    1.35    1.84
   4  -5   5    1.27    0.82
   4   5   5    1.12    1.51
   4  -5   5    1.39    1.49
   4  -5   5    0.80    0.51
  -4   5  -6   18.66    3.84
   4   5   6   24.14    4.87
   4  -5   6   20.26    4.65
   4   5   6   26.18    5.32
   4  -5   6   26.60    5.38
   4  -5   6   18.49    2.32
   4  -5   6   21.88    3.70
  -4   5  -7    2.28    1.09
   4  -5   7    6.27    3.40
   4  -5   7    7.99    3.73
   4   5   7    3.26    1.78
   4   5   7    5.63    2.02
   4  -5   7    4.41    1.44
  -4   5  -8    8.18    2.77
   4   5   8   12.40    4.37
   4   5   8   14.04    4.68
   4  -5   8   11.87    3.20
   4  -5   8   12.82    4.16
   4  -5   9   19.91    6.03
   4   5   9   16.71    4.84
   4   5   9   20.69    5.60
   4  -5   9   20.64    4.80
  -4   5  -9    8.77    2.94
   4  -5  10   12.19    4.79
   4   5  10    6.69    3.60
   4   5  10   12.56    4.69
   4  -5  10    9.94    3.81
   4   5  11    2.36    2.19
   4  -5  11    0.31    1.74
   4  -5  11    0.62    1.46
   4   5  11   -0.06    1.74
   4   5  12   32.25    8.53
   4   5  12   19.23    6.73
   4  -5  12   14.83    5.18
   4  -5  12   33.95    9.19
   4   5  13    2.15    2.46
   4  -5  13    4.10    4.10
   4   5  13    4.56    4.34
   4   5  14    0.12    0.71
  -4  -6  16    4.01    3.66
  -4   6  16    5.23    3.72
  -4  -6  15    2.78    3.72
  -4   6  15   -2.17    2.64
  -4  -6  14   18.23    6.25
  -4   6  14   12.41    5.17
  -4   6  13    3.74    3.01
  -4  -6  13    0.43    1.75
  -4  -6  12    2.47    2.17
  -4   6  12   -0.45    1.33
  -4   6  11  282.31   20.17
  -4  -6  11  268.09   19.59
  -4   6  10   38.29    7.17
  -4  -6  10   39.42    6.93
   4   6 -10   22.53    4.04
   4  -6 -10   31.96    5.06
  -4  -6   9  307.06   18.82
   4  -6  -9  324.35   15.20
  -4   6   9  354.26   20.11
  -4  -6   8  224.16   15.72
  -4   6   8  229.34   15.15
   4  -6  -8  200.44   11.39
  -4   6   8  224.57   14.06
  -4  -6   7    4.55    0.80
  -4  -6   7    3.70    2.04
   4   6  -7    4.94    1.93
   4  -6  -7    1.46    0.48
  -4   6   7    4.27    1.63
  -4   6   7    5.76    2.20
  -4  -6   6   16.90    2.25
   4   6  -6   18.97    4.02
  -4  -6   6   15.85    3.68
   4   6  -6   19.07    3.71
  -4   6   6   20.46    4.05
  -4   6   6   17.90    3.60
   4   6  -6   19.06    4.24
   4  -6  -6   16.03    2.07
   4   6  -5   29.21    5.03
   4   6  -5   29.57    4.63
  -4   6   5   30.40    4.50
   4   6  -5   37.88    4.92
  -4   6   5   25.10    4.14
   4  -6  -5   31.45    3.35
   4   6  -4  730.14   22.50
  -4   6   4  747.44   20.43
  -4   6   4  675.35   20.20
   4   6  -4  787.22   22.79
   4   6  -4  818.32   22.53
   4  -6  -4  844.60   18.74
  -4   6   3  355.22   12.47
   4   6  -3  339.71   14.76
   4   6  -3  336.97   14.00
   4   6  -3  367.38   14.96
   4  -6  -3  362.35   13.14
   4   6  -2   38.04    4.61
  -4   6   2   45.79    3.95
   4   6  -2   47.70    5.25
   4   6  -2   48.14    5.44
  -4   6   2   39.57    4.71
  -4   6   2   44.01    4.29
   4  -6  -2   46.94    4.97
   4  -6  -2   40.92    4.27
   4   6  -1  821.71   21.81
  -4   6   1  904.77   18.81
   4   6  -1  855.51   22.59
   4  -6  -1  887.81   16.23
   4  -6  -1  852.58   22.07
   4  -6   0  669.97   11.85
  -4   6   0  984.56   18.93
   4   6   0  949.37   23.55
   4  -6   0  758.07   18.22
   4   6   0  891.54   23.31
  -4   6   0  830.02   22.34
   4  -6   0  920.81   23.70
   4  -6   1    8.74    1.22
   4  -6   1    3.48    1.38
   4   6   1    7.31    2.00
   4  -6   1    8.64    2.45
   4   6   1    7.13    1.87
  -4   6  -1    8.83    2.03
  -4   6  -1   11.18    2.76
   4   6   1    6.36    1.87
   4   6   2   74.62    6.64
   4  -6   2   42.23    5.09
   4   6   2   68.03    6.49
   4  -6   2   71.20    6.39
  -4   6  -2   73.98    5.98
   4  -6   2   71.79    3.93
  -4   6  -2   73.41    6.70
   4   6   2   66.87    6.55
   4  -6   2   70.49    6.98
   4   6   3    4.91    2.09
  -4   6  -3    5.56    1.95
   4  -6   3    4.98    1.31
   4  -6   3    4.93    1.82
   4  -6   3    3.90    1.68
   4   6   3    5.13    1.88
   4   6   3    3.78    2.01
   4  -6   4    1.02    1.15
  -4   6  -4    0.72    0.97
   4  -6   4   -0.72    0.44
   4  -6   4    0.89    1.32
   4   6   4    2.34    1.09
   4   6   4   -0.04    0.88
   4   6   5    2.54    1.68
   4  -6   5    1.35    0.56
  -4   6  -5    3.84    1.83
   4  -6   5    3.15    1.95
   4   6   5    1.52    0.57
   4  -6   5    0.63    1.02
   4   6   5    2.35    1.65
  -4   6  -6   19.09    3.92
   4   6   6   29.14    5.49
   4  -6   6   27.57    5.57
   4  -6   6   29.72    5.93
   4   6   6   29.26    5.49
   4  -6   6   27.83    4.40
   4  -6   6   20.60    2.42
  -4   6  -7    3.11    1.94
   4  -6   7    3.77    1.57
   4  -6   7    4.59    2.45
   4   6   7    2.91    1.95
   4   6   7    4.05    1.70
   4  -6   7    5.55    3.24
   4  -6   8   27.13    6.23
  -4   6  -8   11.35    3.15
   4   6   8   23.82    5.68
   4   6   8   25.61    6.03
   4  -6   8   26.43    6.07
   4  -6   8   20.43    4.42
   4  -6   9    2.90    2.51
  -4   6  -9    0.78    1.08
   4   6   9    0.40    0.96
   4  -6   9    1.15    1.63
   4   6   9    0.27    0.99
   4   6  10    7.33    3.74
   4   6  10   11.87    5.04
   4  -6  10    9.88    4.39
   4  -6  10    6.20    3.10
   4   6  11    0.57    1.21
   4  -6  11    1.11    1.87
   4   6  11   -0.01    1.13
   4  -6  11   -0.15    0.52
   4   6  12    0.59    1.87
   4  -6  12    1.07    2.38
   4   6  12   -0.44    2.06
   4  -6  13    4.02    3.49
   4   6  13    1.25    1.84
   4   6  13    6.73    4.47
   4   6  14   -0.64    1.69
  -4  -7  16    8.65    5.38
  -4  -7  15   -0.33    1.27
  -4   7  15    3.29    3.35
  -4  -7  14   12.10    5.47
  -4   7  14   11.47    5.09
  -4  -7  13   23.89    6.88
  -4   7  13   25.91    7.04
  -4  -7  12   15.35    3.98
  -4  -7  12   16.52    5.26
  -4   7  12   21.43    6.06
  -4  -7  11    9.50    4.28
  -4   7  11   10.64    4.20
  -4   7  10    4.72    3.04
  -4  -7  10    1.78    1.75
   4   7 -10    1.68    1.33
   4  -7 -10    2.17    1.54
  -4  -7   9  121.89   12.40
  -4   7   9  121.52   12.06
   4  -7  -9   91.07    7.99
   4   7  -9   98.16    8.25
   4  -7  -8    3.36    0.69
   4   7  -8   15.39    3.08
  -4  -7   8   18.58    4.96
  -4   7   8   10.46    3.24
   4  -7  -8   12.12    2.82
  -4   7   8   15.11    4.29
  -4   7   7  105.43    9.89
  -4  -7   7   95.67    3.86
  -4  -7   7   86.57    3.95
   4   7  -7  110.85    8.68
  -4  -7   7  110.38   10.38
  -4   7   7  103.87    9.56
  -4  -7   6  197.00    7.91
   4   7  -6  210.96   14.13
   4   7  -6  209.37   11.85
  -4   7   6  200.70   12.51
   4  -7  -6  197.60    8.56
  -4   7   6  200.23   12.81
  -4   7   5  249.33   12.98
   4   7  -5  255.30   14.19
   4   7  -5  268.42   13.17
  -4   7   5  219.58   12.85
   4  -7  -5  244.02   10.32
   4   7  -5  253.78   14.69
   4   7  -4  277.42   14.14
  -4   7   4  251.57   12.00
   4   7  -4  258.90   14.23
  -4   7   4  247.61   12.88
   4   7  -4  269.73   13.04
   4  -7  -4  277.25   11.60
   4   7  -3  555.44   18.74
   4   7  -3  496.10   18.37
  -4   7   3  526.20   16.22
   4   7  -3  513.18   18.24
  -4   7   3  558.60   17.55
  -4   7   3  478.98   17.23
   4  -7  -3  573.83   17.61
   4   7  -2  120.76    8.30
  -4   7   2  102.28    7.90
  -4   7   2  124.89    7.77
   4   7  -2  114.62    8.46
  -4   7   2  119.72    6.87
   4   7  -2  117.08    8.68
   4  -7  -2  120.20    8.52
   4   7  -1   26.41    4.24
   4  -7  -1   24.18    4.03
  -4   7   1   17.87    3.29
   4   7  -1   22.43    3.74
   4   7  -1   25.55    4.12
  -4   7   1   28.34    3.64
   4  -7  -1   27.81    3.38
   4  -7   0   39.37    3.47
   4   7   0   47.32    5.57
  -4   7   0   58.59    5.12
   4   7   0   56.28    6.08
  -4   7   0   51.49    5.69
   4  -7   0   52.62    5.97
  -4   7  -1  141.91    8.31
   4   7   1  126.07    9.19
  -4   7  -1  124.92    8.98
   4  -7   1  136.22    9.90
   4   7   1  118.13    8.75
   4  -7   2  391.38   10.91
  -4   7  -2  409.39   15.07
   4  -7   2  389.43   15.25
   4   7   2  398.71   15.56
   4   7   2  372.75   15.93
  -4   7  -2  410.37   16.44
   4  -7   2  404.97   17.64
   4   7   2  357.28   15.94
   4   7   3  381.48   16.85
   4  -7   3  428.08   16.98
   4  -7   3  416.80   12.23
   4   7   3  441.43   18.37
   4   7   3  428.37   17.14
  -4   7  -3  417.32   16.78
   4  -7   3  435.37   19.31
   4   7   4  112.41    9.67
   4  -7   4  116.67    7.45
   4  -7   4  114.99    9.46
   4   7   4  114.73    9.58
   4   7   4  124.51   10.45
  -4   7  -4  113.25    8.88
   4  -7   4  122.22   10.77
   4  -7   5  123.48   11.44
   4  -7   5  113.35   10.14
   4   7   5  123.49   10.53
   4  -7   5  116.28    8.33
  -4   7  -5  101.75    8.68
   4  -7   6    9.06    2.64
  -4   7  -6   12.76    3.30
   4  -7   6   12.26    3.57
   4  -7   6   13.54    4.14
   4   7   6   12.50    3.85
   4   7   6   12.85    3.66
   4  -7   7    1.62    1.30
  -4   7  -7    1.93    1.69
   4   7   7    0.92    1.50
   4  -7   7    3.67    2.83
   4  -7   7    3.16    2.60
   4   7   7    1.82    1.51
  -4   7  -8   10.36    3.22
   4   7   8   20.77    5.47
   4  -7   8   16.73    5.22
   4  -7   8   22.27    5.81
   4   7   8   16.50    4.96
   4  -7   8   16.08    3.98
   4  -7   9   10.46    4.15
  -4   7  -9    4.44    2.12
   4   7   9    7.59    3.60
   4   7   9    6.47    3.23
   4  -7   9    6.63    3.70
   4  -7   9    5.98    2.35
   4  -7  10   14.17    5.45
   4   7  10   10.57    5.21
   4   7  10   15.37    5.17
   4  -7  10    9.59    3.48
   4   7  11    1.21    1.51
   4   7  11   -1.00    1.83
   4  -7  11   -1.27    1.94
   4  -7  11    0.40    0.80
   4  -7  12   17.26    6.41
   4   7  12    5.15    3.47
   4   7  12   11.08    5.38
   4   7  13   -0.51    0.99
   4  -7  13   -0.07    0.49
   4   7  13   -0.71    2.32
   4   7  14    2.07    2.44
  -4  -8  16    1.09    1.78
  -4  -8  15   -0.49    1.30
  -4   8  15    0.57    0.71
  -4  -8  14   10.57    5.38
  -4   8  14    9.83    4.77
  -4  -8  13    6.39    3.87
  -4   8  13    5.89    3.61
  -4  -8  12    0.05    0.69
  -4   8  12    0.57    0.84
  -4  -8  11   28.24    6.92
  -4   8  11   29.79    6.98
  -4  -8  10   12.15    4.02
  -4   8  10   13.44    4.44
   4   8 -10    6.42    2.09
   4  -8 -10    7.05    2.22
  -4  -8   9  124.71   13.05
  -4   8   9  124.23   12.49
   4  -8  -9   64.43    6.42
   4   8  -9   66.61    6.81
  -4  -8   8   49.78    7.58
   4  -8  -8   48.94    5.40
  -4   8   8   56.75    7.84
   4   8  -8   52.48    5.99
  -4  -8   7   10.64    1.53
  -4   8   7    9.92    3.13
  -4  -8   7   12.00    3.48
   4   8  -7   10.13    2.65
  -4   8   7   10.23    3.11
  -4  -8   7    4.86    1.06
   4   8  -7   14.27    4.21
   4   8  -6   40.01    6.47
  -4   8   6   37.93    5.57
  -4   8   6   36.95    5.63
   4   8  -6   36.91    5.02
   4   8  -5  197.32   13.49
  -4   8   5  183.07   11.42
  -4   8   5  186.10   12.11
   4   8  -5  213.04   12.02
   4   8  -4    1.19    1.28
  -4   8   4    2.80    1.54
   4   8  -4    3.24    1.89
   4   8  -4    1.25    1.14
  -4   8   4    2.56    1.40
  -4   8   3   28.40    3.89
  -4   8   3   29.13    4.73
  -4   8   3   30.60    4.35
   4   8  -3   33.36    5.00
   4   8  -3   29.72    4.50
   4   8  -3   28.67    4.48
   4   8  -2  252.50   13.35
   4   8  -2  298.21   13.86
  -4   8   2  278.47   12.41
  -4   8   2  249.67   12.91
   4   8  -2  254.18   13.11
   4   8  -1   46.35    5.23
   4   8  -1   39.96    5.49
   4  -8  -1   31.58    4.12
   4   8  -1   47.92    5.88
  -4   8   1   51.98    5.35
  -4   8   1   45.67    5.53
   4  -8  -1   57.13    6.37
   4  -8   0  725.24   17.36
   4   8   0  710.16   19.18
   4   8   0  710.66   22.85
  -4   8   0  695.19   19.16
   4  -8   0  731.14   23.26
   4   8   0  645.13   21.59
   4   8   1   35.18    5.11
  -4   8  -1   35.37    4.39
   4   8   1   39.35    4.34
  -4   8  -1   36.60    4.99
   4   8   1   36.31    5.22
   4  -8   1   41.23    5.80
  -4   8  -2    3.76    1.87
   4  -8   2    3.59    2.01
   4  -8   2    4.31    1.82
   4   8   2    2.61    1.63
   4   8   2    4.09    1.62
  -4   8  -2    4.11    1.51
   4  -8   2    1.85    0.87
   4   8   2    2.23    1.27
   4   8   3  216.38   13.31
   4  -8   3  213.48   12.21
   4   8   3  218.76   12.40
  -4   8  -3  198.52   11.79
   4   8   3  222.84   13.70
  -4   8  -3  226.18   12.93
   4  -8   3  230.93   14.37
   4  -8   3  221.35    9.61
   4  -8   4   21.61    4.88
  -4   8  -4   23.80    4.58
   4  -8   4   23.07    4.20
   4   8   4   20.22    4.20
   4   8   4   21.61    4.92
   4  -8   4   20.08    3.22
   4   8   4   19.94    4.34
  -4   8  -5    3.23    1.66
   4  -8   5    4.44    1.75
   4  -8   5    5.82    2.65
   4  -8   5    4.40    2.20
   4   8   5    5.57    2.41
   4   8   5    7.81    3.03
  -4   8  -6    9.91    2.98
   4  -8   6   19.76    4.84
   4  -8   6   16.84    4.18
   4   8   6   18.63    4.65
   4  -8   6   18.63    3.89
  -4   8  -7    5.44    2.07
   4  -8   7    6.12    2.61
   4   8   7    6.37    3.01
   4  -8   7   10.64    4.28
   4  -8   7   10.74    3.84
   4   8   7    5.94    2.77
   4  -8   8   16.85    4.11
  -4   8  -8    9.20    2.98
   4   8   8   19.25    5.30
   4  -8   8   19.25    5.57
   4   8   8   18.31    5.36
   4  -8   8   19.59    5.42
   4  -8   9    2.88    0.96
   4   8   9   -0.30    0.32
   4  -8   9    1.87    2.90
   4   8   9    1.97    1.97
   4  -8   9    1.41    1.53
   4  -8  10   11.37    5.09
   4   8  10   12.63    5.05
   4   8  10   10.49    4.33
   4  -8  10   13.36    5.07
   4  -8  10    6.66    2.90
   4  -8  11    2.99    3.24
   4   8  11    5.16    3.57
   4   8  11    1.62    2.19
   4  -8  12    7.00    4.40
   4   8  12    0.83    1.07
   4   8  12    8.51    5.00
   4   8  13   -0.56    1.47
   4   8  13    0.26    0.59
   4  -8  13   -0.11    1.53
  -4  -9  15    0.48    0.58
  -4   9  15    0.63    2.06
  -4  -9  14    1.06    1.62
  -4   9  14   -0.76    1.25
  -4  -9  13    1.78    2.33
  -4   9  13    1.88    2.06
  -4  -9  12   12.79    4.97
  -4   9  12    8.47    4.16
  -4  -9  11    1.53    1.57
  -4   9  11    0.24    1.28
  -4  -9  10    6.11    3.13
  -4   9  10    4.60    2.92
   4   9  -9    7.43    2.34
  -4   9   9   15.00    4.31
   4  -9  -9    8.44    2.29
   4  -9  -8   21.52    3.57
   4   9  -8   33.86    4.98
  -4  -9   8   36.59    6.76
  -4   9   8   34.67    6.25
  -4   9   7   44.66    6.55
  -4  -9   7   37.64    3.27
   4   9  -7   50.75    8.03
  -4   9   7   44.98    6.79
  -4  -9   7   22.62    2.63
   4   9  -7   44.66    5.73
  -4  -9   6    0.11    0.37
  -4   9   6   -0.01    0.64
   4   9  -6    1.39    1.21
  -4   9   6   -0.65    1.40
  -4   9   5   31.96    4.91
   4   9  -5   30.23    4.67
   4   9  -5   27.01    5.22
  -4   9   5   23.64    4.43
   4   9  -4    2.12    1.33
   4   9  -4    1.13    0.34
  -4   9   4    3.51    1.88
  -4   9   4    3.71    1.69
  -4   9   4    2.07    1.71
   4   9  -3   -1.51    1.13
  -4   9   3    0.74    0.49
  -4   9   3    0.96    0.94
   4   9  -3    0.84    1.51
   4   9  -3    0.17    1.01
  -4   9   3    1.02    1.51
   4   9  -2   65.79    7.24
  -4   9   2   62.80    6.30
  -4   9   2   65.32    7.21
   4   9  -2   68.04    7.14
   4   9  -2   78.40    7.32
   4   9  -1    4.85    2.01
   4   9  -1    7.44    2.56
   4  -9  -1    3.48    1.49
   4   9  -1    3.78    1.79
  -4   9   1    6.13    2.01
  -4   9   1    4.20    1.97
   4   9   0  310.73   16.20
  -4   9   0  288.21   13.30
   4   9   0  312.42   13.18
  -4   9   0  275.06   14.08
   4  -9   0  312.75   16.08
   4  -9   0  248.91   11.52
   4   9   0  286.57   14.80
   4   9   1  106.52    9.09
  -4   9  -1  115.01    8.45
   4   9   1  115.68    9.96
   4   9   1   83.25    6.41
   4  -9   1   94.94    6.71
  -4   9  -1  104.42    8.62
   4  -9   1  124.88   10.55
   4   9   2   90.56    8.76
   4   9   2   88.65    8.78
  -4   9  -2   98.18    8.28
   4  -9   2   92.53    7.42
   4   9   2   99.94    7.88
   4   9   2   97.25    6.39
  -4   9  -2   89.11    8.11
   4  -9   2  111.02   10.29
   4  -9   3  164.75    9.25
   4   9   3  147.63   11.74
   4  -9   3  148.98   10.14
   4   9   3  156.85   10.62
  -4   9  -3  172.69   11.67
   4   9   3  146.99    7.45
   4   9   3  149.83   11.72
  -4   9  -3  135.29   10.18
   4  -9   3  154.12   12.41
  -4   9  -4   18.94    3.78
   4  -9   4   15.38    4.23
   4  -9   4   16.61    2.98
   4  -9   4   20.46    4.17
   4   9   4   19.17    4.08
   4   9   4   20.54    4.65
  -4   9  -5    5.81    2.12
   4  -9   5    6.08    2.04
   4  -9   5    5.59    2.80
   4  -9   5    4.30    2.12
   4   9   5    7.18    2.77
   4   9   5    6.47    1.97
  -4   9  -6    1.59    1.28
   4  -9   6    2.71    1.37
   4  -9   6    3.45    2.04
   4  -9   6    0.49    0.64
   4   9   6    0.15    0.83
   4   9   6    1.43    1.24
  -4   9  -7    6.61    2.50
   4  -9   7   14.19    3.84
   4  -9   7   13.89    4.20
   4  -9   7   17.57    5.05
   4   9   7   14.02    4.15
   4  -9   8   15.06    4.62
   4  -9   8   11.87    3.64
   4  -9   8   19.99    5.68
   4   9   8   11.22    4.08
   4   9   8   14.09    4.75
  -4   9  -8    6.45    2.42
   4  -9   9    5.09    2.60
   4  -9   9    7.87    4.08
   4   9   9    4.21    2.59
   4  -9   9    6.20    3.87
   4   9   9    2.26    2.28
   4   9  10   11.78    4.88
   4   9  10    6.81    3.66
   4  -9  10   12.51    5.55
   4  -9  10   15.37    5.67
   4  -9  11    5.36    4.16
   4   9  11    0.49    1.30
   4   9  11    2.60    2.60
   4  -9  11    2.73    3.45
   4  -9  12   27.76    8.52
   4   9  12    8.41    4.33
   4   9  12   22.76    8.05
   4   9  13   -0.46    1.28
   4   9  13    4.33    3.79
   4  -9  13    0.61    1.24
  -4 -10  15    0.74    2.12
  -4  10  15    0.14    2.13
  -4 -10  14    2.61    2.14
  -4  10  14    0.99    1.49
  -4 -10  13   -0.56    1.12
  -4  10  13   -0.68    1.24
  -4 -10  12   10.59    4.92
  -4  10  12   10.81    4.48
  -4 -10  11    1.53    2.03
  -4  10  11   -0.36    0.86
  -4 -10  10    1.58    2.13
  -4  10  10   -1.63    2.20
   4  10  -9   14.44    3.34
   4 -10  -9   16.10    3.07
  -4  10   9   23.85    5.30
   4  10  -8   -0.19    0.71
   4  10  -8    2.63    2.40
  -4 -10   8    1.19    1.65
  -4  10   8    0.89    1.72
  -4  10   7    5.29    2.47
   4  10  -7    1.70    0.78
  -4  10   7    2.06    2.14
   4  10  -7    5.42    2.97
   4  10  -6    2.69    1.06
  -4  10   6    2.78    1.81
   4  10  -6    1.85    2.15
  -4 -10   6    0.13    0.34
  -4  10   6   -0.06    0.99
  -4  10   5    1.54    1.44
  -4  10   5    3.96    1.89
   4  10  -5    1.62    1.35
  -4  10   5    2.23    1.71
   4  10  -5    3.58    1.56
   4  10  -4   16.10    4.14
  -4  10   4   13.50    3.28
   4  10  -4   16.32    3.77
  -4  10   4   12.40    3.05
  -4  10   4   13.66    3.57
   4  10  -3  139.13   11.24
  -4  10   3  121.01   10.15
   4  10  -3  141.67   10.73
  -4  10   3  132.80    9.90
   4  10  -2  700.69   23.98
   4  10  -2  662.85   24.22
  -4  10   2  675.77   22.02
  -4  10   2  615.49   22.19
   4  10  -1    0.72    0.67
  -4  10   1   -0.61    0.82
  -4  10   1    0.72    1.56
   4  10  -1    1.16    0.77
   4  10  -1   -0.64    1.12
   4  10   0  382.33   17.95
   4  10   0  405.89   19.69
  -4  10   0  395.86   16.52
  -4  10   0  376.07   17.10
   4  10   0  423.13   16.02
   4  10   1   44.72    6.16
   4  10   1   39.55    4.71
  -4  10  -1   50.07    5.91
   4  10   1   50.90    7.02
   4 -10   1   49.23    6.92
  -4  10  -1   46.57    6.06
   4  10   2   97.56    9.73
   4  10   2  101.72    9.72
   4  10   2   98.32    7.81
  -4  10  -2   88.03    8.39
  -4  10  -2   93.96    8.72
   4 -10   2  119.01   11.02
   4  10   2   98.69    6.63
   4 -10   3   17.62    4.50
   4 -10   3   16.80    3.49
   4  10   3   16.91    3.43
  -4  10  -3   15.28    3.67
   4  10   3   15.75    4.34
   4 -10   3   16.86    3.14
   4  10   3   16.03    2.47
   4  10   3   16.65    4.34
  -4  10  -3   14.13    3.36
   4 -10   4  152.75    9.83
   4 -10   4  151.54   11.27
   4  10   4  130.10   10.38
   4  10   4  149.37   12.80
   4  10   4  119.64    5.93
  -4  10  -4  132.72   10.41
   4 -10   4  172.63   14.15
  -4  10  -4  149.14   11.59
   4  10   5    0.06    0.13
   4 -10   5    0.26    1.00
   4  10   5   -1.41    0.81
   4 -10   5    0.75    1.06
   4  10   5    1.87    1.81
   4 -10   5    2.03    0.51
  -4  10  -5   -0.04    0.71
   4 -10   6    9.54    2.79
   4 -10   6   10.76    3.85
   4 -10   6   10.34    3.24
   4  10   6   10.98    3.58
   4  10   6   10.73    3.59
  -4  10  -6   11.79    3.30
   4 -10   7    1.82    1.50
   4 -10   7    2.19    2.34
   4 -10   7    2.96    2.36
   4  10   7    3.76    2.07
   4  10   7    1.15    0.88
  -4  10  -7    1.59    1.24
   4 -10   8    7.72    3.61
   4 -10   8   16.36    5.42
   4 -10   8   10.09    3.41
   4  10   8   10.98    4.29
   4  10   9    8.78    3.67
   4 -10   9   18.91    6.23
   4 -10   9   14.80    4.97
   4 -10  10   18.72    6.30
   4  10  10    4.99    2.96
   4 -10  10   19.64    6.80
   4  10  10   23.60    7.21
   4  10  11    1.87    1.90
   4  10  11    7.15    4.23
   4 -10  11    5.63    3.59
   4 -10  11    5.97    3.55
   4 -10  12    0.63    2.28
   4  10  12    0.44    1.81
   4  10  12    3.20    3.47
   4  10  13    0.61    2.40
   4 -10  13    0.64    1.71
   4  10  13    1.27    2.02
  -4 -11  15    1.62    2.60
  -4 -11  14    3.62    3.27
  -4  11  14    1.38    1.97
  -4 -11  13    6.08    4.16
  -4  11  13    1.72    2.20
  -4 -11  12    1.78    2.82
  -4  11  12    3.48    2.97
  -4 -11  11    1.60    1.57
  -4  11  11    1.76    2.32
  -4 -11  10   13.57    5.11
  -4  11  10    6.61    2.76
  -4  11   9   13.38    4.29
  -4 -11   9   16.63    5.22
   4  11  -9    7.18    2.50
   4  11  -8    2.77    2.66
  -4  11   8    1.34    0.65
   4  11  -8    0.42    0.89
  -4 -11   8    2.96    1.53
  -4  11   7   27.92    5.82
   4  11  -7   30.03    6.71
   4  11  -7   29.33    4.92
  -4  11   7   28.76    5.99
   4  11  -6   29.52    6.18
  -4  11   6   28.78    5.74
  -4  11   6   26.72    5.18
   4  11  -6   25.93    4.74
  -4  11   5    2.00    2.20
  -4  11   5    0.44    1.62
   4  11  -5    0.89    1.00
  -4  11   5    1.20    1.56
   4  11  -5    0.78    0.99
   4  11  -4   27.23    4.87
  -4  11   4   28.58    5.23
   4  11  -4   32.99    5.98
  -4  11   4   21.34    4.61
   4  11  -3   31.51    5.32
   4  11  -3   34.32    6.17
  -4  11   3   29.47    5.18
  -4  11   3   28.96    5.15
   4  11  -2   16.69    4.29
   4  11  -2   14.32    3.58
  -4  11   2   16.41    3.85
  -4  11   2   16.54    4.03
  -4  11   1    2.42    1.25
   4  11  -1    0.11    1.30
   4  11  -1    0.27    0.65
  -4  11   1    2.52    1.45
   4  11   0   52.46    6.90
  -4  11   0   53.82    6.76
  -4  11   0   59.93    6.94
   4  11   0   63.80    8.21
   4  11   1   63.53    7.59
  -4  11  -1   74.02    7.59
   4  11   1   79.54    9.20
  -4  11  -1   70.81    7.69
   4  11   2  292.45   17.89
   4  11   2  271.43   16.46
  -4  11  -2  293.69   15.97
  -4  11  -2  277.99   15.33
   4 -11   2  326.32   18.99
  -4  11  -3   71.88    8.14
   4 -11   3   65.73    6.85
   4  11   3   63.05    6.82
   4  11   3   80.55    9.58
  -4  11  -3   64.13    7.67
   4 -11   3   77.56    9.86
   4 -11   4   21.89    5.63
   4 -11   4   13.94    3.46
   4  11   4   16.19    3.93
   4 -11   4   12.74    3.17
  -4  11  -4   13.64    3.83
   4  11   4   13.38    4.09
  -4  11  -4   14.36    3.51
   4 -11   5    3.49    2.48
   4 -11   5   -0.93    1.11
   4 -11   5    0.61    0.92
   4  11   5    1.09    1.01
   4  11   5    1.33    0.76
  -4  11  -5    1.16    1.47
   4 -11   6    9.64    2.90
   4 -11   6   13.29    4.73
   4 -11   6    9.31    3.14
   4  11   6   11.59    3.71
   4  11   6   12.73    4.29
  -4  11  -6    6.71    2.63
   4 -11   7    0.97    1.39
   4  11   7    0.93    1.94
   4 -11   7    0.18    1.25
   4 -11   7    1.06    2.03
   4  11   7   -0.72    1.43
  -4  11  -7    0.27    0.71
   4 -11   8   20.64    6.63
   4  11   8    4.85    2.67
   4 -11   8   15.93    4.41
   4  11   8   12.42    4.98
   4 -11   8    9.56    3.80
   4 -11   9    2.28    1.96
   4  11   9    0.62    1.01
   4  11   9    1.02    2.63
   4 -11   9    1.13    2.27
   4 -11  10    1.06    1.74
   4  11  10    0.17    0.77
   4 -11  10    0.82    1.97
   4 -11  11    2.08    2.29
   4  11  11    0.75    0.93
   4 -11  11    0.84    3.49
   4 -11  12   22.59    7.58
   4  11  12    8.11    4.47
   4 -11  12   32.18   10.07
   4 -11  13    2.38    2.25
   4  11  13    3.10    2.92
  -4 -12  15    2.57    2.51
  -4  12  14    3.40    3.03
  -4 -12  14    7.32    5.07
  -4 -12  13    1.82    1.89
  -4  12  13    1.95    2.57
  -4 -12  12   28.12    8.03
  -4  12  12   21.76    6.77
  -4 -12  11    9.94    4.20
  -4  12  11    8.19    4.01
  -4 -12  10   49.25    9.86
  -4  12  10   39.98    8.22
  -4  12   9    7.56    3.55
  -4 -12   9    6.57    4.31
   4  12  -8   54.39    9.52
  -4  12   8   61.50    9.04
   4  12  -7   10.86    4.03
   4  12  -7   12.09    3.36
  -4  12   7    8.18    3.39
   4  12  -6  107.33    9.96
  -4  12   6  115.78   11.09
  -4  12   6  131.62   12.43
  -4  12   6  114.78   11.79
   4  12  -6  128.97   13.11
   4  12  -5    7.30    3.35
   4  12  -5    4.10    2.56
  -4  12   5    6.73    2.71
  -4  12   5    5.32    2.22
  -4  12   5    4.69    2.10
  -4  12   4   20.37    4.58
   4  12  -4   23.58    4.88
  -4  12   4   20.66    4.69
   4  12  -4   24.37    5.57
  -4  12   3   22.45    4.93
   4  12  -3   21.26    4.84
   4  12  -3   23.15    4.79
  -4  12   3   23.02    4.78
  -4  12   2    0.23    0.64
  -4 -12   2    0.63    0.63
   4  12  -2    0.71    1.25
  -4  12   2    0.17    0.72
  -4  12   2    2.59    1.68
   4  12  -2    0.49    0.55
   4  12  -1   46.65    6.86
  -4 -12   1   32.03    4.36
   4  12  -1   50.02    7.42
  -4  12   1   51.64    6.95
  -4  12   1   44.16    6.56
   4  12   0   46.18    7.29
  -4  12   0   46.48    6.41
  -4  12   0   43.69    6.38
   4  12   0   43.41    6.41
  -4  12  -1    0.75    0.86
   4  12   1    0.04    1.39
   4  12   1    2.63    2.73
  -4  12  -1    2.17    0.63
  -4  12  -2   72.29    8.46
   4  12   2   81.10   10.26
  -4  12  -2   66.11    7.95
   4 -12   2   81.29    9.86
   4  12   3  109.18   11.53
   4 -12   3   98.49    8.24
   4  12   3   91.57    8.13
  -4  12  -3  106.13   10.47
   4 -12   3  124.92   12.99
  -4  12  -3  105.71    9.83
   4 -12   4   99.56    9.03
   4  12   4   85.79    8.56
  -4  12  -4   80.28    8.78
   4 -12   4  104.17    9.00
  -4  12  -4   99.14   10.68
   4  12   4  100.89   11.63
   4 -12   4  116.16   12.63
   4 -12   5   26.05    6.25
  -4  12  -5   16.23    3.89
   4 -12   5   16.00    3.72
   4  12   5   15.89    3.97
   4  12   5   21.90    5.65
  -4  12  -5   19.63    4.99
   4 -12   5   19.34    4.37
   4 -12   6    3.80    1.83
   4 -12   6    5.78    2.77
   4  12   6    2.94    1.83
  -4  12  -6    2.36    1.49
   4 -12   6    7.94    3.72
   4  12   6    7.83    3.60
   4 -12   7    1.43    1.46
   4 -12   7   -1.65    1.18
   4 -12   7    0.80    1.44
   4  12   7    0.32    0.93
   4  12   7    2.40    2.63
  -4  12  -7   -0.27    0.58
   4 -12   8    2.91    2.56
   4 -12   8    2.84    2.36
   4  12   8    0.89    1.26
   4  12   8    1.11    2.25
   4 -12   9   11.42    4.36
   4 -12   9   16.31    5.98
   4  12   9    2.70    2.38
   4  12   9   10.11    4.86
   4 -12  10    3.53    2.69
   4 -12  10    1.49    2.59
   4  12  10    2.36    2.90
   4  12  10    1.11    1.85
   4 -12  11   11.73    5.47
   4  12  11    4.30    3.36
   4 -12  11   11.86    6.07
   4  12  11   12.55    6.19
   4 -12  12    0.57    1.95
   4 -12  12    4.91    5.29
   4  12  12    0.04    1.00
   4  12  12    0.95    1.41
   4 -12  13    6.79    4.71
  -4 -13  14   24.70    8.27
  -4  13  14   21.68    7.71
  -4 -13  13    2.94    3.07
  -4  13  13   -0.19    0.61
  -4 -13  12    3.35    3.01
  -4  13  12    1.50    1.49
  -4  13  11   12.56    4.78
  -4 -13  11    8.97    4.81
  -4 -13  10    8.78    4.85
  -4  13  10   11.30    4.86
   4  13  -9   19.66    5.62
  -4  13   9   14.56    4.69
  -4 -13   9   18.33    6.56
   4  13  -8   36.82    7.93
   4  13  -8   16.04    4.03
  -4  13   8   34.13    7.06
   4  13  -7    2.06    1.53
   4  13  -7    7.58    3.99
  -4  13   7    6.74    2.90
  -4  13   7    3.87    2.28
   4  13  -6   11.72    3.55
   4  13  -6   16.90    5.05
  -4  13   6   11.17    3.95
  -4  13   6   12.44    4.37
  -4  13   6   12.26    3.95
   4  13  -5   39.42    7.53
  -4  13   5   34.96    6.35
   4  13  -5   32.85    5.75
  -4  13   5   30.84    6.10
   4  13  -4   48.65    7.32
   4  13  -4   55.44    8.51
  -4  13   4   52.51    7.56
  -4  13   4   50.08    7.57
   4  13  -3   34.71    6.31
   4  13  -3   35.13    6.62
  -4  13   3   33.05    5.78
  -4  13   3   30.08    5.59
  -4  13   2   21.51    4.86
  -4  13   2   24.04    5.04
   4  13  -2   24.16    4.96
   4  13  -2   24.61    5.34
   4  13  -1   39.44    6.94
  -4  13   1   35.65    6.04
   4  13  -1   32.66    5.82
  -4  13   1   32.21    5.92
  -4  13   0   82.77    9.22
  -4  13   0   88.61    9.47
   4  13   0   80.54    9.36
   4  13   0  101.61   11.60
   4  13   1   85.00   10.65
  -4  13  -1   74.86    8.59
  -4  13  -1   73.43    8.51
   4  13   2   92.34   11.20
  -4  13  -2   74.78    9.06
  -4  13  -2   77.20    8.77
  -4  13  -3   37.60    6.61
   4 -13   3   45.01    8.14
   4  13   3   40.38    7.34
  -4  13  -3   34.30    5.88
   4 -13   4   23.91    4.62
   4 -13   4   38.32    7.83
   4 -13   4   22.25    4.31
   4  13   4   15.16    3.65
  -4  13  -4   28.88    6.22
   4  13   4   26.61    6.42
  -4  13  -4   28.20    5.53
   4 -13   5   13.06    5.34
   4 -13   5    6.66    2.40
   4 -13   5    5.06    2.39
   4  13   5    3.79    1.98
  -4  13  -5    4.61    2.27
  -4  13  -5    3.47    1.97
   4  13   5    7.49    3.66
   4 -13   6    1.49    0.96
   4 -13   6   -0.12    0.89
   4 -13   6    1.03    1.74
   4  13   6    0.31    1.01
   4  13   6    1.74    1.06
  -4  13  -6    0.50    0.99
   4 -13   7    3.20    2.16
   4 -13   7    1.41    1.72
   4  13   7    0.37    0.34
   4  13   7    0.34    2.09
   4 -13   8    1.98    3.09
   4 -13   8    0.49    0.63
   4  13   8   -0.13    0.26
   4  13   8    1.72    3.08
   4 -13   9    1.19    2.54
   4 -13   9   -0.72    1.15
   4  13   9    0.52    1.18
   4  13   9   -0.59    1.64
   4  13  10    2.40    2.65
   4 -13  10    6.37    3.73
   4  13  10    1.76    1.93
   4 -13  10    8.50    5.43
   4 -13  11   10.48    4.75
   4  13  11   13.98    5.49
   4 -13  11   26.88    8.78
   4  13  11   18.10    7.50
   4 -13  12    4.22    4.05
   4 -13  12   -0.32    0.95
   4  13  12    1.32    2.36
   4  13  12    2.01    2.17
  -4 -14  14   15.34    6.64
  -4 -14  13    7.31    4.90
  -4  14  13    2.99    2.85
  -4 -14  12   27.99    8.52
  -4  14  12    9.65    4.72
  -4 -14  11   15.20    5.85
  -4  14  11    3.58    2.47
  -4 -14  10   20.54    6.80
  -4  14  10   13.31    4.97
   4  14  -9    0.44    0.53
  -4  14   9    0.65    1.43
  -4  14   9    3.67    2.84
  -4 -14   9   -0.38    1.82
   4  14  -8   23.10    6.69
  -4  14   8   16.53    5.32
  -4  14   8   18.31    5.87
   4  14  -7    5.87    3.36
   4  14  -7    3.55    2.03
  -4  14   7    5.94    3.34
  -4  14   7    8.32    3.76
   4  14  -6   24.22    5.45
   4  14  -6   28.05    6.66
  -4  14   6   24.23    6.05
  -4  14   5   11.93    3.96
   4  14  -5    9.12    3.65
   4  14  -5    9.84    4.08
  -4  14   5    9.63    3.42
  -4  14   4    5.16    2.61
   4  14  -4    4.61    2.82
  -4  14   4    4.30    2.61
   4  14  -4    6.54    3.52
  -4  14   3    1.52    1.30
   4  14  -3    1.37    1.27
   4  14  -3    4.49    3.21
  -4  14   3    4.11    2.35
  -4  14   2   65.70    8.88
   4  14  -2   58.36    8.79
  -4  14   2   62.44    8.52
   4  14  -2   61.54    8.53
   4  14  -1    1.39    1.45
  -4  14   1    1.82    1.96
  -4  14   1    0.50    1.06
  -4  14   0   84.26    9.60
  -4  14   0   94.04   10.11
   4  14   0  100.66   11.93
   4  14   1   87.39   11.48
  -4  14  -1   80.05    9.51
  -4  14  -1   73.73    8.94
  -4  14  -2    9.26    3.41
  -4  14  -2    7.45    3.04
   4  14   2   17.58    5.68
  -4  14  -3   74.44    9.70
   4  14   3   88.12   11.67
  -4  14  -3   68.86    8.56
   4 -14   3   86.10   11.40
   4 -14   4   22.95    5.70
   4 -14   4   14.90    3.55
   4  14   4   10.59    3.02
  -4  14  -4   19.16    5.12
   4 -14   4   14.48    3.78
   4  14   4   22.02    6.07
  -4  14  -4   15.53    4.02
   4 -14   5   31.03    7.23
   4 -14   5   22.26    4.68
   4  14   5   15.54    3.96
   4 -14   5   29.90    5.76
  -4  14  -5   18.56    5.23
   4  14   5   32.98    7.62
  -4  14  -5   11.99    3.67
   4 -14   6   32.82    8.00
   4 -14   6   24.24    5.36
   4  14   6   12.66    3.95
   4  14   6   32.87    7.87
  -4  14  -6   11.58    3.57
   4 -14   7    5.00    3.98
   4 -14   7    0.34    1.00
   4  14   7    0.29    0.51
   4  14   7    1.98    2.40
   4 -14   8    5.67    4.24
   4 -14   8   -0.30    0.30
   4  14   8    0.59    1.30
   4  14   8    6.43    4.34
   4 -14   9    3.23    4.46
   4 -14   9    1.85    2.12
   4  14   9    0.71    1.27
   4  14   9    4.12    3.51
   4  14  10   -0.13    0.55
   4  14  10   -0.04    0.45
   4  14  11   -0.12    1.54
   4 -14  11    2.12    2.95
  -4  15  13    0.39    1.59
  -4 -15  13    2.65    3.01
  -4 -15  12    1.81    3.49
  -4  15  12    0.93    1.38
  -4  15  11    4.67    3.01
  -4 -15  11   16.03    6.49
  -4 -15  10    3.04    3.11
  -4  15  10    1.44    2.02
  -4  15  10    0.12    1.62
  -4 -15   9   17.62    6.39
   4  15  -9   16.69    6.48
  -4  15   9   12.47    4.50
  -4  15   9   13.77    4.66
  -4  15   8   20.22    5.84
   4  15  -8   21.19    6.82
  -4  15   8   19.45    5.89
   4  15  -7    2.50    1.70
  -4  15   7    5.63    2.86
   4  15  -6   76.52   11.71
  -4  15   6   79.28   10.78
   4  15  -5   61.66   10.16
  -4  15   5   65.11    9.47
  -4  15   5   60.49    9.31
  -4  15   4    3.04    2.19
   4  15  -4    0.90    2.39
  -4  15   4    1.31    1.97
   4  15  -3   54.68    9.00
  -4  15   3   54.82    8.62
  -4  15   3   38.70    7.15
  -4  15   2    2.64    1.57
   4  15  -2    0.25    2.41
  -4  15   2    2.50    1.82
  -4  15   1    4.63    2.83
  -4  15   1    5.89    2.92
   4  15  -1    6.66    3.39
   4  15   0   45.15    8.32
  -4  15   0   46.63    7.57
  -4  15   0   40.64    6.98
  -4  15  -1  148.07   13.39
  -4  15  -1  129.21   12.32
   4  15   1  157.85   15.68
  -4  15  -2  150.48   13.99
  -4  15  -2  146.08   12.92
   4  15   2  167.49   16.69
   4 -15   3   33.81    7.72
   4  15   3   31.55    7.21
  -4  15  -3   22.59    5.15
  -4  15  -3   24.60    5.85
  -4  15  -4   38.92    7.63
   4  15   4   51.20    9.31
   4 -15   4   62.56   10.24
   4  15   5    6.52    3.62
  -4  15  -5    0.65    1.20
  -4  15  -5    0.86    1.21
   4 -15   5    5.66    3.98
   4  15   6   18.27    5.91
   4 -15   6   26.22    7.53
  -4  15  -6    7.39    2.95
   4  15   7    2.39    3.38
   4 -15   7   -0.57    0.42
   4 -15   8    3.41    3.52
   4  15   8    0.72    2.02
   4  15   9    1.51    2.10
   4 -15   9    1.28    1.83
   4 -15  10    1.96    2.94
   4  15  10    0.63    2.54
   4 -15  11    5.53    4.58
  -4 -16  13   13.18    6.20
  -4 -16  12    1.81    2.15
  -4  16  12    1.12    2.19
  -4  16  12    0.77    1.44
  -4 -16  11   13.08    6.35
  -4  16  11    4.06    2.85
  -4  16  11    3.52    3.05
  -4  16  10    3.60    2.32
  -4  16  10    3.29    2.89
   4  16  -9   -1.03    1.84
  -4 -16   9    0.14    1.32
  -4  16   9    1.53    1.20
   4  16  -8   55.23   10.99
  -4  16   8   44.29    9.01
   4  16  -7   -1.09    1.45
  -4  16   7   -0.02    0.58
  -4  16   6    6.62    2.67
   4  16  -6   11.39    4.84
   4  16  -5    3.70    2.21
  -4  16   5   -0.21    1.24
  -4  16   4   36.21    7.39
   4  16  -4   43.14    8.50
  -4  16   4   34.54    7.21
   4  16  -3  182.23   17.15
  -4  16   3  191.20   16.80
  -4  16   3  164.28   15.34
   4  16  -2    2.48    3.23
  -4  16   2    0.37    0.74
  -4  16   2    2.92    2.07
  -4  16   1  241.32   18.35
   4  16  -1  242.12   19.59
  -4  16   1  205.71   16.75
  -4  16   0  124.64   12.97
   4  16   0  134.32   15.03
  -4  16   0  127.53   12.75
  -4  16  -1   71.69    9.86
   4  16   1   71.72   11.37
  -4  16  -1   65.80    9.20
   4  16   2   19.47    6.37
  -4  16  -2   18.41    5.29
  -4  16  -2   14.25    4.33
  -4  16  -3    3.42    1.70
   4  16   3    6.49    3.76
  -4  16  -3    3.62    2.21
   4 -16   4    2.61    2.47
  -4  16  -4    0.74    0.82
  -4  16  -4    1.34    1.20
   4 -16   5    2.56    2.97
  -4  16  -5    0.29    0.59
   4  16   5    2.47    2.78
  -4  16  -5   -0.77    0.99
   4 -16   6    4.84    3.51
  -4  16  -6    0.53    1.12
   4  16   6    3.19    3.16
   4 -16   7   -0.76    1.60
   4  16   7    0.02    2.32
   4  16   8   10.80    5.02
   4 -16   8    7.77    4.54
   4 -16   9    1.57    0.76
   4  16   9    2.89    3.02
   4 -16  10   -1.02    2.60
   4  16  10    0.17    1.62
  -4  17  12    4.98    4.02
  -4  17  12    1.58    1.64
  -4 -17  12   10.27    5.99
  -4 -17  11   -1.50    1.83
  -4  17  11    0.64    1.44
  -4 -17  10   15.15    6.38
  -4  17  10    9.66    4.81
  -4 -17   9    2.08    3.19
   4  17  -9    3.03    3.09
  -4  17   9    2.58    2.60
   4  17  -8    6.66    4.03
  -4  17   8    5.35    3.47
  -4  17   7    0.58    0.32
   4  17  -7    3.67    3.42
  -4  17   6    2.35    2.46
   4  17  -6    5.43    3.79
   4  17  -5   72.64   12.00
  -4  17   5   74.02   11.02
  -4  17   4    6.19    3.73
   4  17  -4    5.36    3.65
  -4  17   3   50.79    9.01
   4  17  -3   44.73    8.96
  -4  17   3   42.13    8.12
   4  17  -2    8.14    3.80
  -4  17   2    6.89    3.89
  -4  17   2    8.88    3.91
  -4  17   1   10.81    4.05
   4  17  -1   14.09    5.12
  -4  17   1   14.44    5.03
  -4  17   0    0.76    2.14
   4  17   0    2.25    2.60
  -4  17   0    0.80    0.96
   4  17   1   39.04    8.79
  -4  17  -1   30.83    6.87
  -4  17  -1   34.07    6.90
   4  17   2   31.89    7.82
  -4  17  -2    9.40    4.08
  -4  17  -2   22.88    5.50
   4  17   3    7.93    4.06
  -4  17  -3    2.21    2.01
  -4  17  -3    1.89    1.72
   4 -17   4   12.76    5.28
   4  17   4   12.92    5.21
  -4  17  -4    2.26    1.76
  -4  17  -4    1.33    1.51
   4 -17   5    3.49    3.65
   4  17   5    1.21    2.84
  -4  17  -5    0.12    0.42
  -4  17  -5    0.18    0.67
   4 -17   6    7.83    4.99
  -4  17  -6    1.20    1.78
   4  17   6    4.59    2.53
   4 -17   7   -0.84    1.91
   4  17   7    1.59    2.56
   4  17   8    4.34    3.67
   4 -17   8    3.21    3.47
   4  17   9    0.53    0.89
   4 -17   9    1.59    2.59
  -4 -18  12   -0.80    2.31
  -4 -18  11    5.13    4.37
  -4  18  11    4.39    3.93
   4  18 -10    8.52    5.05
  -4  18  10    1.41    1.82
  -4 -18  10    7.99    4.66
   4  18  -9    1.51    1.89
  -4 -18   9   -1.12    1.40
  -4  18   9   -0.55    1.53
  -4  18   8   10.28    4.79
   4  18  -8   19.95    7.39
   4  18  -7   11.56    5.63
  -4  18   7    5.56    3.08
   4  18  -6    2.86    3.38
  -4  18   6    0.83    1.49
   4  18  -5   42.31    9.64
  -4  18   5   23.34    6.76
  -4  18   4   17.09    6.01
   4  18  -4   17.01    6.42
   4  18  -3   -0.07    1.50
  -4  18   3    3.99    3.27
   4  18  -2   23.07    6.90
  -4  18   2   26.06    6.61
  -4  18   2   21.39    5.94
   4  18  -1   43.52    9.20
  -4  18   1   33.85    7.30
  -4  18   1   36.66    7.61
   4  18   0    2.75    2.35
  -4  18   0    1.97    1.77
  -4  18   0    3.83    2.58
  -4  18  -1    0.21    1.34
  -4  18  -1   -0.23    0.40
   4  18   1   -0.05    1.16
  -4  18  -2   -0.14    0.38
  -4  18  -2   -0.72    1.57
  -4  18  -3    6.90    3.23
  -4  18  -3    8.28    3.95
  -4  18  -4    2.06    2.04
   4 -18   4   12.28    5.29
   4  18   4   12.74    5.02
  -4  18  -4    2.00    1.75
   4 -18   5    2.46    3.72
  -4  18  -5    0.92    1.41
   4  18   5    0.57    0.49
   4 -18   6   23.51    8.38
  -4  18  -6    3.97    2.80
   4  18   6   18.22    7.01
   4 -18   7   22.26    8.20
   4  18   7   23.59    7.72
   4 -18   8    1.98    3.05
   4  18   8    1.63    1.96
  -4 -19  11    1.34    0.80
  -4 -19  10   -3.17    3.40
   4  19 -10    0.30    1.30
  -4  19  10   -0.06    0.59
  -4  19   9   -0.62    0.74
   4  19  -9   -0.81    0.42
   4  19  -8   12.56    6.32
  -4  19   8    4.23    3.01
   4  19  -7    2.27    2.39
  -4  19   7    0.13    0.57
  -4  19   6   14.36    5.43
   4  19  -6   26.48    7.86
  -4  19   5    0.58    1.34
   4  19  -5   -0.72    0.29
  -4  19   4    6.45    3.86
   4  19  -4    9.25    4.99
   4  19  -3   32.91    8.16
  -4  19   3   18.41    6.05
   4  19  -2    8.64    4.67
  -4  19   2    7.67    3.83
   4  19  -1    1.78    1.98
  -4  19   1    0.92    1.96
  -4  19   1   -0.49    1.30
   4  19   0   15.39    6.13
  -4  19   0    6.50    3.57
  -4  19   0    6.10    2.96
  -4  19  -1    2.46    2.13
  -4  19  -1    6.19    3.29
  -4  19  -2   10.85    4.53
  -4  19  -2    8.93    3.76
  -4  19  -3    1.84    2.15
  -4  19  -3    0.56    0.30
   4 -19   4   22.10    7.30
  -4  19  -4    5.59    3.40
   4  19   4   28.90    8.52
  -4  19  -4    4.72    2.66
   4  19   5    3.45    3.66
  -4  19  -5   -0.20    0.90
  -4  19  -6    0.34    0.69
   4 -19   6    6.86    4.22
   4  19   6    8.98    5.62
   4 -19   7    2.52    4.42
   4  19   7    1.53    2.46
  -4 -20  10    1.94    3.16
   4  20  -9    1.98    2.78
  -4  20   9   -1.08    2.60
   4  20  -8    7.30    5.06
  -4  20   8    1.71    2.33
   4  20  -7    1.85    2.53
  -4  20   7    3.40    2.89
   4  20  -6    4.55    3.53
  -4  20   6    4.79    3.43
   4  20  -5    1.45    3.81
  -4  20   5   -0.52    0.70
   4  20  -4   60.02   11.92
  -4  20   4   20.67    6.62
   4  20  -3    1.47    2.85
  -4  20   3    0.37    1.41
   4  20  -2    2.46    2.36
  -4  20   2   -0.64    1.41
   4  20  -1    5.55    3.73
  -4  20   1    0.55    0.77
  -4  20   0    1.18    1.52
   4  20   0    8.18    4.65
  -4  20  -1    0.90    1.66
  -4  20  -1    0.26    0.94
   4  20   1    4.48    3.33
  -4  20  -2    4.06    2.97
  -4  20  -2    2.46    2.14
  -4  20  -3    0.14    0.86
  -4  20  -3   -0.13    0.61
   4  20   3   -1.50    2.73
   4 -20   4    0.17    2.21
  -4  20  -4    0.44    1.20
   4  20   4    0.32    1.32
   4 -20   5   24.97    8.71
  -4  20  -5    6.10    3.91
   4  20   5   16.20    7.24
   4 -20   6    1.08    2.99
  -4  20  -6    0.57    1.25
   4  20   6    3.74    4.37
  -4  21   8    0.25    0.50
   4  21  -7    1.98    2.53
  -4  21   7    0.99    1.72
   4  21  -6   17.91    6.98
  -4  21   6    8.14    4.49
   4  21  -5   19.28    7.59
  -4  21   5    8.77    4.47
   4  21  -4    2.82    3.40
  -4  21   4    0.17    1.21
   4  21  -3    1.93    2.60
  -4  21   3    0.23    1.38
   4  21  -2    4.43    3.34
  -4  21   2    0.59    1.58
   4  21  -1    4.63    3.58
  -4  21   1    2.04    2.07
  -4  21   0    0.62    1.44
   4  21   0    3.47    3.66
   4  21   1    6.77    4.18
  -4  21  -1    1.39    1.91
  -4  21  -2    0.63    0.55
   4  21   2    0.48    2.20
  -4  21  -3    1.97    2.13
   4  21   3    6.58    4.30
  -4  21  -4   -1.14    1.57
   4  21   4   -1.87    1.18
   4 -21   5    6.80    5.18
  -4  21  -5    3.81    3.27
   4  21   5    5.48    4.40
  -4  21  -6    0.97    1.59
  -4  22   7    0.65    1.97
   4  22  -6    0.48    0.65
  -4  22   6   -0.05    0.78
  -4  22   5    4.04    3.21
   4  22  -5   16.10    7.36
   4  22  -4    2.65    3.64
  -4  22   4    0.86    1.72
  -4  22   3   13.10    5.68
   4  22  -3   36.14    9.96
  -4  22   2    0.01    0.23
   4  22  -2    0.04    1.34
  -4  22   1    0.05    0.27
   4  22  -1    1.57    1.44
  -4  22   0    1.74    2.34
   4  22   0    2.64    3.46
   4  22   1    1.19    2.84
  -4  22  -1   -0.42    0.99
  -4  22  -2    1.70    1.52
   4  22   2    4.40    4.42
  -4  22  -3    1.22    2.10
   4  22   3    1.98    2.16
  -4  22  -4   -0.52    0.95
  -4  22  -5    3.51    3.15
  -4  23   6    5.63    4.21
  -4  23   5    8.63    5.29
  -4  23   4    1.50    2.38
  -4  23   3    1.28    2.39
   4  23  -3    6.90    5.36
  -4  23   2    1.11    1.64
   4  23  -2    3.57    3.35
   4  23  -1   18.08    7.18
  -4  23   1    4.53    3.76
  -4  23   0    1.40    2.21
   4  23   0    1.85    1.54
  -4  23  -1    1.18    2.54
  -4  23  -2    0.32    1.05
  -4  23  -3    0.19    0.86
  -4  23  -4    0.75    1.49
  -4  24   3   14.64    6.44
  -4  24   2    0.26    0.88
  -4  24   1    2.97    2.76
  -4  24   0   -0.67    0.78
  -4  24  -1    0.00    0.48
  -4  24  -2   -0.55    1.35
  -4  24  -3    0.44    1.97
  -5   0  16    0.36    0.33
  -5   0  15   -0.31    0.81
  -5   0  14   27.79    7.57
  -5   0  13   -1.09    0.61
  -5   0  12   28.18    6.56
  -5   0  11    2.57    2.45
  -5   0  10   15.60    4.31
   5   0 -10   14.49    2.98
  -5   0   9    0.15    1.19
   5   0  -9   -0.52    1.57
  -5   0   9   -0.50    0.15
  -5   0   8   78.86    6.39
   5   0  -8   76.50    7.93
  -5   0   8   74.23    8.15
  -5   0   7    0.46    0.87
   5   0  -7   -0.52    1.83
  -5   0   7    0.86    0.89
  -5   0   6  108.42    7.44
  -5   0   6   95.55    7.89
  -5   0   5   -0.27    0.61
  -5   0   5    1.95    1.44
  -5   0   4 5673.91   53.75
  -5   0   4 6053.88   54.42
  -5   0   3   -0.58    0.90
  -5   0   3    0.99    0.80
  -5   0   2  375.49   14.29
  -5   0   2  390.53   10.02
  -5   0   1    0.52    1.01
  -5   0   1    0.19    0.20
   5   0   0   34.64    2.00
  -5   0   0   33.25    4.41
  -5   0  -1    0.55    1.03
   5   0   1    1.14    0.70
   5   0   1    1.25    0.51
  -5   0  -1    0.32    0.48
  -5   0  -2    0.88    1.30
   5   0   2    1.28    1.15
  -5   0  -2    0.31    0.50
   5   0   3    1.47    1.03
  -5   0  -3   -0.13    0.80
   5   0   3   -0.70    0.68
  -5   0  -3    0.08    0.46
   5   0   4   22.34    4.35
   5   0   4   20.73    3.43
   5   0   4   16.07    3.22
   5   0   5    0.01    0.72
   5   0   5    0.34    0.88
   5   0   5   -0.46    0.26
   5   0   6  395.39   20.63
   5   0   6  373.43   17.29
   5   0   6  369.14   15.34
   5   0   7   -1.02    1.70
   5   0   7    0.80    0.99
   5   0   7    0.45    0.56
   5   0   8   54.12    7.70
   5   0   8   46.33    8.27
   5   0   9    0.14    0.88
  -5   0  -9    0.58    1.68
   5   0   9    1.78    2.99
   5   0  10   84.55   12.67
   5   0  10   77.63   10.74
  -5   0 -11   -0.08    0.67
   5   0  11   -0.71    0.74
   5   0  11    0.07    0.77
   5   0  12    1.98    2.58
   5   0  12    1.72    2.21
   5   0  13    3.01    2.95
  -5   1  16   17.33    7.01
  -5  -1  16   24.37    7.77
  -5  -1  15    1.97    3.27
  -5   1  15    0.48    1.84
  -5  -1  14    2.45    3.21
  -5   1  14    3.85    3.23
  -5  -1  13   20.35    5.55
  -5   1  13   21.78    5.98
  -5   1  12   51.49    8.62
  -5  -1  12   47.55    8.76
  -5   1  11    0.80    2.03
  -5  -1  11    7.39    3.38
  -5   1  10    0.55    1.12
  -5  -1  10    1.08    0.96
  -5  -1  10    0.53    0.42
   5  -1 -10   -3.07    2.94
   5   1 -10   -3.10    3.85
  -5   1   9    0.29    0.77
   5   1  -9   -0.01    0.34
  -5  -1   9   -0.14    1.16
   5   1  -9   -1.77    2.12
   5  -1  -9    1.22    0.67
  -5   1   9    0.46    0.63
  -5  -1   9   -0.15    0.26
  -5   1   8    0.30    0.63
   5   1  -8    0.80    0.75
  -5  -1   8    0.38    0.67
   5  -1  -8    1.33    2.13
   5   1  -8    1.76    1.06
  -5   1   8    0.83    1.02
  -5  -1   8    0.51    0.90
  -5   1   7    3.01    1.96
  -5  -1   7    1.28    1.32
  -5   1   7    3.05    0.76
   5   1  -7    2.98    2.15
   5  -1  -7    4.84    2.03
  -5   1   7    2.72    1.14
  -5  -1   7    2.31    1.05
  -5   1   6  170.80    7.14
   5   1  -6  211.79   12.06
  -5   1   6  192.78   10.03
  -5   1   6  192.84   11.25
  -5  -1   6  195.89    9.65
  -5  -1   6  182.76   10.90
  -5  -1   5  521.72   18.03
  -5   1   5  473.82   16.15
  -5  -1   5  546.28   15.83
  -5   1   5  459.78   15.69
  -5   1   4    1.46    1.12
  -5  -1   4    1.01    0.93
  -5   1   4    0.10    0.84
  -5  -1   4    1.01    1.08
  -5  -1   3  128.29    8.15
  -5   1   3   96.16    6.26
  -5  -1   3   80.77    6.24
  -5   1   3  111.87    7.56
  -5   1   3  135.35    7.24
  -5  -1   2   86.76    6.96
  -5   1   2   98.00    5.68
   5   1  -2   89.99    5.15
  -5   1   2   65.60    5.93
  -5   1   2   95.31    4.59
  -5  -1   2   56.13    4.43
  -5   1   1   25.71    3.98
  -5  -1   1   24.83    3.62
   5   1  -1   26.88    2.48
  -5  -1   1   23.88    2.45
  -5   1   0   48.38    5.36
  -5  -1   0   54.51    5.80
  -5   1   0   33.12    2.82
   5   1   0   54.49    3.48
  -5   1  -1  329.73   14.56
  -5  -1  -1  213.24   10.46
   5  -1   1  294.21   13.05
   5   1   1  304.30   13.35
  -5   1  -1  216.50    8.00
   5   1   1  343.01    9.50
  -5   1  -2   56.66    6.31
   5  -1   2   51.80    5.86
   5   1   2   55.32    6.11
  -5  -1  -2   35.31    4.72
  -5   1  -2   32.21    3.47
   5   1   2   64.45    6.27
  -5   1  -3   68.34    7.24
   5  -1   3   62.98    6.76
   5   1   3   57.02    6.41
   5  -1   3   64.52    5.06
   5   1   3   71.89    6.67
   5   1   4  239.62   12.45
   5   1   4  239.15   11.97
  -5   1  -4  274.92   15.01
   5  -1   4  233.49   13.79
   5   1   4  238.28   14.00
   5  -1   4  248.00   11.46
   5  -1   4  252.26   12.28
   5  -1   5  257.46   12.75
   5  -1   5  226.40   14.81
   5   1   5  226.03   14.78
   5  -1   5  244.52   12.00
   5   1   5  255.72   13.50
   5   1   5  256.49   12.94
  -5   1  -6  348.31   18.54
   5  -1   6  310.95   18.61
   5   1   6  311.88   18.43
   5   1   6  332.03   16.90
   5  -1   6  299.32   14.97
   5  -1   6  280.04   12.79
   5   1   6  281.64   13.81
   5  -1   7   64.62    7.61
   5   1   7   66.75    6.85
  -5   1  -7   82.05    9.56
   5  -1   7   71.29    9.88
   5   1   7   71.10    9.46
   5  -1   7   55.37    5.61
   5   1   7   73.27    8.53
   5   1   8    0.26    1.18
   5  -1   8   -0.49    1.28
  -5   1  -8    3.33    2.58
   5   1   8    3.87    2.35
   5  -1   8    1.39    1.11
   5   1   9    0.23    3.02
   5  -1   9    0.01    1.78
  -5   1  -9   -0.11    0.46
   5   1   9    1.16    2.00
   5  -1   9    0.58    1.24
   5  -1  10   21.96    6.48
  -5   1 -10    8.40    3.52
   5   1  10   26.87    7.56
   5  -1  10   21.65    5.61
   5   1  10   23.26    6.23
   5  -1  11    3.26    2.95
   5   1  11    4.04    3.03
  -5   1 -11    2.17    2.09
  -5  -1 -11    1.34    1.63
   5   1  11    3.28    2.52
   5  -1  11    4.85    3.15
   5  -1  12    3.85    2.95
   5   1  12   12.47    5.51
   5  -1  12    9.31    4.99
   5   1  12    7.27    3.87
   5   1  13    4.03    3.38
   5  -1  13    4.40    4.18
   5   1  13    1.76    2.14
  -5   2  16    1.59    2.99
  -5  -2  16    3.45    3.40
  -5  -2  15    1.41    1.62
  -5   2  15    4.34    3.13
  -5  -2  14    4.30    3.29
  -5   2  14    6.39    3.54
  -5  -2  13    3.04    2.36
  -5   2  13    0.80    1.59
  -5  -2  12   -0.24    1.16
  -5   2  12    5.47    3.17
  -5   2  11   20.20    5.04
  -5  -2  11   23.84    5.81
  -5   2  10    1.50    0.70
  -5  -2  10    2.14    1.46
   5  -2 -10   -0.55    0.83
   5  -2  -9   97.58    9.31
   5   2  -9  100.11   10.08
  -5   2   9   91.75    9.69
  -5  -2   9   85.13    5.95
  -5   2   9   83.90    7.58
  -5  -2   9   90.00    9.61
   5   2  -8  473.08   20.88
   5  -2  -8  468.70   19.26
  -5   2   8  426.99   19.85
  -5   2   8  416.19   16.17
  -5  -2   8  384.69   12.51
  -5  -2   8  405.20   18.96
  -5   2   7    4.41    2.22
  -5  -2   7    1.66    1.45
   5   2  -7    0.83    0.72
   5   2  -7    0.99    1.77
  -5   2   7    1.85    1.19
  -5  -2   7    1.46    1.08
  -5   2   6   28.57    4.37
  -5  -2   6   21.81    3.95
   5   2  -6   24.67    4.40
  -5   2   6   25.67    3.92
  -5  -2   6   22.63    3.15
  -5   2   6   22.15    2.26
  -5  -2   5  417.15   16.57
  -5   2   5  358.27   14.25
  -5   2   5  371.42   14.44
  -5  -2   5  412.66   13.66
  -5   2   4  761.03   18.82
  -5  -2   4  854.61   20.41
  -5  -2   4  829.47   21.49
  -5   2   4  750.05   20.51
  -5   2   4  868.26   20.22
  -5   2   3   15.50    2.92
   5   2  -3   35.89    3.81
  -5  -2   3   32.09    4.17
  -5  -2   3   19.16    3.15
  -5   2   3   29.46    3.26
  -5   2   3   30.11    3.95
  -5  -2   2  551.70   17.22
   5   2  -2  593.97   14.32
  -5   2   2  539.88   17.13
  -5   2   2  520.61   11.73
  -5  -2   1   57.70    5.66
  -5  -2   1   40.75    3.87
   5   2  -1   57.67    4.08
  -5   2   1   55.26    3.08
  -5   2   1   50.50    5.25
  -5   2   0  114.39    8.19
   5   2   0  126.41    6.30
   5   2   1    0.52    0.68
   5  -2   1   -0.65    0.68
   5   2   1    0.39    0.88
   5  -2   1    0.65    0.32
  -5   2  -1    0.48    0.39
  -5  -2  -1    0.33    0.40
   5   2   1    0.69    0.69
  -5   2  -2    0.49    0.61
  -5   2  -2    1.81    1.66
   5  -2   2    0.21    0.36
   5   2   2    1.65    1.64
   5   2   2    1.15    0.81
   5  -2   2    1.60    0.92
   5   2   2    1.07    1.11
  -5   2  -3    2.64    1.09
  -5   2  -3    9.94    2.77
   5  -2   3    8.85    1.82
   5  -2   3   10.34    2.69
   5   2   3    7.91    2.54
   5   2   3    9.34    2.71
   5   2   4   22.37    3.84
   5  -2   4   23.90    3.67
   5  -2   4   26.40    3.58
  -5   2  -4   26.37    4.74
  -5   2  -4   13.12    2.83
   5  -2   4   25.79    4.66
   5   2   4   22.43    4.34
   5   2   4   23.10    3.91
   5   2   5   20.30    4.44
  -5   2  -5   25.69    4.91
   5  -2   5   24.41    5.02
   5   2   5   25.62    4.28
   5  -2   5   25.37    3.85
   5   2   5   26.10    4.50
   5  -2   5   24.37    3.72
   5  -2   6    1.77    0.44
   5  -2   6    4.60    2.97
  -5   2  -6    4.65    2.45
   5   2   6    5.23    2.35
   5   2   6    5.23    2.90
   5  -2   6    4.72    2.02
   5   2   6    1.95    1.26
   5   2   7   10.04    2.69
   5   2   7   16.57    3.96
  -5   2  -7   18.42    4.63
   5  -2   7    9.95    2.40
   5  -2   7    8.60    3.49
   5   2   7   13.62    4.01
   5  -2   7   13.54    3.35
  -5   2  -8   99.16   10.91
   5  -2   8  100.91   10.34
   5  -2   8   99.51   12.11
   5   2   8   95.76   11.84
   5   2   8  103.26   11.41
  -5   2  -9    8.13    3.34
   5  -2   9   21.36    6.23
   5   2   9   16.12    4.97
   5   2   9   16.15    5.26
   5  -2   9   17.90    4.85
   5   2  10   22.84    6.86
  -5   2 -10    6.79    3.23
   5   2  10   21.55    6.20
   5  -2  10   18.75    5.29
   5  -2  10   27.90    7.68
   5  -2  11    2.73    4.15
   5   2  11    2.57    2.22
   5  -2  11    2.60    2.40
   5   2  11    4.14    3.48
   5   2  12    3.71    3.49
   5  -2  12    2.91    3.70
   5   2  12    2.28    2.67
   5  -2  13    4.97    3.79
   5   2  13    5.17    3.52
   5   2  13    0.71    1.72
  -5  -3  16   25.31    8.22
  -5   3  16   16.89    6.67
  -5  -3  15    1.54    1.56
  -5   3  15    0.13    2.31
  -5  -3  14   19.85    6.52
  -5   3  14   16.88    6.00
  -5   3  13   34.82    7.52
  -5  -3  13   38.96    8.59
  -5  -3  12   24.09    6.37
  -5   3  12   18.84    5.21
  -5  -3  11    2.57    1.25
   5  -3 -11    1.90    1.63
  -5   3  11   -0.08    1.35
   5  -3 -10    2.97    0.83
  -5   3  10    1.08    0.69
  -5   3   9    9.90    3.07
  -5  -3   9   10.53    3.53
   5  -3  -9   15.59    4.11
  -5  -3   9   12.26    2.03
  -5   3   9   16.55    3.53
   5   3  -9   15.62    3.49
  -5   3   8    5.15    2.12
   5  -3  -8    6.54    2.64
  -5  -3   8    5.34    2.84
   5   3  -8    8.01    3.34
  -5   3   8    5.18    2.10
  -5  -3   8    4.22    1.38
  -5  -3   7    9.09    1.98
  -5  -3   7   14.55    3.55
   5   3  -7   19.75    4.29
  -5   3   7   14.84    3.55
  -5   3   7   13.25    2.89
  -5  -3   6  840.32   25.93
  -5   3   6  781.24   22.76
  -5   3   6  818.37   22.34
   5   3  -6  832.62   24.85
  -5  -3   6  804.14   18.15
  -5  -3   5  144.20    8.01
  -5  -3   5  144.19    9.73
  -5   3   5  145.99    9.25
  -5   3   5  143.17    9.02
  -5   3   5  121.22    6.51
   5   3  -5  145.57    9.75
  -5  -3   4 1416.58   26.86
   5   3  -4 1359.24   27.39
  -5   3   4 1188.81   23.99
  -5   3   4 1148.55   25.88
  -5   3   4 1144.29   23.07
  -5   3   3   12.76    2.95
  -5  -3   3   10.67    2.54
  -5   3   3    5.65    1.85
   5  -3  -3    6.70    1.89
   5   3  -3   13.43    2.69
  -5  -3   3    7.31    2.16
  -5   3   3   11.66    2.22
   5   3  -2   52.89    4.73
  -5  -3   2   38.21    4.61
  -5   3   2   51.55    3.66
  -5   3   2   48.10    5.23
  -5   3   1    1.41    1.01
   5   3  -1    0.10    0.23
  -5  -3   1    0.44    0.57
  -5   3   1    0.33    0.34
   5   3   0   61.76    6.29
   5   3   0   59.52    4.84
  -5   3   0   48.62    5.30
  -5   3  -1    9.98    2.58
   5  -3   1    4.83    1.44
   5   3   1    7.62    2.08
   5   3   1    7.58    2.03
   5  -3   1    5.40    0.90
   5   3   1    9.07    1.94
  -5   3  -2   18.37    1.94
   5   3   2   29.82    4.42
  -5   3  -2   28.31    4.56
   5   3   2   28.47    3.68
   5  -3   2   27.81    4.27
   5  -3   2   29.64    3.17
   5   3   2   32.68    4.50
   5  -3   3   51.08    6.18
   5   3   3   55.94    6.61
   5  -3   3   52.92    5.38
   5   3   3   51.57    6.01
  -5   3  -3   59.72    6.83
   5  -3   3   61.57    4.36
  -5   3  -4   13.80    3.47
   5   3   4   18.42    3.68
  -5   3  -4    6.95    2.01
   5  -3   4   13.44    3.48
   5   3   4   14.11    3.30
   5  -3   4   18.00    2.78
   5  -3   5   24.51    3.80
  -5   3  -5   24.77    4.74
   5  -3   5   21.32    4.56
   5   3   5   25.28    4.91
   5   3   5   22.20    4.02
   5  -3   5   26.13    3.72
   5   3   5   23.35    4.22
   5   3   6    4.69    2.12
   5   3   6    2.94    1.19
  -5   3  -6    2.95    2.03
   5  -3   6    6.03    2.29
   5  -3   6    3.66    2.01
   5   3   6    5.04    2.34
   5  -3   6    1.69    0.26
  -5   3  -7   63.90    8.46
   5   3   7   49.33    6.35
   5  -3   7   63.51    9.13
   5   3   7   59.23    8.70
   5   3   7   51.71    7.55
   5  -3   7   59.51    7.33
   5  -3   7   44.15    4.48
   5   3   8    9.94    3.73
   5  -3   8    9.69    4.31
  -5   3  -8    8.62    3.33
   5   3   8    5.88    2.95
   5  -3   8   10.07    3.52
   5   3   9    2.73    2.27
  -5   3  -9    1.71    1.26
   5   3   9    5.74    3.13
   5  -3   9    2.83    2.79
   5  -3   9    4.42    2.41
  -5   3 -10    1.18    1.31
   5   3  10    2.54    1.93
   5   3  10    8.72    4.46
   5  -3  10    6.43    3.09
   5  -3  10    6.24    4.02
   5  -3  11    1.83    2.02
   5   3  11    3.83    3.09
   5   3  11    2.34    2.82
   5  -3  11    0.65    1.18
   5  -3  12    2.72    2.95
   5   3  12    2.23    2.45
   5   3  12   -0.81    1.03
   5   3  13    4.68    3.67
   5  -3  13    3.35    3.19
   5   3  13    0.36    0.89
   5   3  14    0.36    0.82
  -5  -4  16    0.39    2.45
  -5   4  16    2.16    2.20
  -5  -4  15    4.65    3.78
  -5   4  15    0.23    0.12
  -5  -4  14   -0.42    2.41
  -5   4  14    1.57    2.31
  -5  -4  13    8.87    4.02
  -5   4  13    3.87    2.65
  -5   4  12   62.98    9.85
  -5  -4  12   75.38   10.84
  -5  -4  11    1.89    1.83
   5  -4 -11   -0.69    1.43
  -5   4  11    1.37    1.25
  -5  -4  10    2.06    2.06
   5  -4 -10    0.81    1.13
  -5   4  10   -0.89    1.66
   5  -4  -9   67.46    7.52
  -5   4   9   51.91    7.26
  -5  -4   9   37.00    2.85
  -5   4   9   59.23    7.08
  -5  -4   9   56.65    7.77
   5  -4  -8   33.56    5.18
  -5  -4   8   32.00    5.55
  -5   4   8   31.55    5.37
  -5   4   8   35.74    5.13
  -5  -4   8   32.98    3.14
   5   4  -8   37.40    6.18
  -5  -4   7   23.26    4.80
   5   4  -7   23.97    4.85
  -5   4   7   22.15    3.92
  -5  -4   7   24.20    2.95
  -5   4   7   20.26    3.95
  -5   4   6   88.23    7.70
  -5  -4   6  107.59    9.21
   5   4  -6  103.61    8.70
  -5   4   6   92.28    7.75
  -5  -4   6  100.15    6.43
  -5  -4   5   11.65    2.36
   5   4  -5   10.67    2.69
  -5   4   5   10.65    2.61
  -5   4   5    8.02    2.02
  -5  -4   4 1061.05   22.85
  -5   4   4  905.21   20.62
   5   4  -4  950.12   24.68
   5   4  -4 1018.31   25.47
  -5   4   4  841.79   22.66
   5   4  -3  195.58   10.30
  -5   4   3  184.64    8.16
  -5   4   3  166.64   10.07
  -5   4   2 1383.65   19.38
   5  -4  -2 1456.18   28.63
   5   4  -2 1458.64   26.48
  -5   4   2 1404.59   19.21
   5  -4  -1   63.46    6.25
   5   4  -1   67.72    5.50
  -5   4   1   79.20    3.68
   5   4  -1   62.94    6.42
  -5   4   1   57.83    5.85
   5  -4   0  193.99   11.35
   5   4   0  203.31    9.80
   5   4   0  189.57   11.08
  -5   4   0  169.25   10.10
   5  -4   1  337.17   15.57
   5   4   1  323.75   13.93
   5   4   1  337.43   12.62
   5  -4   1  277.43    8.00
   5   4   1  321.77   14.44
  -5   4  -1  315.97   14.27
  -5   4  -2   56.83    6.25
   5  -4   2   62.26    7.00
   5  -4   2   50.00    5.93
   5   4   2   62.82    6.56
   5   4   2   53.98    6.05
   5   4   2   61.81    5.79
   5  -4   2   58.93    4.65
  -5   4  -3  208.08   12.60
   5  -4   3  230.28   14.24
   5  -4   3  216.02   12.98
   5   4   3  218.98   13.08
   5  -4   3  203.06    7.42
   5   4   3  241.73   12.26
   5   4   3  205.66   12.21
  -5   4  -4  208.74   13.11
   5  -4   4  202.27   13.30
   5   4   4  207.91   13.36
   5   4   4  209.51   12.56
   5  -4   4  220.19    9.70
   5   4   5   60.92    6.94
  -5   4  -5   57.57    7.13
   5  -4   5   60.10    7.72
   5   4   5   61.62    7.82
   5  -4   5   59.07    5.57
   5  -4   5   63.44    6.03
   5   4   5   53.80    6.80
   5   4   6   24.28    5.05
   5  -4   6   21.23    4.80
  -5   4  -6   22.27    4.46
   5   4   6   22.92    4.33
   5  -4   6   20.24    3.09
   5  -4   6   23.95    4.20
   5   4   6   23.34    4.62
   5  -4   7    1.13    0.78
  -5   4  -7    0.81    0.33
   5   4   7    2.19    2.86
   5  -4   7    1.01    1.56
   5   4   7    2.07    1.37
   5  -4   7    1.41    1.49
   5   4   8   84.24   10.70
   5  -4   8   98.26   12.16
   5   4   8   93.72   11.69
   5  -4   8   79.84    9.12
   5  -4   9   47.60    8.94
   5   4   9   40.51    8.33
   5  -4   9   33.88    6.57
   5   4   9   28.17    6.63
   5  -4  10    3.19    2.22
  -5   4 -10    1.58    1.54
   5  -4  10    5.42    3.15
   5   4  10   11.11    5.42
   5   4  10    5.99    3.36
   5  -4  11    3.47    2.67
   5   4  11    5.61    4.42
   5   4  11    2.23    2.02
   5  -4  12    3.59    3.48
   5   4  12    4.63    3.70
   5   4  12    4.92    3.13
   5  -4  13    3.26    4.41
   5   4  13    1.90    2.15
   5   4  13   -0.02    0.32
   5   4  14    1.41    2.38
  -5  -5  16    7.29    4.97
  -5   5  16    4.88    3.90
  -5  -5  15   -0.39    1.78
  -5   5  15    1.53    2.65
  -5  -5  14   27.81    7.96
  -5   5  14   30.74    8.21
  -5  -5  13    0.36    1.63
  -5   5  13    1.64    1.98
  -5  -5  12   12.03    4.17
  -5   5  12   11.27    4.66
  -5  -5  11    2.70    2.86
   5  -5 -11    2.19    1.84
  -5   5  11    2.89    2.86
  -5  -5  10   18.96    4.74
   5  -5 -10   18.28    4.18
  -5   5  10   21.72    5.11
   5  -5  -9   39.04    5.81
  -5   5   9   38.05    6.39
  -5   5   9   42.71    6.44
  -5  -5   9   38.43    6.54
  -5   5   8    6.83    2.48
  -5  -5   8    6.36    3.16
  -5   5   8    9.44    2.61
   5   5  -8    6.60    2.80
  -5  -5   8    5.95    1.16
  -5  -5   7   56.12    7.43
   5   5  -7   62.62    7.86
  -5  -5   7   51.85    4.14
  -5   5   7   49.82    6.36
  -5   5   7   56.52    6.49
  -5  -5   6  336.95   11.75
  -5  -5   6  327.91   16.75
  -5   5   6  317.80   15.09
   5   5  -6  344.41   16.57
  -5   5   6  301.90   14.32
  -5  -5   5   13.37    2.58
  -5   5   5    9.67    2.70
   5   5  -5   12.86    3.15
  -5   5   5   11.39    2.52
   5   5  -5   13.11    3.09
   5  -5  -4  128.90    7.71
   5   5  -4  118.38    8.87
   5   5  -4  123.93    9.17
  -5   5   4  109.69    7.44
  -5   5   4  110.73    8.43
   5  -5  -3  273.20   11.85
  -5   5   3  263.14   10.29
   5   5  -3  289.49   13.42
  -5   5   3  238.19   12.45
   5  -5  -2  254.24   12.11
   5   5  -2  271.27   13.44
   5   5  -2  250.44   11.59
  -5   5   2  241.61    8.15
  -5   5   2  254.46    9.02
  -5   5   2  231.61   12.06
   5  -5  -2  290.60    9.60
   5   5  -1    7.77    1.78
  -5   5   1    7.89    2.27
   5  -5  -1    6.74    0.95
   5   5  -1    8.74    2.29
   5  -5  -1    8.06    2.22
  -5   5   1   10.67    1.71
   5  -5   0  607.56   20.44
   5   5   0  672.68   19.28
  -5   5   0  698.44   13.17
  -5   5   0  574.53   19.11
   5   5   0  584.31   19.57
   5  -5   1   40.66    5.47
   5  -5   1   34.00    3.29
   5   5   1   49.50    5.29
   5   5   1   45.21    5.75
  -5   5  -1   38.60    5.10
   5  -5   2   48.11    6.10
   5  -5   2   49.21    5.88
   5   5   2   49.95    5.98
   5   5   2   47.68    5.34
   5  -5   2   52.54    4.91
   5   5   2   43.78    5.32
  -5   5  -2   49.33    5.97
   5  -5   3   60.95    7.25
   5  -5   3   62.90    7.17
   5   5   3   62.26    7.04
   5   5   3   61.28    6.47
   5   5   3   63.69    7.04
   5  -5   3   66.03    4.15
  -5   5  -3   58.25    6.58
   5  -5   4   37.25    5.81
   5   5   4   39.06    6.03
   5  -5   4   40.26    6.19
   5  -5   4   39.74    4.02
   5   5   4   41.52    5.81
  -5   5  -4   36.85    5.48
   5  -5   5   31.22    5.59
   5   5   5   29.60    5.41
   5   5   5   31.11    4.90
   5  -5   5   32.93    4.28
   5  -5   5   36.91    6.60
  -5   5  -5   30.51    5.24
   5  -5   6    3.15    1.96
  -5   5  -6    3.27    1.38
   5   5   6    7.27    3.20
   5   5   6    0.84    0.80
   5  -5   6    3.43    1.28
   5  -5   6    3.03    1.52
   5   5   6    2.28    1.56
  -5   5  -7    1.32    1.88
   5   5   7    3.99    2.92
   5  -5   7   -0.93    1.71
   5   5   7    0.68    0.97
   5  -5   7    2.86    1.75
  -5   5  -8    2.89    2.00
   5  -5   8    3.84    2.79
   5   5   8    4.59    2.78
   5   5   8    6.48    3.46
   5  -5   8    3.34    1.93
  -5   5  -9   -0.37    0.92
   5  -5   9    2.14    1.62
   5  -5   9    1.83    1.66
   5   5   9    0.02    0.63
   5   5   9    1.68    1.35
   5   5  10   15.01    5.34
   5  -5  10   16.96    5.74
   5   5  10   16.57    5.41
   5  -5  10    6.56    3.14
   5   5  11    4.81    3.02
   5  -5  11   11.21    4.53
   5   5  11    8.45    4.53
   5  -5  12    3.35    2.38
   5   5  12    0.70    1.21
   5   5  12    1.62    2.00
   5  -5  13    0.53    1.72
   5   5  13    1.76    2.46
   5   5  14    0.02    0.30
  -5  -6  16    4.09    3.05
  -5   6  16    3.77    2.98
  -5  -6  15    2.66    2.25
  -5   6  15    3.03    2.89
  -5  -6  14    2.39    2.61
  -5   6  14    4.16    3.58
  -5  -6  13    2.14    2.82
  -5   6  13    1.13    2.19
  -5  -6  12   -1.38    0.99
  -5   6  12    0.11    1.31
  -5   6  11   81.63   11.15
  -5  -6  11   82.62   10.93
  -5  -6  10    4.48    2.80
   5  -6 -10    1.65    1.49
  -5   6  10    1.74    2.21
  -5  -6   9   40.70    7.09
   5  -6  -9   37.84    5.60
  -5   6   9   43.18    7.12
  -5   6   9   44.41    6.93
  -5  -6   8    0.70    1.81
  -5  -6   8    0.64    0.44
  -5   6   8    0.69    1.51
  -5   6   8    1.74    1.87
  -5   6   7  165.70   12.00
  -5  -6   7  160.58   12.51
   5   6  -7  173.96   12.82
  -5   6   7  161.73   11.49
  -5  -6   7  155.25    7.30
  -5  -6   6    0.88    0.82
   5   6  -6   -0.21    1.43
   5  -6  -6    0.42    0.64
   5   6  -6   -0.87    1.03
  -5   6   6    0.10    0.71
  -5   6   6    0.04    1.27
   5  -6  -5    6.61    1.74
   5   6  -5    5.22    2.36
   5   6  -5    5.67    2.26
  -5  -6   5    6.99    1.96
   5   6  -5    3.30    1.59
  -5   6   5    4.06    1.65
  -5   6   5    4.41    1.63
   5  -6  -4  843.08   20.66
   5   6  -4  764.78   23.65
  -5   6   4  781.20   20.77
   5   6  -4  741.68   22.91
   5   6  -4  850.99   24.92
   5   6  -3  307.84   14.72
   5   6  -3  305.14   14.29
   5   6  -3  266.01   13.22
  -5   6   3  277.14   10.80
  -5   6   3  245.50   12.73
   5  -6  -3  292.53   12.78
  -5   6   2   13.32    3.05
   5  -6  -2   15.16    2.97
   5   6  -2   14.90    3.30
   5  -6  -2   16.88    2.60
   5   6  -2   14.25    2.77
  -5   6   2   14.53    2.13
  -5   6   2   16.45    2.45
  -5   6   1    6.87    2.57
   5  -6  -1    3.35    0.81
   5  -6  -1    9.80    2.57
   5   6  -1    3.48    1.78
   5   6  -1    4.08    1.58
  -5   6   1    6.06    1.39
   5  -6   0  344.28   15.75
  -5   6   0  367.62   11.14
   5   6   0  349.52   14.84
   5   6   0  307.18   14.84
  -5   6   0  304.50   14.34
   5  -6   1   17.76    2.71
  -5   6  -1   15.27    3.30
   5   6   1   14.07    2.80
   5  -6   1   14.75    3.52
  -5   6  -1   14.29    2.42
   5   6   1   17.53    3.32
   5  -6   2  189.97   12.93
   5  -6   2  186.74   11.36
   5   6   2  189.32   11.62
  -5   6  -2  180.49   11.46
   5   6   2  195.68   11.37
   5   6   2  183.88   11.90
   5  -6   3   81.88    8.59
   5  -6   3   85.92    8.26
   5   6   3   87.52    8.44
   5   6   3   89.25    8.15
   5  -6   3   79.90    4.47
  -5   6  -3   85.45    8.11
   5   6   3   84.45    8.22
  -5   6  -4    0.70    1.00
   5   6   4    1.54    1.02
   5  -6   4    2.26    1.45
   5   6   4    0.67    1.40
   5  -6   4    4.81    2.25
   5   6   4    1.33    1.15
   5  -6   4    2.70    1.12
   5   6   5   40.95    6.20
   5  -6   5   39.21    6.22
   5   6   5   42.97    6.55
   5  -6   5   41.29    6.93
   5  -6   5   36.05    4.36
  -5   6  -5   43.31    6.20
   5  -6   6   65.26    9.47
   5   6   6   54.95    7.40
   5  -6   6   51.90    7.78
   5   6   6   59.92    8.35
   5  -6   6   52.09    5.80
   5  -6   6   47.15    4.56
  -5   6  -6   47.17    6.69
   5  -6   7   21.58    5.65
   5   6   7   19.95    5.00
   5  -6   7   25.90    6.29
   5   6   7   20.86    5.36
   5  -6   7   15.73    3.57
  -5   6  -7   15.70    4.08
  -5   6  -8    7.57    2.79
   5  -6   8   13.32    4.60
   5   6   8   18.75    5.18
   5   6   8   14.53    4.40
   5  -6   8   13.66    3.64
  -5   6  -9    5.95    2.73
   5  -6   9   15.44    5.51
   5   6   9   15.11    5.40
   5   6   9   12.84    4.62
   5  -6   9   12.00    3.89
   5   6  10    0.46    1.82
   5  -6  10    1.58    2.31
   5   6  10    2.64    2.76
   5  -6  11   -0.34    1.75
   5   6  11   -1.11    1.06
   5   6  11    0.13    0.72
   5   6  12    0.56    1.46
   5  -6  12    3.74    2.33
   5   6  12    2.58    2.67
   5  -6  13    1.25    2.13
   5   6  13   -0.58    1.52
   5   6  14    7.36    4.74
  -5  -7  16    4.84    3.59
  -5   7  16    3.57    3.95
  -5  -7  15    0.23    0.70
  -5   7  15    2.97    3.10
  -5  -7  14    8.33    4.49
  -5   7  14    6.93    4.02
  -5   7  13    4.35    3.74
  -5  -7  13    0.95    0.88
  -5  -7  12    0.75    0.71
  -5   7  12    0.93    1.68
   5   7 -11    0.55    0.78
  -5  -7  11    1.60    2.50
  -5   7  11    2.12    1.58
   5  -7 -11    1.41    1.30
  -5   7  10    4.83    2.65
   5   7 -10    3.17    1.85
  -5  -7  10    4.29    2.58
   5  -7 -10    2.36    1.46
   5   7  -9    0.95    1.12
  -5  -7   9   -0.88    1.66
   5  -7  -9    1.15    1.07
  -5   7   9    0.82    1.94
  -5   7   9    1.65    1.94
  -5  -7   8   34.74    6.27
  -5   7   8   43.34    6.62
  -5   7   8   39.36    6.42
   5   7  -8   39.49    5.76
  -5  -7   8   20.54    2.06
  -5  -7   7   20.04    2.67
  -5  -7   7   21.80    4.78
  -5   7   7   24.62    4.75
   5   7  -7   23.15    4.47
   5  -7  -7    7.49    1.56
  -5   7   7   18.84    4.10
   5   7  -7   23.70    4.94
   5   7  -6   50.78    7.21
  -5  -7   6   41.98    4.39
  -5   7   6   41.82    5.72
   5   7  -6   40.74    6.04
  -5   7   6   32.77    5.42
   5   7  -6   49.39    6.37
   5  -7  -6   33.34    3.81
   5   7  -5   29.03    4.68
  -5   7   5   25.61    4.17
   5   7  -5   27.77    5.02
   5   7  -5   25.99    4.71
  -5   7   5   22.57    4.39
   5  -7  -5   25.54    3.54
  -5   7   4  104.36    7.65
   5   7  -4  119.24    9.88
   5   7  -4  105.87    8.84
   5   7  -4  119.53    9.34
  -5   7   4   93.21    8.43
   5  -7  -4  110.08    7.80
   5   7  -3   31.35    4.77
   5   7  -3   32.54    4.96
   5   7  -3   34.29    4.84
   5  -7  -3   20.96    3.74
  -5   7   3   31.72    3.85
  -5   7   3   25.93    4.36
   5  -7  -3   30.35    4.36
  -5   7   3   37.07    4.47
   5  -7  -2    7.91    2.03
   5   7  -2    4.05    1.41
   5   7  -2    6.13    1.91
   5  -7  -2    5.29    1.87
   5   7  -2    4.01    1.53
  -5   7   2    5.62    1.63
  -5   7   2    4.36    1.87
   5   7  -1   75.93    7.26
   5   7  -1   79.17    7.64
  -5   7   1   89.41    6.35
   5  -7  -1   74.74    4.67
  -5   7   1   71.25    7.12
   5  -7  -1   80.74    7.52
  -5   7   0   11.55    3.11
   5  -7   0   14.20    3.54
  -5   7   0    9.94    1.96
   5   7   0   14.13    3.24
   5  -7   0   10.02    1.24
   5  -7   0    9.36    2.22
   5   7   0   12.69    3.22
   5   7   1  432.18   17.67
   5   7   1  404.33   17.81
  -5   7  -1  417.40   17.91
  -5   7  -1  478.88   14.81
   5  -7   1  434.41   19.18
   5  -7   2   80.78    8.53
  -5   7  -2   71.14    6.14
   5  -7   2   69.93    7.04
   5   7   2   74.42    7.39
  -5   7  -2   71.65    7.45
   5   7   2   79.26    7.67
   5  -7   2   72.97    3.46
   5   7   2   77.05    7.91
  -5   7  -3    1.72    1.18
   5  -7   3    1.83    1.66
   5   7   3    1.31    0.78
   5  -7   3    0.48    0.65
   5   7   3    1.75    1.43
   5   7   3    0.71    0.78
   5  -7   3    1.07    0.68
   5  -7   4   86.80    9.60
   5   7   4   75.82    8.37
   5  -7   4   78.64    8.50
   5   7   4   79.60    8.47
   5  -7   4   67.66    5.21
   5   7   4   81.57    8.68
  -5   7  -4   78.25    8.12
  -5   7  -5    1.56    1.37
   5  -7   5    3.86    2.33
   5   7   5    1.64    1.95
   5  -7   5    3.92    2.38
   5   7   5    1.19    2.03
   5  -7   5    1.00    0.84
   5   7   5    1.57    1.63
  -5   7  -6    7.08    2.67
   5  -7   6    7.05    3.11
   5   7   6    9.72    3.70
   5  -7   6   11.44    4.42
   5  -7   6    6.87    2.01
  -5   7  -7   -0.18    0.68
   5  -7   7    0.56    2.15
   5  -7   7    2.10    2.32
   5   7   7    3.72    1.90
   5  -7   7   -0.11    0.70
  -5   7  -8    0.49    0.58
   5  -7   8    2.34    1.38
   5   7   8    1.47    2.09
   5   7   8    1.35    1.06
   5  -7   8    1.66    1.02
   5  -7   8    0.70    0.99
   5   7   9    2.34    2.86
  -5   7  -9    0.14    0.84
   5  -7   9    4.25    3.23
   5   7   9    2.59    2.79
   5   7  10    6.83    3.86
   5  -7  10   12.42    5.00
   5   7  10   12.95    5.15
   5  -7  11    6.54    3.87
   5   7  11    3.11    2.75
   5   7  11   11.37    4.81
   5  -7  12    1.60    1.87
   5   7  12    1.79    2.25
   5   7  12    5.68    4.09
   5  -7  13    0.69    1.45
   5   7  13    1.87    2.77
  -5  -8  15    0.32    1.57
  -5   8  15    2.56    3.24
  -5  -8  14    2.69    2.29
  -5   8  14    0.52    2.23
  -5   8  13    1.68    2.70
  -5  -8  13   -1.56    1.30
  -5  -8  12    8.32    4.03
  -5   8  12   15.05    5.28
  -5  -8  11    1.79    2.61
   5  -8 -11    0.11    0.72
  -5   8  11   -0.55    1.51
  -5  -8  10    7.15    3.49
  -5   8  10    5.06    3.33
   5   8 -10    4.17    2.00
   5  -8 -10    2.75    1.53
  -5  -8   9   32.29    6.81
   5   8  -9   31.08    5.13
   5  -8  -9   26.86    4.53
  -5   8   9   38.74    6.93
  -5   8   9   32.79    6.41
  -5  -8   8   28.05    5.92
   5  -8  -8    8.16    1.49
   5   8  -8   33.70    5.31
  -5   8   8   31.36    6.05
  -5   8   8   29.39    5.73
  -5  -8   8   12.63    1.59
  -5  -8   7   34.45    3.76
   5   8  -7   39.06    6.71
  -5   8   7   39.79    6.22
   5   8  -7   35.34    5.48
  -5   8   7   37.04    5.91
   5   8  -6   66.20    8.60
  -5   8   6   58.46    6.94
   5   8  -6   58.89    6.85
  -5   8   6   56.99    7.20
   5   8  -6   51.45    6.92
   5  -8  -6   54.11    5.04
   5   8  -5   64.16    7.76
  -5   8   5   61.83    6.45
   5   8  -5   65.77    7.81
  -5   8   5   49.82    6.45
   5   8  -5   60.05    6.86
   5  -8  -5   60.24    5.74
  -5   8   4   96.00    8.02
   5   8  -4  100.43    9.48
  -5   8   4   84.88    7.20
   5   8  -4   93.19    8.82
  -5   8   4   79.30    7.93
   5   8  -4   93.78    8.51
   5  -8  -4   93.51    7.55
  -5   8   3  111.93    7.55
   5   8  -3  115.92    9.59
   5   8  -3  127.40    9.60
  -5   8   3  119.87    8.32
  -5   8   3  107.41    9.03
   5   8  -3  123.22    9.89
   5  -8  -3  128.45    9.28
  -5   8   2  153.64   10.70
   5   8  -2  169.21   11.33
   5   8  -2  171.24   10.78
   5  -8  -2  135.48    8.53
  -5   8   2  157.88    9.29
   5   8  -2  163.41   11.36
   5  -8  -2  190.89   11.66
   5   8  -1    8.64    2.36
   5   8  -1    9.38    2.79
   5  -8  -1   10.27    3.07
   5   8  -1   11.58    3.01
  -5   8   1   13.27    2.73
   5  -8  -1   10.18    1.96
  -5   8   1   10.17    2.83
  -5   8   0  291.55   12.02
   5   8   0  297.76   15.54
   5  -8   0  270.25    8.72
  -5   8   0  267.04   14.63
   5   8   0  276.23   14.93
   5  -8   0  295.48   15.58
   5  -8   1   67.81    3.74
  -5   8  -1   66.90    6.12
   5  -8   1   56.33    3.54
   5   8   1   70.33    7.62
  -5   8  -1   56.95    6.79
   5   8   1   70.93    7.76
   5  -8   1   58.46    7.39
   5  -8   2  144.25   11.88
   5  -8   2  131.70    9.65
   5   8   2  131.42    9.70
   5   8   2  142.53   10.86
   5  -8   2  144.50    5.72
  -5   8  -2  140.18   10.92
   5   8   2  131.42   10.86
  -5   8  -2  159.67    9.90
  -5   8  -3    5.53    2.26
   5  -8   3    5.37    1.34
   5   8   3    6.67    2.86
   5  -8   3    5.99    2.52
   5   8   3    6.38    2.48
   5  -8   3    4.59    1.08
   5   8   3    7.02    2.63
   5   8   4   35.40    5.98
   5  -8   4   35.71    5.85
   5   8   4   34.63    5.80
   5  -8   4   35.90    6.70
   5   8   4   34.12    5.82
   5  -8   4   34.18    3.97
  -5   8  -4   34.54    5.51
   5  -8   5    9.67    2.35
  -5   8  -5   10.30    3.08
   5  -8   5   10.20    3.78
   5  -8   5    8.02    3.03
   5   8   5    7.46    2.96
   5   8   5   11.46    3.39
   5   8   5    5.74    2.71
   5  -8   6   73.92   10.15
   5  -8   6   63.31    8.72
   5   8   6   64.03    8.71
   5   8   6   70.08    9.51
   5  -8   6   59.68    6.30
  -5   8  -6   53.09    7.20
   5  -8   7   88.90   11.80
   5  -8   7   75.87   10.41
   5   8   7   78.39   10.24
   5  -8   7   59.08    6.85
  -5   8  -8   10.43    3.48
   5   8   8   24.49    6.29
   5  -8   8   31.32    7.00
   5  -8   8   32.82    7.95
   5  -8   9    5.70    3.58
   5   8   9    4.54    3.17
   5  -8   9    5.25    3.19
   5   8   9    6.58    3.84
   5  -8  10    3.91    3.10
   5   8  10    2.02    2.28
   5   8  10    2.53    1.85
   5  -8  11    3.74    3.43
   5   8  11    0.55    1.59
   5   8  11    0.31    1.85
   5   8  12   -0.84    1.41
   5   8  12    0.26    2.38
   5  -8  12    2.16    2.98
   5  -8  13    1.81    3.21
   5   8  13    2.19    3.36
  -5  -9  15   -1.25    1.69
  -5   9  15    2.69    2.71
  -5  -9  14   13.46    6.18
  -5   9  14   11.28    5.24
  -5  -9  13   19.62    6.50
  -5   9  13   20.88    6.55
  -5  -9  12   12.22    4.50
  -5   9  12   15.95    5.76
  -5  -9  11    1.02    2.03
  -5   9  11   -1.58    1.97
  -5  -9  10   11.29    3.89
   5  -9 -10    5.68    2.17
   5   9 -10    5.35    2.06
  -5   9  10   13.81    4.53
  -5  -9   9    2.61    2.77
   5  -9  -9    0.19    0.76
   5   9  -9    0.27    0.58
  -5   9   9    1.09    1.31
  -5   9   9    2.48    2.28
  -5  -9   8   92.29   10.92
   5   9  -8   84.70    8.59
  -5   9   8   97.92   10.53
  -5   9   8   93.23   10.51
   5  -9  -8   43.07    4.09
   5   9  -7   83.92    8.51
  -5  -9   7   83.65    6.03
  -5   9   7   90.30    9.35
   5   9  -7   94.39   10.95
  -5   9   7   87.67    9.73
   5   9  -6   66.64    8.88
  -5   9   6   62.11    7.71
  -5   9   6   64.18    7.51
   5   9  -6   58.15    6.99
   5  -9  -6   56.09    5.76
  -5   9   5    3.21    1.88
   5  -9  -5    0.69    0.78
   5   9  -5    1.15    1.05
   5   9  -5    0.11    1.64
   5   9  -5   -0.70    1.64
  -5   9   5    0.92    1.08
   5   9  -4   23.33    4.48
   5  -9  -4   24.84    4.11
  -5   9   4   24.96    4.06
   5   9  -4   28.23    5.26
  -5   9   4   25.65    4.23
   5   9  -4   29.07    5.17
  -5   9   4   20.06    4.20
   5  -9  -3    0.74    1.35
  -5   9   3    0.86    0.74
   5   9  -3   -0.17    1.21
  -5   9   3    1.85    1.90
   5   9  -3   -0.17    1.18
   5   9  -3   -2.41    1.72
   5   9  -2    7.12    2.60
   5  -9  -2    3.48    1.51
   5   9  -2    4.72    2.16
  -5   9   2    1.91    1.14
   5   9  -2    3.22    1.15
   5  -9  -2    1.79    1.03
  -5   9   2    2.63    2.02
   5   9  -1  180.17   12.66
  -5   9   1  190.77   10.96
   5   9  -1  170.90   10.70
  -5   9   1  163.45   11.47
   5   9  -1  154.59   11.65
   5  -9  -1  193.81   12.89
   5  -9   0   26.01    4.81
  -5   9   0   19.66    3.51
   5  -9   0   24.35    3.17
   5   9   0   23.82    4.61
   5   9   0   29.40    5.30
   5   9   0   23.67    3.97
  -5   9   0   22.22    4.36
  -5   9  -1  219.53   11.85
   5  -9   1  198.71    8.16
   5   9   1  245.21   15.16
  -5   9  -1  220.38   13.63
   5  -9   1  243.31   15.22
   5   9   1  231.21   11.61
   5   9   1  225.62   14.32
   5   9   2  104.65    9.85
   5  -9   2  112.84    6.14
  -5   9  -2   85.90    7.86
   5   9   2  109.69    9.99
  -5   9  -2  103.91    9.52
   5  -9   2  120.48   11.03
   5  -9   3    3.87    1.32
  -5   9  -3    2.50    1.45
   5  -9   3    4.44    1.50
   5  -9   3    3.11    1.91
   5   9   3    3.99    1.96
   5   9   3    3.74    2.16
   5   9   3    1.78    2.29
  -5   9  -3    2.25    1.33
   5   9   4   83.05    9.57
   5  -9   4   91.85    9.42
   5   9   4   90.52    9.32
   5   9   4   93.77   10.14
   5  -9   4   81.93    6.33
  -5   9  -4   86.95    9.09
   5  -9   4   94.91   10.49
   5  -9   5    5.16    2.77
   5   9   5    3.03    1.47
   5  -9   5    6.71    3.07
   5  -9   5    4.21    1.70
  -5   9  -5    2.69    1.71
   5   9   5    2.35    1.34
   5  -9   6    5.16    1.96
  -5   9  -6    3.71    2.28
   5  -9   6    4.84    2.48
   5   9   6    3.85    2.40
   5  -9   6    6.93    4.18
   5   9   6    5.95    3.01
  -5   9  -7    1.28    1.58
   5  -9   7    2.88    2.53
   5   9   7    3.64    2.42
   5  -9   7    4.48    3.10
   5   9   7    4.21    2.90
  -5   9  -8    2.88    1.85
   5  -9   8   12.13    4.65
   5   9   8    4.05    2.44
   5  -9   8   10.43    4.81
   5  -9   9    9.00    4.52
   5   9   9    4.37    2.89
   5  -9   9    8.79    5.17
   5  -9  10    0.55    2.08
   5   9  10    1.81    1.21
   5  -9  11    4.94    3.51
   5   9  11    1.74    1.90
   5  -9  12    9.39    5.44
   5   9  12    3.92    3.35
  -5 -10  15    3.91    4.25
  -5  10  15    4.01    3.14
  -5 -10  14   -0.14    1.60
  -5  10  14    0.02    0.63
  -5 -10  13   -0.43    0.51
  -5  10  13    0.19    1.41
  -5  10  12   53.87    9.89
  -5 -10  12   56.28   10.28
  -5 -10  11   11.03    4.62
  -5  10  11    8.83    3.65
   5  10 -10    0.70    0.86
  -5 -10  10    1.45    1.70
  -5  10  10    0.90    1.64
  -5 -10   9   20.45    5.26
  -5  10   9   18.71    4.68
   5 -10  -9   10.71    2.95
   5  10  -9    9.53    3.03
   5 -10  -8   14.76    2.75
   5  10  -8   32.30    6.95
  -5  10   8   28.59    5.68
  -5 -10   8   29.38    6.54
  -5  10   8   32.09    6.57
   5  10  -8   29.56    5.26
   5 -10  -7   11.44    2.61
   5  10  -7   26.56    6.20
  -5  10   7   21.72    4.88
  -5  10   7   22.91    5.32
   5  10  -7   22.63    4.55
  -5  10   6   86.01    9.06
   5  10  -6   91.97   10.74
   5  10  -6   91.28    9.31
  -5  10   6   92.15    9.83
   5 -10  -6   96.79    8.06
   5  10  -5    2.50    1.93
   5 -10  -5    1.27    1.37
  -5  10   5    0.55    0.81
  -5  10   5    0.21    1.20
  -5  10   5    0.64    1.75
   5  10  -5    0.99    1.33
   5  10  -4    3.53    2.52
   5 -10  -4    1.27    0.92
   5  10  -4    0.20    1.03
  -5  10   4    2.15    1.47
  -5  10   4    1.60    1.21
  -5  10   4    1.51    1.15
   5  10  -4   -0.51    0.57
   5  10  -3  170.27   12.25
   5  10  -3  156.58   12.56
  -5  10   3  148.13   10.38
  -5  10   3  146.17   11.42
   5  10  -3  168.78   12.29
   5 -10  -3  170.23   11.97
   5  10  -2   54.92    7.38
  -5  10   2   61.01    6.73
  -5  10   2   54.04    6.88
   5 -10  -2   63.91    7.57
   5  10  -2   61.79    7.42
   5  10  -2   60.73    7.06
  -5  10   1  171.76   11.10
   5  10  -1  181.41   13.29
   5  10  -1  181.36   11.53
  -5  10   1  159.87   11.73
   5 -10  -1  188.11   13.51
   5  10  -1  171.80   12.59
  -5  10   0  222.18   13.95
   5  10   0  245.73   12.48
  -5  10   0  208.93   11.82
   5  10   0  243.64   15.69
   5 -10   0  274.62   16.63
   5  10   0  235.76   15.06
   5 -10   1   18.56    4.63
   5  10   1   11.77    3.17
  -5  10  -1   11.27    2.83
  -5  10  -1   14.93    3.73
   5 -10   1    6.99    1.77
   5  10   1   11.56    3.74
   5  10   1   15.96    3.08
   5  10   2  240.82   15.43
   5 -10   2  242.81    9.98
  -5  10  -2  238.08   13.44
   5  10   2  240.85   11.58
   5  10   2  279.87   17.18
   5 -10   2  280.55   17.66
  -5  10  -2  259.02   15.32
   5 -10   3   10.03    3.71
   5 -10   3    7.49    1.78
   5 -10   3   11.28    3.26
   5  10   3    9.75    2.89
  -5  10  -3    7.44    2.39
   5  10   3    6.95    1.63
   5  10   3   14.57    4.16
   5  10   3   10.91    3.58
  -5  10  -3    7.83    2.42
  -5  10  -4    6.58    2.39
   5 -10   4    9.72    2.34
   5 -10   4   14.68    4.55
   5 -10   4   12.54    3.48
   5  10   4   11.00    3.27
   5  10   4   11.36    3.80
   5  10   4   12.49    4.14
   5 -10   5   12.70    2.80
   5 -10   5   18.43    5.16
   5 -10   5   12.92    3.80
   5  10   5   15.83    4.36
  -5  10  -5   13.82    3.79
   5  10   5   17.61    4.73
  -5  10  -6    8.83    3.05
   5 -10   6   17.01    4.66
   5  10   6   25.80    5.70
   5 -10   6   20.49    5.82
   5  10   6   25.11    6.13
  -5  10  -7    0.15    0.57
   5 -10   7    1.08    1.62
   5  10   7    0.17    0.18
   5 -10   7    2.26    2.08
   5  10   7    2.66    2.04
   5 -10   8   26.62    6.48
   5  10   8   23.28    6.01
   5 -10   8   43.14    9.42
   5  10   8   37.89    8.64
   5 -10   9   17.24    5.82
   5  10   9    7.30    3.58
   5 -10   9   22.53    7.21
   5  10   9   16.91    6.07
   5 -10  10    0.95    2.58
   5  10  10    0.06    0.71
   5 -10  10    1.44    1.93
   5 -10  11    4.47    3.58
   5  10  11    1.05    1.69
   5 -10  12    2.88    3.04
   5  10  12    2.14    3.05
  -5 -11  15    0.59    1.39
  -5  11  15    0.57    0.50
  -5 -11  14    4.93    3.80
  -5  11  14    0.96    1.09
  -5 -11  13    2.98    3.81
  -5  11  13    0.63    0.37
  -5  11  12   45.59    9.36
  -5 -11  12   59.03   11.20
  -5 -11  11    1.49    2.06
  -5  11  11    1.20    2.03
  -5 -11  10   34.41    8.07
  -5  11  10   26.41    6.41
   5  11  -9   -0.13    0.51
  -5 -11   9    1.40    2.41
  -5  11   9    1.39    2.06
  -5  11   8   94.65   10.79
   5  11  -8  106.10   12.82
  -5  11   8   96.52   11.25
   5  11  -8   77.09    8.69
   5 -11  -7    2.85    1.57
   5  11  -7    4.90    1.96
   5  11  -7    7.55    3.38
  -5  11   7    5.65    2.51
  -5  11   7    6.96    3.41
   5  11  -6   60.74    8.94
  -5  11   6   58.27    7.51
  -5  11   6   64.16    8.33
  -5  11   6   61.42    8.43
   5  11  -6   57.87    7.58
   5  11  -5   19.74    4.77
   5  11  -5   18.86    4.99
  -5  11   5   18.63    4.34
  -5  11   5   14.95    4.24
  -5  11   5   13.05    3.30
   5  11  -4   26.82    5.66
  -5  11   4   26.95    4.99
   5  11  -4   26.55    5.43
  -5  11   4   26.68    5.26
   5  11  -3  134.07   12.02
  -5  11   3  129.97   10.29
  -5  11   3  105.77   10.26
   5 -11  -3  122.14   10.60
   5  11  -3  137.60   11.72
   5 -11  -2   10.52    3.13
   5  11  -2   10.34    3.30
   5  11  -2   10.79    3.78
   5  11  -2   10.01    2.34
  -5  11   2    8.34    2.76
  -5  11   2    7.95    2.90
   5 -11  -1   14.00    3.93
   5  11  -1   14.72    4.18
  -5  11   1   11.42    3.17
   5  11  -1   14.45    3.27
  -5  11   1   13.89    3.83
   5  11  -1   12.59    4.09
   5  11   0    4.14    2.03
   5  11   0    2.91    1.65
  -5  11   0    2.40    1.30
   5  11   0    3.42    1.88
   5 -11   0    2.31    1.24
  -5  11   0    4.36    2.66
   5 -11   1   55.07    8.06
  -5  11  -1   39.27    5.63
   5  11   1   51.85    7.90
   5  11   1   49.45    5.63
   5  11   1   37.52    6.04
  -5  11  -1   47.79    6.86
   5  11   2  449.13   22.00
   5  11   2  372.17   14.53
  -5  11  -2  419.64   18.98
   5  11   2  504.25   24.41
  -5  11  -2  450.66   20.70
   5 -11   2  542.83   25.67
   5  11   3   12.66    4.24
   5 -11   3   17.72    4.91
   5 -11   3   11.02    3.16
   5  11   3   11.35    2.96
   5 -11   3   11.49    2.59
  -5  11  -3   10.59    3.21
   5  11   3   12.40    4.08
   5  11   3    8.70    2.10
  -5  11  -3    9.31    2.95
   5  11   4   47.63    4.40
   5 -11   4   64.66    8.19
   5  11   4   65.53    8.11
   5  11   4   72.09    9.82
  -5  11  -4   52.07    7.39
   5 -11   4   55.36    5.66
   5 -11   4   77.84   10.23
   5 -11   5    4.21    1.77
   5 -11   5    4.21    2.58
   5 -11   5    4.47    2.58
   5  11   5    3.64    2.36
   5  11   5    3.40    2.20
  -5  11  -5    2.33    1.82
   5 -11   6   -0.42    0.80
   5  11   6    0.61    0.55
   5  11   6   -0.33    0.56
  -5  11  -6    0.01    0.59
   5 -11   7    3.21    2.71
   5  11   7    1.51    1.58
   5 -11   7    7.29    4.21
   5  11   7    2.10    2.64
  -5  11  -7    0.56    0.76
   5 -11   8    0.29    0.84
   5  11   8    0.02    0.70
   5 -11   8   -0.21    1.68
   5  11   8    0.04    1.21
   5 -11   9    3.04    2.89
   5  11   9    0.74    1.25
   5 -11   9    3.95    3.58
   5  11   9    1.09    1.46
   5 -11  10    5.07    3.42
   5  11  10    0.63    1.08
   5 -11  10    7.75    5.55
   5  11  10    4.91    3.54
   5 -11  11    0.90    0.64
   5 -11  11    1.70    2.31
   5  11  11   -0.13    0.93
   5 -11  12   -0.11    1.51
   5  11  12    3.03    2.98
   5  11  12    0.39    0.62
  -5 -12  14    0.13    1.50
  -5  12  14    0.34    0.58
  -5 -12  13   -1.01    2.07
  -5  12  13    2.19    1.43
  -5 -12  12   23.80    7.32
  -5  12  12   14.11    5.28
  -5 -12  11   22.20    6.83
  -5  12  11   23.22    6.51
  -5 -12  10   58.76   10.90
  -5  12  10   50.12    9.23
  -5  12   9   12.24    4.44
   5  12  -9    3.59    2.22
  -5 -12   9   12.60    4.84
   5  12  -8    0.88    0.87
  -5  12   8    1.16    1.68
   5  12  -8    0.93    0.95
  -5  12   8    1.18    2.91
   5  12  -7   17.40    4.47
   5  12  -7   25.96    6.44
  -5  12   7   22.34    5.24
  -5  12   7   30.09    6.48
  -5  12   7   22.59    5.53
   5  12  -6   20.18    5.50
  -5  12   6   21.30    4.80
   5  12  -6   20.52    4.69
  -5  12   6   28.56    6.04
  -5  12   6   24.45    5.66
   5  12  -5   17.66    4.98
  -5  12   5   15.28    3.80
   5  12  -5   18.24    4.72
  -5  12   5   15.97    4.28
  -5  12   5   18.93    4.84
  -5  12   4    5.25    2.26
   5  12  -4    8.07    3.45
   5  12  -4    6.16    2.58
  -5  12   4    7.36    3.03
   5  12  -3   32.23    6.38
  -5  12   3   28.77    5.29
  -5  12   3   30.06    5.72
   5  12  -3   27.67    5.68
   5 -12  -2    7.84    2.27
   5  12  -2   12.80    3.24
   5  12  -2    9.80    3.16
  -5  12   2    8.87    2.95
  -5  12   2    9.13    2.80
   5  12  -1  188.78   15.15
   5  12  -1  182.12   13.89
  -5  12   1  182.06   12.88
  -5  12   1  174.59   13.36
   5 -12  -1  207.20   15.35
   5  12   0  254.73   16.63
   5  12   0  306.28   19.50
  -5  12   0  270.20   15.18
   5  12   0  257.78   13.77
  -5  12   0  258.10   16.04
   5 -12   0  304.79   19.24
   5  12   1   83.52    9.69
   5  12   1   79.64    7.31
  -5  12  -1   70.64    7.88
   5  12   1   99.78   11.40
  -5  12  -1   83.11    9.26
   5 -12   1   95.42   11.31
   5  12   2  183.20   14.53
   5  12   2  194.23   16.02
   5  12   2  155.07    9.54
  -5  12  -2  174.19   13.04
  -5  12  -2  168.79   13.14
   5 -12   2  162.00   14.96
   5 -12   3   25.86    6.18
   5  12   3   18.50    3.11
   5 -12   3   18.58    3.47
  -5  12  -3   21.33    4.88
   5  12   3   24.81    6.14
  -5  12  -3   18.18    4.29
   5 -12   4   35.59    7.11
   5 -12   4   29.71    5.41
   5  12   4   18.75    4.33
  -5  12  -4   24.93    5.29
  -5  12  -4   27.70    5.44
   5 -12   4   25.98    4.10
   5  12   4   34.12    7.13
   5 -12   5   41.11    7.91
   5  12   5   36.00    7.40
   5 -12   5   29.98    6.03
   5  12   5   16.09    4.27
  -5  12  -5   17.14    4.29
   5 -12   6   24.84    5.93
   5  12   6   17.92    4.87
   5  12   6   29.62    7.08
  -5  12  -6   10.28    3.52
   5 -12   7    2.60    2.12
   5  12   7    0.37    1.02
   5 -12   7    3.11    4.08
   5  12   7    3.09    3.04
  -5  12  -7    0.80    1.18
   5 -12   8    2.85    2.66
   5  12   8    0.87    1.24
   5 -12   8    6.04    3.96
   5  12   8    3.48    2.94
   5 -12   9   -1.28    1.30
   5  12   9   -0.52    1.11
   5  12   9    0.17    0.96
   5  12  10    0.42    1.12
   5 -12  10   -1.75    2.04
   5  12  10   -0.74    1.39
   5 -12  10    3.66    5.41
   5 -12  11    1.53    1.88
   5  12  11    1.88    1.76
   5 -12  11    1.41    2.86
   5  12  11    3.47    3.17
   5 -12  12    3.26    3.22
   5  12  12    0.38    0.57
   5  12  12    0.65    1.33
  -5 -13  14    9.90    5.26
  -5  13  14    4.48    3.89
  -5 -13  13    1.09    1.68
  -5  13  13    0.04    1.02
  -5 -13  12   19.89    6.95
  -5  13  12    8.27    4.08
  -5 -13  11   -2.20    3.13
  -5  13  11    3.07    2.65
  -5 -13  10   16.01    6.16
  -5  13  10   12.64    4.84
   5  13  -9   31.17    5.88
   5  13  -9   59.22   10.36
  -5 -13   9   63.64   10.87
  -5  13   9   49.85    8.87
  -5  13   8   38.71    7.40
   5  13  -8   13.51    3.89
   5  13  -8   37.31    8.14
  -5  13   8   42.26    7.89
   5  13  -7   10.26    3.55
   5  13  -7    8.83    4.04
  -5  13   7    7.69    3.24
  -5  13   7   10.21    3.91
  -5  13   7   10.17    3.95
   5  13  -6    7.24    3.19
  -5  13   6    7.26    2.96
  -5  13   6    6.79    2.86
  -5  13   6    9.40    3.91
   5  13  -6    4.74    2.86
   5  13  -5    2.14    2.75
   5  13  -5   -0.08    1.58
  -5  13   5    1.02    1.47
  -5  13   5    2.23    1.58
   5  13  -4   14.48    4.16
   5  13  -4   11.72    4.15
  -5  13   4   11.93    3.43
  -5  13   4   12.40    3.73
   5  13  -3    0.32    0.17
   5  13  -3    3.93    2.83
  -5  13   3    1.72    1.35
  -5  13   3    2.13    2.14
   5  13  -2   97.26   10.47
   5  13  -2  101.68   11.36
  -5  13   2   93.82    9.86
  -5  13   2   92.76   10.28
   5  13  -1   67.95    8.79
   5  13  -1   69.68    9.48
  -5  13   1   68.37    8.33
  -5  13   1   57.76    8.07
   5 -13  -1   75.57    9.44
   5 -13   0   36.82    7.32
   5  13   0   31.34    6.20
  -5  13   0   21.59    4.60
   5  13   0   33.99    6.93
  -5  13   0   35.21    6.33
   5  13   1  268.21   17.74
  -5  13  -1  255.48   16.03
   5  13   1  268.02   19.44
  -5  13  -1  237.71   16.15
   5 -13   1  303.57   20.56
  -5  13  -2  269.11   17.37
   5  13   2  300.00   20.89
   5 -13   2  317.17   21.37
   5 -13   3   70.58    7.09
  -5  13  -3   78.13    9.26
  -5  13  -3   61.94    8.49
   5  13   3   92.08   11.82
   5 -13   3   99.33   12.29
   5  13   4  111.64   13.25
   5 -13   4   87.33    9.15
   5  13   4   51.21    7.14
  -5  13  -4   60.29    8.72
  -5  13  -4   88.57    9.95
   5 -13   4  123.30   13.86
   5 -13   5    2.15    2.01
   5 -13   5    0.55    1.07
   5  13   5    1.50    1.47
   5  13   5    2.08    1.94
  -5  13  -5    0.69    0.69
   5 -13   6    9.25    4.63
   5 -13   6    4.08    2.82
   5  13   6    1.95    1.43
   5  13   6    5.34    2.83
  -5  13  -6    1.21    1.24
   5 -13   7    4.39    3.29
   5 -13   7    0.24    1.26
   5  13   7   -0.26    0.95
   5  13   7    3.28    3.15
   5 -13   8    1.90    1.85
   5  13   8    0.88    1.03
   5 -13   8    9.69    4.72
   5  13   8    5.18    4.08
   5 -13   9    1.59    1.14
   5  13   9    0.59    0.78
   5 -13   9    6.03    4.23
   5  13   9    3.34    3.10
   5 -13  10   12.12    6.16
   5 -13  10    4.29    2.95
   5  13  10    4.94    3.15
   5  13  10   11.17    5.69
   5 -13  11    3.23    4.01
   5 -13  11    2.83    2.91
   5  13  11    0.52    1.25
   5  13  11    0.70    1.50
   5  13  12    0.00    1.11
  -5 -14  13    1.11    1.20
  -5  14  13    0.34    0.67
  -5 -14  12   34.25    9.33
  -5  14  12   14.76    5.81
  -5 -14  11   22.75    7.59
  -5  14  11   11.50    4.90
  -5 -14  10   64.21   11.75
  -5  14  10   34.77    7.95
   5  14  -9    6.66    3.89
  -5 -14   9    6.67    3.43
  -5  14   9    7.90    3.61
  -5  14   9    6.43    3.79
   5  14  -8   -0.19    0.44
  -5  14   8    2.82    2.02
  -5  14   8    1.26    2.85
   5  14  -8    0.56    1.69
   5  14  -7   30.40    7.21
  -5  14   7   26.03    5.82
  -5  14   7   30.94    6.82
   5  14  -7   20.86    5.32
  -5  14   7   28.83    6.58
   5  14  -6    1.76    0.87
  -5  14   6    2.53    1.77
   5  14  -6    2.70    2.31
  -5  14   6    3.54    2.90
   5  14  -5   51.74    8.22
   5  14  -5   50.24    9.13
  -5  14   5   46.09    7.67
  -5  14   5   47.42    7.93
  -5  14   4   16.12    4.58
  -5  14   4   13.17    4.29
   5  14  -4   15.20    5.04
   5  14  -4   14.09    4.46
   5  14  -3   19.48    4.99
  -5  14   3   19.51    5.00
   5  14  -3   17.60    5.26
  -5  14   3   14.48    4.46
   5  14  -2    7.02    3.47
   5  14  -2    5.98    2.75
  -5  14   2    9.77    3.65
  -5  14   2    6.19    2.84
   5  14  -1   22.71    5.03
  -5  14   1   23.54    5.19
  -5  14   1   21.38    5.23
   5  14  -1   24.36    5.36
   5 -14   0   51.52    8.53
   5  14   0   50.41    8.27
  -5  14   0   44.04    7.32
  -5  14   0   42.94    6.70
   5  14   0   55.31    8.93
   5  14   1  137.82   14.51
  -5  14  -1   99.76   10.53
  -5  14  -1  112.00   11.50
   5 -14   1  137.73   14.43
   5 -14   2   35.65    7.72
  -5  14  -2   13.69    4.17
   5  14   2   35.72    7.96
  -5  14  -2   24.07    5.42
   5 -14   3    3.81    3.90
   5  14   3    2.35    3.40
  -5  14  -3    2.39    1.95
  -5  14  -3    1.02    1.60
  -5  14  -4   12.17    4.18
   5 -14   4   40.00    7.87
   5  14   4   47.22    9.20
  -5  14  -4   21.67    5.12
   5  14   5   41.38    8.75
   5 -14   5   47.86    9.52
   5 -14   5   27.50    5.54
   5  14   5   16.26    4.34
  -5  14  -5   10.17    3.53
   5  14   6   11.58    4.93
   5 -14   6   12.89    5.15
   5 -14   6    8.25    3.53
   5  14   6    2.71    1.85
  -5  14  -6    3.14    1.97
   5 -14   7    1.63    2.40
   5 -14   7    0.05    0.34
   5  14   7   -0.08    0.61
   5  14   7    1.64    2.36
   5 -14   8    0.51    0.52
   5  14   8    0.00    1.05
   5 -14   8    4.37    4.29
   5  14   8    0.95    2.01
   5  14   9    0.61    1.60
   5 -14   9    0.02    2.92
   5  14   9   -0.74    0.27
   5 -14  10    1.28    2.46
   5  14  10    0.06    1.74
   5  14  11    0.90    0.42
  -5 -15  13    1.52    2.25
  -5  15  13    0.19    1.24
  -5 -15  12    3.09    3.48
  -5  15  12    1.60    2.08
  -5 -15  11    2.89    3.80
  -5  15  11    0.74    1.65
  -5  15  11    1.15    1.93
  -5 -15  10    0.68    0.45
  -5  15  10   -0.39    0.49
  -5  15  10    0.12    1.32
   5  15  -9   59.01   11.24
  -5 -15   9   56.43   10.70
  -5  15   9   29.59    7.01
  -5  15   9   38.55    8.43
   5  15  -8    2.67    2.01
   5  15  -8    9.69    4.60
  -5  15   8    5.13    2.91
  -5  15   8    7.62    3.29
   5  15  -7   38.28    8.57
  -5  15   7   36.44    7.57
   5  15  -7   17.76    4.80
   5  15  -6   -0.50    0.97
   5  15  -6   -0.13    0.43
  -5  15   6   -0.68    1.58
  -5  15   6   -0.53    2.14
   5  15  -5   10.26    4.62
   5  15  -5    6.89    3.49
  -5  15   5    6.94    3.57
  -5  15   5   11.10    3.86
  -5  15   4   21.57    5.26
  -5  15   4   21.32    5.69
   5  15  -4   22.06    6.17
   5  15  -4   19.47    5.62
   5  15  -3    0.12    1.34
  -5  15   3    0.25    0.70
  -5  15   3    0.10    1.08
   5  15  -2   20.83    5.81
  -5  15   2   20.04    5.19
  -5  15   2   20.04    5.15
   5  15  -2   17.92    4.93
   5  15  -1   17.66    4.81
   5  15  -1   13.06    4.50
  -5  15   1   15.22    4.22
  -5  15   1   12.06    4.23
   5 -15   0   31.68    7.01
  -5  15   0   21.76    5.05
   5  15   0   22.28    5.84
  -5  15   0   25.19    5.67
   5 -15   1   23.86    6.51
   5  15   1   24.41    6.54
  -5  15  -1   17.59    4.80
  -5  15  -1    9.66    3.46
  -5  15  -2    5.56    2.85
   5 -15   2   17.32    5.42
   5  15   2   19.95    6.03
  -5  15  -2   10.40    3.49
   5 -15   3   45.83    8.95
   5  15   3   44.63    9.00
  -5  15  -3   38.51    6.90
   5 -15   4   10.47    4.75
  -5  15  -4    2.02    1.83
  -5  15  -4    1.62    1.41
   5  15   4   12.26    4.91
   5 -15   5    2.97    3.78
  -5  15  -5   -0.07    0.44
   5  15   5    1.56    2.58
  -5  15  -5    0.18    0.32
   5  15   6    3.85    3.28
   5 -15   6    4.04    4.14
  -5  15  -6    0.46    0.89
   5 -15   7   20.22    7.26
   5  15   7   16.82    6.12
   5 -15   8    7.83    5.24
   5  15   8    3.11    3.15
   5 -15   9    5.44    4.04
   5  15   9    4.27    3.39
   5 -15  10    4.28    4.20
   5  15  10    2.65    3.02
  -5  16  12    7.25    4.25
  -5  16  12    8.63    4.77
  -5 -16  11   27.19    8.72
  -5  16  11   11.82    4.99
  -5  16  11   12.88    5.62
  -5 -16  10   11.85    5.31
  -5  16  10    3.74    2.78
  -5  16  10    6.88    3.90
   5  16  -9   10.30    4.59
  -5  16   9    6.88    3.86
   5  16  -8   10.22    5.00
  -5  16   8    2.79    2.67
   5  16  -7   39.85    9.25
  -5  16   7   30.36    7.09
   5  16  -6   -0.89    1.66
  -5  16   6    0.97    1.93
  -5  16   6   -0.65    1.31
  -5  16   5   19.19    5.51
   5  16  -5   26.67    7.18
   5  16  -5   22.37    5.80
  -5  16   5   21.82    5.81
   5  16  -4   35.46    7.40
   5  16  -4   32.82    7.70
  -5  16   4   28.25    6.48
  -5  16   4   26.92    6.58
   5  16  -3    2.07    1.81
  -5  16   3    1.00    2.04
  -5  16   3    2.04    1.74
  -5  16   2    7.02    3.04
   5  16  -2    6.12    3.54
  -5  16   2    4.47    2.52
   5  16  -1    3.80    2.65
  -5  16   1    2.72    2.25
  -5  16   1    1.11    1.16
  -5  16   0   18.39    4.94
   5  16   0   37.54    8.27
  -5  16   0   32.44    6.54
   5 -16   1   58.11   10.01
   5  16   1   48.50    9.64
  -5  16  -1   41.80    7.45
   5 -16   2   -1.65    2.01
  -5  16  -2   -0.07    1.08
   5  16   2    2.82    2.54
  -5  16  -2    0.57    0.49
   5 -16   3    3.77    2.56
  -5  16  -3    0.26    0.59
   5  16   3    2.06    2.79
  -5  16  -3    0.29    0.32
   5 -16   4    2.59    2.54
  -5  16  -4    0.49    1.12
   5  16   4    3.35    4.02
  -5  16  -4    0.56    0.77
   5 -16   5   23.02    7.00
  -5  16  -5    3.59    2.42
   5  16   5   17.24    6.33
  -5  16  -5    3.71    2.32
   5  16   6    6.13    3.86
   5 -16   6    6.26    3.89
   5 -16   7    7.68    5.29
   5  16   7    4.55    3.41
   5 -16   8   14.20    6.43
   5  16   8   16.42    6.90
   5 -16   9    0.75    1.62
   5  16   9   -1.90    2.85
  -5 -17  12    1.91    1.15
  -5  17  12    0.71    1.79
  -5  17  12    2.92    3.26
  -5  17  11   -0.36    1.50
  -5  17  11   -0.08    0.97
  -5 -17  11   -0.78    2.25
   5  17 -10    1.79    2.60
  -5 -17  10    3.72    3.60
  -5  17  10    0.95    1.59
   5  17  -9   29.16    8.72
  -5  17   9   13.68    5.31
   5  17  -8   -0.18    1.34
  -5  17   8    0.13    0.10
  -5  17   7    9.66    4.12
   5  17  -7   18.78    6.36
  -5  17   6   -0.75    0.92
   5  17  -6    0.81    0.75
  -5  17   5    4.60    2.98
   5  17  -5    6.55    3.96
  -5  17   5    9.58    4.15
  -5  17   4    5.92    3.29
   5  17  -4    8.47    4.61
  -5  17   4    7.11    3.13
   5  17  -3    1.63    2.91
  -5  17   3    0.45    1.32
  -5  17   3    1.39    2.36
   5  17  -2    5.65    3.80
  -5  17   2    1.14    1.32
  -5  17   2    3.91    2.20
   5  17  -1   47.49    9.23
  -5  17   1   37.06    7.57
  -5  17   0    4.49    2.56
   5  17   0   15.01    5.55
  -5  17   0   12.80    4.63
   5 -17   1    6.41    3.51
  -5  17  -1    2.90    1.94
   5  17   1    6.25    3.91
  -5  17  -1    5.04    2.51
   5 -17   2   54.44   10.84
  -5  17  -2   17.39    5.31
   5  17   2   52.23   10.53
  -5  17  -2   21.34    5.51
   5 -17   3    8.32    5.19
   5  17   3    2.61    3.11
  -5  17  -3    0.92    1.27
  -5  17  -4    7.14    3.62
  -5  17  -4    7.29    3.29
   5 -17   5    9.98    4.97
  -5  17  -5    0.57    0.92
   5  17   5    7.19    4.80
  -5  17  -5    1.38    1.63
   5 -17   6   34.36    9.13
   5  17   6   28.06    8.41
   5 -17   7    4.81    3.93
   5  17   7    4.09    3.90
   5  17   8    0.02    0.57
   5 -17   8    1.87    3.01
   5  17   9    4.75    4.22
  -5 -18  11    7.24    4.80
  -5  18  11    6.99    4.52
   5  18 -10    4.99    3.89
  -5 -18  10    6.19    4.29
  -5  18  10    2.40    2.46
   5  18  -9    1.31    2.51
  -5  18   9    0.48    0.23
   5  18  -8    4.98    4.27
  -5  18   8    1.09    1.98
   5  18  -7   17.74    6.36
  -5  18   7    4.71    3.01
   5  18  -6   30.32    8.56
  -5  18   6    9.85    4.23
   5  18  -5    5.44    4.09
  -5  18   5    0.37    1.02
  -5  18   4    1.46    1.66
   5  18  -4    1.68    2.10
  -5  18   4    2.17    2.42
   5  18  -3    3.34    2.90
  -5  18   3    0.63    1.27
  -5  18   3    0.45    1.43
   5  18  -2   43.01    9.38
  -5  18   2   13.57    4.84
  -5  18   2   37.38    8.06
   5  18  -1    4.43    3.45
  -5  18   1    0.24    0.96
  -5  18   1    1.94    2.04
  -5  18   0    2.41    2.17
  -5  18   0    6.26    3.32
   5 -18   1    0.21    1.79
  -5  18  -1    0.12    0.77
   5  18   1    2.06    3.22
  -5  18  -1    0.36    1.11
   5 -18   2    3.96    2.84
  -5  18  -2   -0.08    0.87
   5  18   2    1.47    2.20
  -5  18  -2    0.34    0.89
   5 -18   3    2.31    4.18
   5  18   3    5.06    3.55
  -5  18  -3   -0.33    0.57
  -5  18  -3   -0.38    0.88
   5  18   4    2.75    2.48
   5 -18   4    0.65    1.33
  -5  18  -4    0.13    0.61
  -5  18  -4   -0.78    1.19
  -5  18  -5    4.36    2.92
   5 -18   5   21.20    7.77
   5  18   5   13.04    6.45
   5 -18   6    3.08    3.40
   5  18   6    2.85    3.10
   5 -18   7   59.27   13.52
   5  18   7   41.56   10.90
   5  18   8    0.72    1.91
  -5 -19  10    0.20    0.67
  -5  19  10    0.00    1.30
   5  19  -9   19.24    7.62
  -5  19   9    7.84    4.28
   5  19  -8    2.35    2.92
  -5  19   8   -0.19    1.66
   5  19  -7    4.05    2.98
  -5  19   7    1.45    1.47
  -5  19   6    4.94    3.35
   5  19  -6   14.69    6.20
  -5  19   5    0.67    1.79
   5  19  -5    3.10    3.72
   5  19  -4   31.24    8.58
  -5  19   4    9.15    4.28
   5  19  -3    8.89    4.37
  -5  19   3    1.40    1.38
  -5  19   3    9.48    4.60
  -5  19   2    2.36    2.26
   5  19  -2   11.25    5.44
  -5  19   2    6.89    3.35
  -5  19   1   -1.01    0.99
  -5  19   1    0.30    0.27
   5  19  -1   -1.56    2.72
  -5  19   0   13.77    4.85
  -5  19   0   27.23    6.90
   5 -19   1    9.71    5.54
  -5  19  -1    0.71    1.34
   5  19   1    6.56    3.89
  -5  19  -1    2.42    2.09
   5 -19   2   27.88    9.06
  -5  19  -2    5.69    3.35
   5  19   2   26.31    8.08
  -5  19  -2    6.06    3.24
   5  19   3   21.25    7.13
   5 -19   3   28.32    8.74
  -5  19  -3    4.06    2.70
  -5  19  -3    4.71    2.95
   5 -19   4    2.90    3.61
  -5  19  -4    0.72    0.81
   5  19   4    0.05    2.33
  -5  19  -4   -0.30    1.11
   5 -19   5   31.07    9.39
   5  19   5   27.04    8.97
   5 -19   6    4.04    4.81
   5  19   6    2.86    3.62
   5  19   7    0.78    2.52
  -5  20   9    0.15    0.53
   5  20  -8    4.03    4.03
  -5  20   8   -0.48    1.35
   5  20  -7    2.44    2.92
  -5  20   7    0.30    0.99
  -5  20   6    1.20    1.77
   5  20  -6    4.22    3.93
   5  20  -5    1.43    2.82
  -5  20   5    0.64    1.44
   5  20  -4   25.42    7.89
  -5  20   4    8.54    4.37
   5  20  -3    6.19    4.41
  -5  20   3    0.12    0.37
  -5  20   2    5.36    3.24
  -5  20   2   10.60    4.53
  -5  20   1    2.45    2.02
  -5  20   1    5.13    2.94
  -5  20   0    2.28    2.29
  -5  20   0    2.85    2.21
  -5  20  -1    5.85    3.24
  -5  20  -1    4.31    2.88
   5 -20   2    8.77    4.85
  -5  20  -2    0.84    1.57
   5  20   2    9.42    4.79
  -5  20  -2    1.70    1.91
  -5  20  -3    0.64    0.83
  -5  20  -3    0.14    0.33
   5 -20   3    6.25    3.72
   5  20   3    6.27    3.96
   5  20   4    0.61    1.74
   5 -20   4    4.35    4.16
   5 -20   5   -1.81    0.93
   5  20   5    1.58    2.84
   5  20   6    0.78    2.32
  -5  21   8    1.09    1.82
  -5  21   7    1.60    1.59
   5  21  -7   -0.38    1.47
  -5  21   6    1.57    2.12
   5  21  -6   10.81    5.62
   5  21  -5   32.59    9.75
  -5  21   5    7.80    4.31
  -5  21   4    4.96    3.29
   5  21  -4   14.56    7.12
  -5  21   3    1.71    1.94
   5  21  -3    1.91    2.78
   5  21  -2    1.45    2.20
  -5  21   2   -0.25    0.97
  -5  21   1    0.67    1.33
   5  21  -1    1.98    1.45
  -5  21   1    2.89    2.33
  -5  21   0    2.39    2.35
  -5  21   0    3.01    2.60
   5 -21   1    4.14    2.95
  -5  21  -1    1.19    1.71
  -5  21  -1    1.65    1.83
   5 -21   2    6.73    4.97
  -5  21  -2    1.41    2.36
   5  21   2    3.48    4.22
  -5  21  -2   -0.02    0.95
   5 -21   3    2.77    3.47
  -5  21  -3    0.83    1.18
   5  21   3    2.69    2.47
   5 -21   4   -2.27    2.38
   5  21   4    1.87    3.54
  -5  22   7   -0.63    0.92
  -5  22   6    2.70    3.19
   5  22  -5   17.90    7.44
  -5  22   5    3.20    3.15
   5  22  -4    7.62    5.56
  -5  22   4    4.04    3.35
   5  22  -3   38.95   10.52
  -5  22   3   19.66    6.83
   5  22  -2   27.32    8.87
  -5  22   2    9.46    4.71
   5  22  -1    6.73    4.63
  -5  22   1    6.03    4.24
   5  22   0    1.33    2.03
  -5  22   0   -0.19    1.20
   5 -22   1    1.46    1.06
  -5  22  -1    0.01    0.51
   5  22   1    0.30    0.81
   5 -22   2    2.47    3.05
   5  22   2    5.80    4.58
  -5  22  -2    0.11    0.53
  -5  23   6   -0.12    0.62
  -5  23   5    6.62    4.17
  -5  23   4    4.30    3.55
  -5  23   3   -1.06    1.51
  -5  23   2    0.04    0.71
  -5  23   1    2.41    2.73
  -5  23   0    0.18    1.27
  -5  24   4    0.87    1.74
  -5  24   3   13.57    6.22
  -5  24   2    0.62    1.49
  -5  24   1    4.55    3.86
  -6   0  16   -2.12    2.83
  -6   0  15   -0.77    1.15
  -6   0  14   24.02    6.98
  -6   0  13    1.40    1.97
  -6   0  12  120.26   13.77
  -6   0  11   -0.05    1.97
   6   0 -11   -2.26    2.32
   6   0 -10  165.73   14.04
  -6   0  10  119.43    8.84
  -6   0  10  147.40   13.31
  -6   0   9    2.09    2.67
   6   0  -9    0.30    1.11
  -6   0   9    0.53    0.77
   6   0  -8   12.36    3.89
  -6   0   8    6.48    2.57
  -6   0   8    4.99    1.74
  -6   0   7    2.09    1.84
  -6   0   7   -0.07    0.72
  -6   0   6   22.50    3.84
  -6   0   6   20.42    3.80
  -6   0   5    1.18    1.07
  -6   0   5    0.72    0.90
  -6   0   4  270.38   12.38
  -6   0   4  269.66   12.89
  -6   0   3    0.64    0.33
  -6   0   3    0.52    0.39
  -6   0   3   -0.07    0.10
  -6   0   2   14.15    3.20
  -6   0   2   10.45    1.68
  -6   0   1   -0.26    0.70
  -6   0   0   26.01    4.52
  -6   0   0   16.45    2.64
  -6   0  -1   -0.23    0.71
   6   0   1    0.32    0.33
  -6   0  -1   -0.07    0.33
  -6   0  -2    3.16    1.98
   6   0   2    2.67    1.37
  -6   0  -2    0.97    0.81
   6   0   3    0.45    1.21
  -6   0  -3   -0.92    1.03
   6   0   3    1.05    1.39
  -6   0  -4   35.15    6.01
   6   0   4   34.77    5.00
   6   0   4   28.36    4.97
  -6   0  -5    1.58    2.21
   6   0   5   -1.28    2.38
   6   0   5   -0.43    0.89
   6   0   5    0.68    1.19
  -6   0  -6  138.23   12.85
   6   0   6  121.90   12.19
   6   0   6  102.61    8.82
   6   0   6  121.23   10.11
   6   0   7    0.51    0.95
  -6   0  -7    1.94    2.01
   6   0   7    0.36    1.41
   6   0   7    0.32    1.05
   6   0   8   17.27    4.53
  -6   0  -8   17.97    5.07
   6   0   8   16.92    4.85
   6   0   9    0.63    0.80
  -6   0  -9    0.20    0.71
  -6   0 -10    2.40    2.01
   6   0  10    7.05    3.40
  -6   0 -11    0.53    1.12
   6   0  11    1.51    2.14
   6   0  12    8.13    4.86
  -6   1  16    1.97    1.59
  -6  -1  16    7.34    3.67
  -6  -1  15    7.99    4.29
  -6   1  15    7.89    4.27
  -6   1  14   63.65   11.05
  -6  -1  14   55.44   10.42
  -6   1  13    1.08    2.36
  -6  -1  13    3.15    3.01
  -6   1  12    2.00    2.47
  -6  -1  12    0.58    0.83
  -6   1  11    6.63    2.53
  -6  -1  11    8.03    3.87
   6  -1 -11    5.05    3.09
   6   1 -11    1.26    1.90
   6  -1 -10  162.97   13.74
   6   1 -10  162.92   13.90
  -6   1  10  124.35    9.51
  -6  -1  10  125.15    8.52
  -6   1  10  140.35   13.25
  -6  -1  10  147.95   13.44
  -6   1   9   18.96    4.61
  -6  -1   9   18.33    4.66
   6  -1  -9   20.63    4.83
   6   1  -9   21.37    4.54
  -6   1   9   15.01    3.35
  -6  -1   9   15.96    2.89
   6  -1  -8  187.05   13.06
   6   1  -8  192.37   13.56
  -6   1   8  174.58   10.53
  -6  -1   8  175.71    9.94
  -6   1   8  175.53   12.78
  -6  -1   8  175.02   12.74
  -6  -1   7   17.45    3.26
  -6   1   7   16.66    3.89
  -6   1   7    8.54    1.75
  -6  -1   7   15.62    3.54
   6   1  -7   21.93    4.49
  -6   1   7   19.73    3.59
  -6   1   6  621.68   19.93
  -6   1   6  594.86   20.10
  -6  -1   6  644.39   19.01
  -6  -1   6  584.43   20.42
  -6  -1   5  159.65   10.38
  -6   1   5  137.30    8.91
  -6   1   5  128.42    8.89
  -6  -1   5  155.23    9.47
  -6   1   4  407.38   15.70
  -6  -1   4  561.56   18.14
  -6  -1   4  356.73   15.52
  -6   1   4  549.85   18.35
  -6   1   4  486.99   15.49
  -6  -1   4  568.79   18.33
  -6   1   3   54.82    4.92
  -6  -1   3   51.02    5.73
  -6  -1   3   29.45    3.76
  -6   1   3   33.51    3.61
  -6   1   3   38.79    4.96
  -6   1   2  102.41    8.19
  -6  -1   2  101.44    8.37
  -6   1   2  118.05    6.60
  -6  -1   2   72.99    5.15
  -6   1   2   73.50    3.67
  -6   1   1  179.67   11.24
  -6  -1   1  193.30   11.47
   6   1  -1  178.98    6.60
  -6   1   0    6.08    2.44
   6   1   0    4.09    0.96
  -6  -1   0    3.58    1.75
  -6   1   0    2.88    1.00
  -6   1  -1   37.31    5.43
  -6  -1  -1   36.58    5.24
  -6  -1  -1   21.49    3.57
  -6   1  -1   18.99    2.58
   6  -1   1   36.82    2.06
   6   1   1   37.60    3.26
   6   1   2    3.70    1.90
  -6   1  -2    1.57    1.33
  -6  -1  -2    4.69    2.13
   6  -1   2    1.30    1.21
   6   1   2    2.92    1.26
   6   1   2    1.82    0.87
  -6   1  -2    0.56    0.37
  -6   1  -3    1.82    1.06
  -6   1  -3    4.12    1.98
   6  -1   3    5.09    2.28
   6   1   3    5.23    2.58
   6   1   3    5.59    2.34
  -6   1  -4  360.04   18.91
   6  -1   4  292.77   12.50
   6  -1   4  319.40   17.59
   6   1   4  309.58   17.32
   6  -1   4  331.30   15.52
   6   1   4  323.94   15.69
   6   1   5    6.17    2.48
  -6   1  -5    7.86    3.08
   6  -1   5    4.21    1.76
   6   1   5    2.47    1.31
   6   1   5    3.98    1.56
   6  -1   5    4.56    1.97
   6  -1   5    5.47    2.06
  -6   1  -6  134.21   12.55
   6  -1   6  118.07   12.34
   6   1   6  113.31   11.84
   6   1   6  113.56   10.03
   6  -1   6  103.71    9.04
   6  -1   6  103.89    8.59
   6   1   6  111.78    9.50
  -6   1  -7   32.52    6.43
   6   1   7   22.22    4.15
   6  -1   7   31.95    6.76
   6   1   7   28.30    6.37
   6   1   7   29.24    5.62
   6  -1   7   24.72    4.79
   6  -1   7   21.86    3.95
   6   1   8   26.25    6.63
   6  -1   8   31.71    7.20
  -6   1  -8   32.28    6.83
   6   1   8   27.82    5.95
   6  -1   8   23.03    5.12
   6  -1   9   -0.02    2.07
  -6   1  -9   -0.31    0.61
  -6  -1  -9   -0.40    1.28
   6   1   9   -1.90    1.51
   6   1   9   -0.02    0.56
   6  -1   9    1.14    0.99
  -6   1 -10    1.72    1.66
  -6  -1 -10    2.53    2.32
   6  -1  10    7.11    3.67
   6   1  10   11.81    5.68
   6   1  10    3.52    2.33
   6  -1  10    2.80    2.00
  -6  -1 -11   -0.24    1.12
   6   1  11   -0.40    1.06
   6  -1  11   -1.05    1.26
   6   1  11    1.33    1.90
   6  -1  12    0.99    2.08
   6   1  12    0.55    2.50
  -6  -2  16    1.16    1.52
  -6   2  16    1.79    2.50
  -6  -2  15    2.39    2.64
  -6   2  15   -0.34    1.35
  -6  -2  14    9.58    4.87
  -6   2  14   11.04    4.87
  -6  -2  13   10.85    4.41
  -6   2  13   12.07    4.62
  -6   2  12   32.54    7.01
  -6  -2  12   40.10    8.02
   6  -2 -12   53.54    8.51
  -6  -2  11   91.57   11.34
   6  -2 -11   92.66   10.78
   6   2 -11  115.17   12.55
  -6   2  11   90.86   10.83
  -6  -2  10    9.26    3.86
   6  -2 -10    8.52    3.35
  -6   2  10    4.35    1.91
   6   2 -10    6.13    2.46
  -6  -2  10    4.53    1.66
   6  -2  -9   86.87    9.34
   6   2  -9   76.61    8.94
  -6   2   9   83.97    9.46
  -6   2   9   78.85    7.67
  -6  -2   9   75.68    6.18
  -6  -2   9   73.90    8.93
  -6  -2   8   35.11    4.29
   6   2  -8   42.23    6.47
  -6   2   8   34.35    4.83
   6  -2  -8   50.24    7.05
  -6  -2   8   41.69    6.27
  -6   2   8   43.83    6.37
  -6   2   7   25.25    4.50
  -6  -2   7   24.65    4.54
   6   2  -7   26.62    5.18
  -6  -2   7   18.69    3.29
  -6   2   7   16.71    2.25
  -6   2   7   27.08    4.37
  -6  -2   6   29.53    4.90
  -6   2   6   31.85    4.80
  -6   2   6   30.36    4.60
  -6  -2   6   32.11    4.08
  -6   2   6   19.88    2.86
  -6  -2   5  257.08   13.36
  -6   2   5  236.71   11.80
  -6   2   5  252.13   12.92
  -6  -2   5  245.42   11.85
  -6   2   4    0.67    1.24
  -6  -2   4    2.63    1.34
  -6   2   4    0.74    0.75
  -6  -2   3  287.64   13.86
   6   2  -3  323.66   12.04
  -6   2   3  189.75    8.45
  -6  -2   3  171.36    9.99
  -6   2   3  253.71    9.92
  -6   2   3  271.17   13.07
  -6  -2   2  390.38   16.09
   6   2  -2  456.04   13.27
  -6   2   2  451.53   11.58
  -6   2   2  385.40   15.96
  -6   2   1  133.68    9.44
  -6   2   1  164.46    6.03
  -6  -2   1  147.81   10.07
   6   2  -1  179.76    7.61
  -6   2   0   50.54    6.12
  -6  -2   0   50.60    6.14
   6   2   0   49.65    4.16
  -6   2  -1  130.28   10.15
   6   2   1  132.44    7.02
   6   2   1  136.72   10.13
  -6   2  -2    6.10    1.38
  -6   2  -2   23.92    4.59
   6   2   2   17.65    3.41
   6  -2   2   22.12    4.33
   6   2   2   21.07    4.11
   6  -2   2   20.38    2.47
   6   2   2   18.98    2.97
  -6   2  -3    1.28    0.84
  -6   2  -3    4.06    2.19
   6  -2   3    2.10    1.40
   6   2   3    2.50    1.38
   6  -2   3    1.33    0.77
   6   2   3    5.09    1.87
  -6   2  -4  130.55   11.55
   6  -2   4  122.56   11.08
   6   2   4  129.99   11.27
   6  -2   4  115.04    7.50
   6  -2   4  129.72    9.67
   6   2   4  111.84    9.64
  -6   2  -5   40.54    6.64
   6  -2   5   32.05    4.53
   6  -2   5   29.29    5.44
   6   2   5   34.16    5.99
   6  -2   5   30.64    4.53
   6   2   5   31.43    5.17
  -6   2  -6  370.27   20.98
   6  -2   6  299.26   15.09
   6  -2   6  264.01   13.51
   6  -2   6  330.73   20.24
   6   2   6  345.47   20.74
   6   2   6  321.86   17.43
   6   2   6  316.35   16.46
  -6   2  -7    3.17    2.13
   6  -2   7    5.49    2.69
   6   2   7    5.30    3.29
   6   2   7    3.48    2.39
   6  -2   7    4.15    1.83
   6  -2   7    1.08    1.22
   6   2   7    0.46    1.15
  -6   2  -8   60.85    9.23
   6  -2   8   55.12    9.38
   6   2   8   49.08    8.95
   6  -2   8   45.79    7.01
   6   2   8   44.04    7.63
  -6   2  -9   -0.51    1.21
   6   2   9   -0.20    1.09
   6  -2   9    1.02    1.87
   6   2   9    0.24    2.50
   6  -2   9   -0.80    0.44
  -6   2 -10    1.72    1.68
   6  -2  10    7.50    4.01
   6   2  10    7.42    4.06
   6   2  10    6.22    3.40
   6  -2  11    6.22    2.99
  -6  -2 -11    1.11    1.56
   6   2  11    5.30    3.90
   6   2  11    2.40    2.19
   6  -2  12    1.70    3.07
   6   2  12    2.67    3.60
  -6  -3  16    6.70    4.33
  -6   3  16    7.48    4.36
  -6  -3  15    1.58    2.53
  -6   3  15    2.56    2.64
  -6  -3  14   12.25    5.05
  -6   3  14   21.86    6.67
  -6  -3  13    6.64    4.06
  -6   3  13    3.48    3.46
  -6  -3  12   10.81    4.48
   6  -3 -12   12.10    4.25
  -6   3  12   12.57    4.63
  -6  -3  11   26.49    6.19
   6  -3 -11   25.04    5.53
  -6   3  11   19.84    5.32
  -6   3  10  148.96   13.11
   6   3 -10  180.68   15.41
   6  -3 -10  146.96   12.47
  -6   3  10  144.83   11.25
  -6  -3  10  135.09    7.52
  -6  -3  10  156.96   13.82
   6  -3  -9  237.20   15.24
   6   3  -9  249.01   16.82
  -6   3   9  207.76   14.94
  -6   3   9  218.71   13.18
  -6  -3   9  221.45    9.89
  -6  -3   9  223.94   15.50
  -6  -3   8   86.87    6.57
   6   3  -8   97.29    9.82
  -6   3   8   84.53    8.76
  -6   3   8   82.62    7.80
  -6  -3   8   85.28    9.22
  -6   3   7   15.43    3.58
  -6  -3   7   12.30    2.56
  -6  -3   7   18.59    4.10
   6   3  -7   17.55    3.96
  -6   3   7   14.12    3.11
  -6  -3   6   58.65    7.09
   6   3  -6   65.68    7.25
  -6   3   6   49.63    5.94
  -6   3   6   47.99    5.93
  -6  -3   6   55.58    5.49
  -6  -3   5   74.87    6.69
  -6  -3   5   71.34    7.20
  -6   3   5   58.00    6.03
  -6   3   5   72.52    7.06
  -6  -3   4  656.83   20.69
   6   3  -4  651.83   19.53
  -6   3   4  629.13   17.83
  -6   3   3    1.74    1.44
  -6   3   3    2.16    1.03
  -6  -3   3    1.39    0.71
   6   3  -3    2.21    1.31
  -6   3   2   12.17    1.37
  -6   3   2   23.44    3.92
  -6  -3   2   17.17    3.49
   6   3  -2   18.09    3.03
  -6   3   2   19.38    1.64
  -6  -3   2   10.43    2.47
  -6   3   2   25.73    2.70
  -6   3   1    0.51    0.36
   6   3  -1   -0.17    0.31
  -6  -3   1   -0.11    0.40
   6   3   0  119.01    7.15
   6   3   0  136.22   10.18
  -6   3   0  115.14    9.07
  -6   3  -1  116.38    9.50
   6   3   1  117.35    9.47
   6   3   1  122.85    7.50
  -6   3  -2  318.72   16.61
   6  -3   2  288.08   15.22
   6   3   2  314.25   15.96
   6  -3   2  289.10    8.94
   6   3   2  307.10   12.38
   6   3   2  337.24   16.16
  -6   3  -3   39.23    6.25
   6   3   3   37.20    5.86
  -6   3  -3    9.31    1.84
   6  -3   3   33.05    5.43
   6   3   3   30.83    5.24
   6  -3   3   16.58    2.90
   6   3   3   27.77    4.24
  -6   3  -4   48.11    6.92
   6  -3   4   52.21    7.25
   6   3   4   50.08    7.27
   6  -3   4   46.77    4.61
   6   3   4   52.66    6.67
  -6   3  -5    2.00    1.37
   6  -3   5    0.45    0.83
   6  -3   5    0.78    1.27
   6   3   5    1.22    1.60
   6   3   5    0.86    1.96
   6  -3   5    0.74    0.83
   6   3   6    6.54    2.66
  -6   3  -6    7.31    3.17
   6  -3   6    9.01    3.93
   6   3   6   10.87    4.08
   6   3   6    4.02    2.26
   6  -3   6    6.08    1.97
   6  -3   6    5.92    2.20
  -6   3  -7   11.08    4.10
   6   3   7    8.46    2.98
   6  -3   7    8.74    3.57
   6   3   7    8.32    3.83
   6  -3   7    5.76    1.93
   6   3   7   11.41    4.08
   6  -3   7    6.22    2.38
  -6   3  -8    7.84    3.09
   6  -3   8   17.34    5.41
   6   3   8   18.59    5.19
   6   3   8   14.13    4.20
   6  -3   8   15.01    4.05
  -6   3  -9   -0.14    0.43
   6  -3   9   -1.81    1.96
   6   3   9    1.08    1.06
   6  -3   9    0.37    1.33
  -6   3 -10    0.38    0.72
   6  -3  10    3.01    3.34
   6   3  10    0.76    0.15
   6   3  10    2.82    2.27
   6   3  11    0.23    1.05
   6   3  11    1.39    2.21
   6  -3  11    2.91    3.33
   6  -3  12    2.75    3.09
   6   3  12    2.34    2.97
   6   3  12    1.75    1.97
  -6  -4  16    1.62    2.76
  -6   4  16   -0.14    0.48
  -6  -4  15    1.89    2.34
  -6   4  15    4.37    3.58
  -6  -4  14    3.57    2.44
  -6   4  14    4.85    3.54
  -6  -4  13   28.96    7.11
  -6   4  13   27.27    6.86
  -6  -4  12   40.62    8.27
   6  -4 -12   27.51    6.13
  -6   4  12   35.13    7.25
  -6  -4  11   32.78    6.75
   6  -4 -11   32.82    6.31
  -6   4  11   30.96    6.74
  -6  -4  10   12.44    4.71
   6  -4 -10   11.29    3.97
  -6   4  10    7.58    2.85
   6   4 -10    6.61    1.83
  -6   4  10   10.81    3.83
   6  -4  -9   40.26    6.27
  -6   4   9   36.72    6.25
  -6   4   9   29.47    5.35
  -6  -4   9   30.94    3.49
   6   4  -9   34.64    6.24
  -6  -4   9   35.62    6.50
  -6  -4   8    0.21    0.69
  -6  -4   8    1.28    2.14
   6   4  -8   -1.83    1.50
  -6   4   8    0.51    0.26
  -6   4   8   -1.25    1.53
  -6  -4   7   43.63    6.60
  -6   4   7   33.64    5.09
   6   4  -7   45.54    6.51
  -6   4   7   38.22    5.43
  -6  -4   7   33.31    4.05
  -6  -4   6   72.07    7.81
   6   4  -6   69.50    7.86
  -6   4   6   62.06    6.52
  -6   4   6   65.91    7.00
  -6  -4   6   62.49    5.86
  -6  -4   5  136.56    9.14
  -6   4   5  114.68    8.22
   6   4  -5  133.12   10.07
  -6   4   5  114.78    9.13
  -6  -4   4   60.36    6.29
   6   4  -4   69.61    6.83
  -6   4   4   56.36    5.17
  -6   4   4   55.31    6.37
  -6  -4   3   51.96    5.88
  -6   4   3   47.15    4.20
   6   4  -3   59.35    5.88
  -6   4   3   50.90    6.14
   6   4  -2   39.85    4.54
  -6   4   2   30.33    2.72
  -6   4   2   32.97    4.74
  -6   4   2   37.10    2.69
  -6   4   1   14.18    3.13
   6   4  -1   13.89    2.76
   6   4  -1   19.82    3.05
   6   4   0  105.90    7.51
   6   4   0   92.92    8.44
  -6   4   0   87.40    8.12
  -6   4  -1    2.31    1.54
   6   4   1    2.23    1.81
   6   4   1    1.03    1.15
  -6   4  -2    3.47    1.85
   6  -4   2    4.36    1.95
   6   4   2    5.93    2.42
   6   4   2    4.22    2.15
   6  -4   2    5.02    1.31
   6   4   2    4.08    1.63
  -6   4  -3   16.54    3.80
   6  -4   3   18.97    4.25
   6   4   3   21.72    4.49
   6   4   3   16.32    3.38
   6  -4   3    7.40    1.93
   6   4   3   17.54    3.96
  -6   4  -4  261.15   15.95
   6  -4   4  263.45   16.77
   6   4   4  281.14   16.92
   6  -4   4  243.68    9.78
   6   4   4  257.42   15.15
   6  -4   5   25.90    4.11
  -6   4  -5   26.17    4.93
   6  -4   5   24.16    3.59
   6  -4   5   28.33    5.65
   6   4   5   23.54    5.43
   6   4   5   29.58    5.38
  -6   4  -6  172.81   14.15
   6   4   6  146.27   11.88
   6  -4   6  176.33   15.15
   6   4   6  167.81   14.76
   6  -4   6  157.65   10.35
   6  -4   6  139.63    9.23
   6   4   7   35.50    6.66
   6   4   7   27.44    5.26
   6  -4   7   27.63    4.67
  -6   4  -7   36.03    6.56
   6  -4   7   38.83    7.45
   6   4   7   34.48    7.12
  -6   4  -8   13.39    4.23
   6  -4   8   29.89    7.09
   6   4   8   34.70    7.59
   6   4   8   26.79    6.17
   6  -4   8   25.36    5.12
   6  -4   9    0.53    1.96
   6   4   9    1.69    1.89
  -6   4  -9   -1.00    1.38
   6   4   9    0.89    0.97
   6   4  10    0.37    1.02
   6  -4  10    2.50    2.64
   6   4  10   -0.36    0.49
   6   4  11    0.97    0.97
   6   4  11    2.32    2.26
   6  -4  12    3.96    4.08
   6   4  12    2.94    3.60
   6   4  12    0.52    1.02
  -6  -5  16    9.65    5.36
  -6   5  16    6.37    4.30
  -6  -5  15    0.21    0.84
  -6   5  15    0.57    0.52
  -6  -5  14    5.60    3.79
  -6   5  14   14.46    5.97
  -6  -5  13   32.50    7.69
  -6   5  13   30.94    7.34
  -6  -5  12   14.21    5.10
   6  -5 -12    6.31    3.05
  -6   5  12   17.96    5.50
   6  -5 -11   54.66    8.00
  -6   5  11   59.61    9.12
  -6  -5  11   52.09    8.71
  -6   5  10    2.06    1.83
  -6  -5  10    2.99    2.66
  -6   5  10    5.23    2.75
   6  -5 -10    4.47    2.39
  -6  -5   9   38.80    6.79
   6  -5  -9   38.89    6.14
  -6   5   9   39.73    6.57
  -6   5   9   39.14    6.17
  -6  -5   9   23.55    2.85
   6   5  -9   43.14    7.26
  -6  -5   8    1.13    0.92
  -6  -5   8    1.41    1.09
   6   5  -8    0.39    1.51
  -6   5   8    0.71    1.70
  -6   5   8    0.15    0.93
  -6  -5   7   81.80    9.01
   6   5  -7   79.91    8.56
  -6   5   7   69.55    7.46
  -6   5   7   77.07    7.89
  -6  -5   7   76.58    6.22
  -6  -5   6   74.85    6.51
  -6  -5   6   89.61    8.94
   6   5  -6   87.12    9.06
  -6   5   6   74.79    7.19
  -6   5   6   81.40    8.05
  -6  -5   5  324.24   14.13
   6   5  -5  308.46   15.52
   6   5  -5  314.81   16.09
  -6   5   5  267.27   12.60
  -6   5   5  283.48   14.61
  -6  -5   4  108.24    8.34
   6   5  -4  104.13    8.60
  -6   5   4   92.08    6.75
  -6   5   4   99.02    8.54
  -6   5   3  218.16    9.28
   6  -5  -3  218.38   10.86
   6   5  -3  242.98   12.68
  -6   5   3  194.11   12.06
  -6   5   2    1.45    1.20
   6   5  -2    1.57    1.96
   6   5  -2    0.18    0.42
   6  -5  -2    0.30    1.07
  -6   5   2    1.06    0.76
  -6   5   2    0.64    0.38
  -6   5   1   24.26    4.18
   6   5  -1   29.92    4.53
  -6   5   1   35.71    2.51
   6   5  -1   27.18    3.91
   6  -5  -1   31.10    4.86
  -6   5   0    3.67    2.03
   6   5   0    7.74    2.85
   6   5   0    6.07    1.94
   6  -5   0    6.69    2.17
   6  -5   1   66.65    7.65
   6   5   1   68.25    6.57
   6  -5   1   57.66    3.53
   6   5   1   62.57    7.00
  -6   5  -1   63.81    7.07
  -6   5  -2   22.82    4.44
   6  -5   2   22.65    4.42
   6   5   2   24.14    4.30
   6  -5   2   23.12    3.01
   6   5   2   27.51    4.27
   6  -5   2   27.26    5.22
   6   5   2   27.00    4.74
   6  -5   3  137.78   11.54
   6   5   3  140.76   11.49
   6   5   3  151.38   10.42
   6   5   3  161.27   11.96
  -6   5  -3  144.10   11.61
   6  -5   4   73.73    8.95
   6   5   4   71.38    8.65
   6   5   4   78.58    8.11
   6  -5   4   66.86    4.86
   6   5   4   70.43    8.11
  -6   5  -4   76.93    8.69
  -6   5  -5    8.49    3.32
   6  -5   5    9.85    3.67
   6   5   5    7.86    3.39
   6  -5   5    4.35    1.47
   6   5   5    3.32    2.21
  -6   5  -6   34.16    6.22
   6  -5   6   36.21    7.31
   6   5   6   37.34    6.94
   6  -5   6   32.74    4.56
   6  -5   6   28.65    4.09
   6   5   6   27.75    5.68
  -6   5  -7    2.20    1.90
   6  -5   7    5.65    3.55
   6   5   7    5.49    3.42
   6   5   7    3.67    1.49
   6  -5   7    3.68    1.85
  -6   5  -8   12.78    4.10
   6  -5   8   32.42    7.30
   6   5   8   32.04    7.38
   6   5   8   31.01    6.82
  -6   5  -9    0.48    0.94
   6  -5   9    3.83    4.12
   6   5   9   -0.59    1.54
   6   5   9    2.26    2.45
   6  -5  10   10.77    4.97
   6   5  10    9.76    4.62
   6   5  10   10.41    4.47
   6  -5  11   -0.08    2.52
   6   5  11    0.26    0.32
   6   5  11    0.95    1.19
   6  -5  12    5.56    3.45
   6   5  12    6.87    4.22
   6   5  12    4.04    3.33
   6   5  13    2.83    2.80
  -6  -6  16    0.76    1.77
  -6   6  16    3.42    3.01
  -6  -6  15    0.02    1.07
  -6   6  15    3.98    3.34
  -6  -6  14   16.04    5.98
  -6   6  14    9.19    4.58
  -6  -6  13   12.84    4.67
  -6   6  13   13.76    5.04
  -6  -6  12    7.90    3.39
   6  -6 -12    0.83    1.37
  -6   6  12    4.98    3.16
  -6   6  11   79.38   11.03
  -6  -6  11   75.14   10.53
   6  -6 -10   85.08    9.22
  -6   6  10   87.47   10.47
  -6   6  10   82.70    9.86
  -6  -6  10   82.87   10.53
  -6  -6   9   16.35    4.66
  -6   6   9   12.81    3.62
   6   6  -9   15.82    4.46
  -6   6   9   12.94    3.85
  -6  -6   9    3.55    1.02
  -6  -6   8    4.04    1.32
  -6  -6   8    1.28    0.95
   6   6  -8    0.45    0.56
  -6   6   8    3.22    2.07
  -6   6   8    3.70    1.74
  -6  -6   7   16.44    2.92
  -6  -6   7   20.22    4.67
   6   6  -7   17.39    4.37
  -6   6   7   16.07    3.77
  -6   6   7   15.13    3.68
   6   6  -6   14.67    3.70
  -6   6   6   13.33    3.27
  -6  -6   6   16.85    3.19
   6   6  -6   15.15    3.73
  -6   6   6   13.44    3.45
  -6  -6   5  318.79   14.11
   6   6  -5  319.80   16.55
   6   6  -5  325.09   16.98
  -6   6   5  279.76   13.50
  -6   6   5  263.41   14.74
   6   6  -4   14.45    3.61
   6   6  -4   12.99    3.20
   6  -6  -4   14.09    3.01
   6   6  -4   13.66    3.68
  -6   6   4   11.74    2.54
  -6   6   4   11.27    3.14
   6  -6  -3   69.33    6.77
   6   6  -3   71.01    7.13
  -6   6   3   62.51    5.10
  -6   6   3   67.62    5.45
   6   6  -3   71.84    7.81
  -6   6   3   60.42    6.82
   6  -6  -3   51.47    5.21
   6  -6  -2   63.02    6.74
   6  -6  -2   63.63    4.62
   6   6  -2   67.80    6.61
  -6   6   2   59.36    3.98
  -6   6   2   74.44    5.19
   6   6  -2   61.41    7.11
  -6   6   2   56.15    6.69
   6  -6  -1  222.01   13.33
  -6   6   1  243.83    8.30
   6   6  -1  212.67   11.77
   6   6  -1  205.61   12.84
  -6   6   1  205.53   12.93
   6  -6   0  127.42   10.35
  -6   6   0  141.32    6.43
   6   6   0  128.40    9.40
   6   6   0  115.05    9.67
  -6   6   0  110.92    9.34
   6   6   1   36.54    5.10
   6  -6   1   34.31    5.53
   6  -6   1   27.65    3.03
   6   6   1   36.25    5.44
  -6   6  -1   34.43    5.42
   6   6   2    8.87    2.82
  -6   6  -2    7.67    2.70
   6  -6   2    7.30    2.45
   6   6   2    5.23    2.07
   6  -6   2    6.81    2.26
   6  -6   2    2.77    1.22
   6   6   2    4.05    1.43
   6  -6   3  137.69   12.23
   6  -6   3  128.58   11.25
   6   6   3  133.44   11.37
   6   6   3  121.35    9.79
   6   6   3  124.61   10.92
  -6   6  -3  123.86   10.77
  -6   6  -4   13.92    4.01
   6  -6   4   14.24    4.05
   6   6   4   14.25    4.20
   6  -6   4   17.36    4.52
   6  -6   4    5.68    1.32
   6   6   4   17.90    3.93
   6   6   4   19.19    4.67
  -6   6  -5   24.86    5.44
   6   6   5   26.09    5.32
   6  -6   5   23.63    5.21
   6   6   5   25.25    5.53
   6   6   5   22.58    5.11
   6  -6   5   21.95    3.28
  -6   6  -6    4.73    2.52
   6  -6   6    6.39    1.97
   6   6   6    5.97    2.23
   6  -6   6    9.54    3.60
   6   6   6    7.12    3.47
   6  -6   6    9.09    2.66
  -6   6  -7    0.67    0.72
   6  -6   7   -0.07    0.50
   6   6   7    0.87    1.95
  -6   6  -8    0.23    0.21
   6  -6   8    0.53    1.07
   6   6   8    0.63    1.12
  -6   6  -9    0.24    0.32
   6  -6   9    1.96    2.20
   6   6   9    3.11    2.89
   6  -6  10    3.55    3.46
   6   6  10    1.83    2.17
   6   6  10    0.57    2.10
   6  -6  11    1.33    2.56
   6   6  11   -0.42    1.03
   6   6  11   -0.07    1.41
   6  -6  12    0.27    1.68
   6   6  12    0.26    2.88
   6   6  12    1.59    2.16
   6   6  13    2.78    2.88
  -6  -7  16   13.13    6.06
  -6   7  16    7.97    5.22
  -6  -7  15   -0.86    1.22
  -6   7  15    2.58    2.89
  -6   7  14   -0.38    0.72
  -6  -7  14    0.37    0.64
  -6  -7  13    1.75    2.40
  -6   7  13    1.81    1.76
  -6  -7  12    8.87    4.21
   6  -7 -12    3.84    2.26
  -6   7  12    8.68    4.30
   6  -7 -11   66.94    8.51
  -6   7  11  111.72   13.13
   6   7 -11   69.38    8.79
  -6  -7  11  105.14   12.64
   6   7 -10    4.21    2.12
  -6  -7  10   11.31    4.11
   6  -7 -10    5.50    2.46
  -6   7  10    8.79    3.84
  -6   7  10   10.26    3.95
   6   7  -9   11.06    3.46
  -6   7   9   16.57    4.39
  -6  -7   9   16.39    4.65
  -6   7   9   14.24    3.78
  -6  -7   8   81.05    9.86
  -6   7   8   75.66    9.07
   6   7  -8   82.72    9.69
   6   7  -8   85.41    9.31
  -6   7   8   75.89    8.75
  -6  -7   8   71.38    5.43
  -6  -7   7  188.02   10.08
  -6  -7   7  192.69   14.69
   6   7  -7  219.16   15.73
  -6   7   7  165.18   12.29
   6   7  -7  224.39   14.63
  -6   7   7  186.75   13.37
  -6   7   6  225.07   13.24
   6  -7  -6  179.62    9.97
  -6  -7   6  228.71   11.71
   6   7  -6  248.86   16.17
   6   7  -6  246.43   15.57
   6   7  -6  266.82   15.89
  -6   7   6  210.71   13.80
   6  -7  -5  106.67    8.00
  -6   7   5   90.92    8.82
   6   7  -5  118.92   10.58
   6   7  -5  102.55    9.75
  -6   7   5  101.47    8.40
   6   7  -5  118.93   10.45
   6  -7  -4  102.67    8.20
   6   7  -4   96.66    9.10
   6   7  -4   96.62    9.36
  -6   7   4   82.01    6.71
   6   7  -4  111.26    9.84
  -6   7   4   81.29    8.28
   6  -7  -3    0.32    0.48
   6   7  -3    2.95    1.38
   6  -7  -3    0.38    0.61
   6   7  -3    3.72    2.35
  -6   7   3    0.48    0.55
   6   7  -3    0.06    0.81
  -6   7   3    1.02    0.87
  -6   7   3    0.39    0.06
   6  -7  -2   62.84    7.19
  -6   7   2   59.10    5.26
   6   7  -2   58.29    6.96
   6  -7  -2   45.56    3.97
  -6   7   2   45.21    6.19
   6   7  -2   54.03    6.18
  -6   7   1   11.56    3.15
  -6   7   1   12.38    2.19
   6   7  -1   12.93    3.05
   6   7  -1   15.82    3.79
   6  -7  -1   12.92    3.52
   6  -7   0   80.98    8.54
  -6   7   0   66.92    5.19
   6   7   0   83.31    8.06
   6   7   0   75.73    8.02
  -6   7   0   70.25    7.93
   6  -7   1  106.41   10.13
  -6   7  -1   82.03    5.82
   6   7   1  105.39    9.28
   6   7   1   89.09    8.88
  -6   7  -1   87.23    8.93
   6  -7   2   79.79    9.20
   6   7   2   72.33    7.76
   6   7   2   73.52    7.77
   6   7   2   65.98    8.12
  -6   7  -2   72.10    8.01
   6  -7   3   82.44    9.67
   6  -7   3   83.02    8.95
   6   7   3   92.33    9.45
   6   7   3   82.13    8.47
  -6   7  -3   84.45    8.85
   6   7   3   85.10    9.38
   6   7   4   41.22    6.61
   6  -7   4   46.24    7.26
   6   7   4   46.24    7.07
   6  -7   4   45.79    7.27
   6   7   4   43.85    6.47
  -6   7  -4   40.85    6.57
  -6   7  -5   20.29    4.68
   6  -7   5   21.44    5.26
   6   7   5   20.14    5.07
   6  -7   5   24.54    6.05
   6   7   5   16.17    4.35
   6   7   5   15.93    4.44
   6  -7   5   13.24    2.56
  -6   7  -6    3.90    2.39
   6   7   6    0.72    1.08
   6  -7   6    3.22    2.69
   6   7   6    2.15    2.02
   6  -7   6    4.59    2.92
   6   7   6    4.06    2.76
   6  -7   7   56.75    9.60
   6   7   7   60.87    9.64
  -6   7  -8    0.43    0.80
   6  -7   8    2.67    2.96
   6   7   8    3.48    2.84
   6  -7   9    6.68    3.81
   6   7   9    4.85    3.48
   6  -7  10   15.18    5.74
   6   7  10    8.56    4.11
   6  -7  11   19.22    6.96
   6   7  11    5.55    3.65
   6  -7  12   11.14    6.08
   6   7  12    1.34    1.85
  -6  -8  15    1.08    1.53
  -6   8  15    1.05    2.21
  -6  -8  14    4.09    3.09
  -6   8  14    3.11    3.09
  -6  -8  13    4.61    2.70
  -6   8  13    4.87    3.41
  -6  -8  12    0.61    1.44
  -6   8  12    3.83    3.07
  -6  -8  11    3.84    2.56
   6   8 -11    2.90    1.77
   6  -8 -11    1.69    1.26
  -6   8  11    4.08    2.75
  -6  -8  10   88.04   11.44
   6  -8 -10   42.46    6.50
  -6   8  10   90.64   11.23
  -6   8  10   71.34    9.76
   6   8 -10   42.02    6.80
   6   8  -9   12.23    3.79
  -6  -8   9    9.00    3.59
  -6   8   9   11.88    4.22
  -6   8   9    9.89    3.97
  -6  -8   8   54.72    8.52
  -6   8   8   52.99    7.72
   6   8  -8   47.17    6.98
  -6   8   8   55.16    7.83
  -6  -8   8   44.36    4.34
  -6  -8   7   51.49    5.44
   6   8  -7   50.78    7.80
   6   8  -7   62.05    8.59
   6   8  -7   57.88    7.64
  -6   8   7   46.55    6.92
  -6   8   7   52.75    7.25
  -6  -8   6   14.11    3.07
   6   8  -6   21.42    4.88
   6  -8  -6   10.95    2.54
   6   8  -6   17.28    4.52
  -6   8   6   12.70    3.26
   6   8  -6   13.71    3.98
  -6   8   6   17.40    4.22
   6  -8  -5   26.41    4.23
   6   8  -5   27.71    5.03
   6   8  -5   24.22    4.86
  -6   8   5   22.85    4.08
   6   8  -5   30.64    5.35
  -6   8   5   20.93    4.41
   6  -8  -4  255.09   13.43
   6   8  -4  275.43   16.22
  -6   8   4  199.84   10.91
   6   8  -4  254.63   15.06
  -6   8   4  197.49   11.41
   6   8  -4  258.56   15.49
  -6   8   4  207.85   13.58
   6  -8  -3   14.68    3.07
   6  -8  -3   31.71    4.87
   6   8  -3   31.24    5.06
  -6   8   3   26.62    3.55
  -6   8   3   29.77    4.16
   6   8  -3   30.65    5.23
   6   8  -3   30.15    5.25
  -6   8   3   23.20    4.49
   6   8  -2   55.92    6.71
   6   8  -2   55.19    6.76
  -6   8   2   49.23    5.22
   6  -8  -2   37.69    4.09
   6   8  -2   57.18    7.06
  -6   8   2   43.09    6.27
   6  -8  -2   56.72    6.79
   6  -8  -1  178.57   12.60
  -6   8   1  160.82    8.76
   6   8  -1  174.36   12.04
  -6   8   1  168.37   12.18
   6  -8  -1  160.27    6.06
   6   8  -1  157.52   11.93
  -6   8   0    3.20    2.57
   6   8   0    1.11    1.02
   6  -8   0   -1.05    0.49
  -6   8   0    1.54    0.82
   6   8   0    0.10    0.13
  -6   8  -1    5.04    2.54
   6   8   1    3.17    1.97
   6  -8   1    2.33    1.07
  -6   8  -1    2.78    1.38
   6   8   1    1.91    1.91
   6  -8   1    1.31    0.90
  -6   8  -2    0.71    0.59
   6  -8   2    1.79    0.26
   6   8   2    2.54    2.31
   6  -8   2    0.33    0.46
   6   8   2    2.52    1.78
  -6   8  -3   21.23    4.65
   6   8   3   27.83    5.59
   6  -8   3   23.39    4.86
   6  -8   3   30.86    6.05
   6   8   3   27.80    5.36
   6   8   3   26.92    5.28
  -6   8  -4    2.85    2.19
   6  -8   4    0.20    0.94
   6   8   4   -0.86    0.27
   6   8   4   -0.19    0.68
   6  -8   4    0.70    1.27
   6   8   4    1.39    0.95
  -6   8  -5    9.64    3.48
   6   8   5    6.89    2.86
   6  -8   5    3.28    2.48
   6   8   5    6.38    3.54
   6   8   5    4.94    2.67
   6  -8   5    8.75    3.76
   6   8   6    7.97    3.51
  -6   8  -6    6.68    3.10
   6  -8   6   12.11    4.35
   6   8   6    6.43    2.46
   6  -8   6   13.20    4.84
   6   8   6    6.01    3.22
   6  -8   7   57.02   10.49
   6  -8   7   48.82    8.87
   6   8   7   50.91    8.83
   6   8   7   32.86    7.08
  -6   8  -8    3.76    2.29
   6  -8   8   17.15    5.53
   6   8   8   20.75    6.44
   6  -8   9    2.91    3.23
   6   8   9   -0.27    0.40
   6  -8  10    1.70    2.21
   6   8  10    2.34    2.12
   6  -8  11    0.83    1.95
   6   8  11    1.38    2.23
   6  -8  12    1.09    2.14
  -6  -9  15   12.55    5.80
  -6   9  15    3.92    3.53
  -6  -9  14    1.32    2.17
  -6   9  14    0.56    1.40
  -6  -9  13    0.89    2.63
  -6   9  13    1.96    1.90
  -6  -9  12   16.76    5.36
  -6   9  12   17.41    5.82
  -6  -9  11    0.23    1.37
  -6   9  11    4.49    2.85
  -6  -9  10   37.97    7.72
   6   9 -10   21.28    4.86
   6  -9 -10   20.77    4.49
  -6   9  10   43.44    7.93
  -6   9  10   37.82    7.57
  -6  -9   9   10.35    3.38
[truncated: 328,125 more chars]
