# Supplementary material for: 3,3′-(Phenyl­methyl­ene)bis­(1-ethyl-3,4-di­hydro-1H-2,1-benzo­thia­zine-2,2,4-trione): single-crystal X-ray diffraction study, quantum-chemical calculations and Hirshfeld surface analysis
Source: Acta Crystallogr E Crystallogr Commun. 2023 Mar 21;79(Pt 4):349–55. doi: 10.1107/S2056989023002505 (PMC10088328; doi:10.1107/S2056989023002505)
Supplement: Supplementary file 2 [file e-79-00349-Isup2.hkl]

data_I                                                                          
_shelx_title ' farm16_a.res in P2(1)/c'                                         
_shelx_refln_list_code          4                                               
_shelx_F_calc_maximum      224.09                                               
_exptl_crystal_F_000      1128.00                                               
_reflns_d_resolution_high  0.8409                                               
                                                                                
loop_                                                                           
 _space_group_symop_operation_xyz                                               
 'x, y, z'                                                                      
 '-x, y+1/2, -z+1/2'                                                            
 '-x, -y, -z'                                                                   
 'x, -y-1/2, z-1/2'                                                             
                                                                                
_cell_length_a    11.7125                                                       
_cell_length_b    18.4040                                                       
_cell_length_c    12.8601                                                       
_cell_angle_alpha  90.000                                                       
_cell_angle_beta  108.613                                                       
_cell_angle_gamma  90.000                                                       
                                                                                
_shelx_F_squared_multiplier     1.000                                           
                                                                                
loop_                                                                           
 _refln_index_h                                                                 
 _refln_index_k                                                                 
 _refln_index_l                                                                 
 _refln_F_squared_calc                                                          
 _refln_F_squared_meas                                                          
 _refln_F_squared_sigma                                                         
 _refln_observed_status                                                         
   2   0   0       8008.94       8152.65       187.00 o                         
   3   0   0       2514.50       2105.98        52.28 o                         
   4   0   0       6900.55       6479.74       120.39 o                         
   5   0   0        145.93        166.57         8.82 o                         
   6   0   0        103.55         95.85        23.14 o                         
   7   0   0          9.90          8.78         4.96 o                         
   8   0   0        189.67        135.79        62.16 o                         
   9   0   0        223.55        230.76        37.37 o                         
  10   0   0        372.57        420.76        54.60 o                         
  11   0   0         40.14         90.91        29.96 o                         
  12   0   0          5.26          3.73         8.23 o                         
  13   0   0         22.64         31.03        21.44 o                         
   2   1   0      24086.00      24743.44       190.00 o                         
   3   1   0        350.43        341.02        10.80 o                         
   4   1   0        446.52        499.42        18.30 o                         
   5   1   0        334.83        223.63        22.27 o                         
   6   1   0         25.96         18.84         3.01 o                         
   7   1   0         98.65         64.82        10.93 o                         
   8   1   0        225.75        236.98        13.44 o                         
   9   1   0         51.96         53.89        12.33 o                         
  10   1   0        228.83        265.32        30.71 o                         
  11   1   0       1420.53       1683.37        82.83 o                         
  12   1   0        181.33        226.83        27.05 o                         
  13   1   0        102.61         93.66        18.60 o                         
   2   2   0       4504.06       4695.34       118.83 o                         
   3   2   0       2530.66       2368.78        64.06 o                         
   4   2   0       2425.57       2681.89       209.48 o                         
   5   2   0        596.10        591.63        29.09 o                         
   6   2   0        191.88        242.50        14.53 o                         
   7   2   0         27.59         33.64         9.59 o                         
   8   2   0         85.41         57.37        16.37 o                         
   9   2   0        152.91        146.97        20.86 o                         
  10   2   0          3.91         -0.58         5.19 o                         
  11   2   0          0.03         29.94        12.95 o                         
  12   2   0          0.48         15.25        10.45 o                         
  13   2   0         18.35         31.57        11.59 o                         
   1   3   0       1634.10       1459.31        32.14 o                         
   2   3   0       9620.97       9372.69       120.76 o                         
   3   3   0        831.18        905.05        16.38 o                         
   4   3   0       2827.56       2973.73        63.19 o                         
   5   3   0        235.08        275.37        18.00 o                         
   6   3   0        515.70        592.62        27.95 o                         
   7   3   0         14.77         21.05         5.48 o                         
   8   3   0        168.94        158.12        12.19 o                         
   9   3   0        197.92        209.14        15.84 o                         
  10   3   0         52.58         56.08        11.01 o                         
  11   3   0        287.92        372.70        32.63 o                         
  12   3   0        348.31        425.19        37.02 o                         
  13   3   0          0.05         16.76         8.82 o                         
   0   4   0       5757.72       5188.00        49.10 o                         
   1   4   0       3611.72       3620.39        75.72 o                         
   2   4   0        914.93        774.66        16.91 o                         
   3   4   0       6055.28       6104.00       166.17 o                         
   4   4   0        354.54        420.14        11.55 o                         
   5   4   0        841.38        919.10        26.89 o                         
   6   4   0        432.40        468.12        25.43 o                         
   7   4   0       1568.52       1623.87        44.29 o                         
   8   4   0         84.97         84.33        10.62 o                         
   9   4   0        870.03        754.16        58.92 o                         
  10   4   0        396.66        478.19        33.78 o                         
  11   4   0          9.61         12.30         7.86 o                         
  12   4   0          2.52         18.30        10.43 o                         
   1   5   0       1080.24        971.02        36.36 o                         
   2   5   0         15.21          8.74         1.78 o                         
   3   5   0        520.31        470.03        20.34 o                         
   4   5   0         20.36         12.39         2.40 o                         
   5   5   0       2966.65       3125.73       121.23 o                         
   6   5   0         18.65         28.59         5.27 o                         
   7   5   0       1789.35       1760.84        47.70 o                         
   8   5   0        156.80        162.41        15.39 o                         
   9   5   0         28.72         48.72         8.10 o                         
  10   5   0        294.72        336.41        28.65 o                         
  11   5   0         75.05         86.00        15.21 o                         
  12   5   0         89.05         95.66        17.70 o                         
   0   6   0       6243.66       6369.76       318.30 o                         
   1   6   0       3673.73       3690.61        67.00 o                         
   2   6   0        169.62        162.69         7.90 o                         
   3   6   0        236.22        207.41        14.43 o                         
   4   6   0       4541.12       4003.45       188.36 o                         
   5   6   0       1538.14       1648.34        52.87 o                         
   6   6   0        542.15        624.01        22.39 o                         
   7   6   0        621.01        591.30        43.88 o                         
   8   6   0       1148.93       1136.36        41.83 o                         
   9   6   0         21.67         20.75         6.50 o                         
  10   6   0         12.78          8.75         4.57 o                         
  11   6   0         13.29         11.76         5.25 o                         
  12   6   0         27.60         30.76        10.07 o                         
   1   7   0         40.54         24.40         5.76 o                         
   2   7   0         14.63         10.50         2.10 o                         
   3   7   0       1632.33       1420.26       107.28 o                         
   4   7   0        221.04        240.44        11.89 o                         
   5   7   0         51.36         52.74         3.97 o                         
   6   7   0        335.48        358.18        15.49 o                         
   7   7   0       1587.98       1691.99        73.69 o                         
   8   7   0        605.69        611.92        32.24 o                         
   9   7   0        565.86        580.81        32.49 o                         
  10   7   0        295.56        303.10        24.88 o                         
  11   7   0        157.11        184.40        23.14 o                         
  12   7   0         63.36         75.31        18.61 o                         
   0   8   0       1034.30       1174.56        57.94 o                         
   1   8   0       2119.26       1998.54        42.73 o                         
   2   8   0         57.53         21.86         3.82 o                         
   3   8   0          4.58          4.28         1.29 o                         
   4   8   0       3402.22       3412.86        45.76 o                         
   5   8   0       1438.10       1359.35        25.71 o                         
   6   8   0          0.91          1.11         3.18 o                         
   7   8   0       1452.04       1602.45        63.02 o                         
   8   8   0        488.63        526.68        27.61 o                         
   9   8   0        163.81        186.73        19.10 o                         
  10   8   0          9.32         23.43         6.69 o                         
  11   8   0         59.29         76.26        15.46 o                         
  12   8   0          7.95         12.71         7.47 o                         
   1   9   0        296.90        311.01        17.90 o                         
   2   9   0         11.13          7.24         2.43 o                         
   3   9   0        255.05        203.39        19.05 o                         
   4   9   0       1460.50       1397.85        35.55 o                         
   5   9   0        108.86        115.72         7.45 o                         
   6   9   0        461.48        394.83        30.00 o                         
   7   9   0       2720.84       2977.72        92.73 o                         
   8   9   0         28.88         38.66         7.92 o                         
   9   9   0        110.34        132.50        16.68 o                         
  10   9   0        357.64        370.46        29.47 o                         
  11   9   0          0.02         -0.57         4.13 o                         
  12   9   0          1.98          3.33         3.28 o                         
   0  10   0        742.48        800.71        53.93 o                         
   1  10   0        215.89        204.21        15.25 o                         
   2  10   0          0.31          2.21         3.02 o                         
   3  10   0         73.77         51.40         5.39 o                         
   4  10   0       1952.76       1926.47        37.50 o                         
   5  10   0       1167.56       1145.60        35.04 o                         
   6  10   0          9.23         10.02         3.61 o                         
   7  10   0         42.47         51.58         6.49 o                         
   8  10   0         74.00         74.58        11.21 o                         
   9  10   0         60.30         62.88         9.70 o                         
  10  10   0         60.52         52.77        11.18 o                         
  11  10   0          1.17          0.40         2.54 o                         
   1  11   0          1.89          2.82         2.81 o                         
   2  11   0       1102.22       1177.93        57.35 o                         
   3  11   0         63.38         58.68         7.78 o                         
   4  11   0        290.74        277.37        17.28 o                         
   5  11   0         21.38         14.82         3.21 o                         
   6  11   0        191.82        219.57        13.71 o                         
   7  11   0        686.72        697.33        28.05 o                         
   8  11   0        134.81        142.12        13.32 o                         
   9  11   0        131.69        149.54        14.51 o                         
  10  11   0        100.34        100.89        16.19 o                         
  11  11   0          9.02          4.14         7.31 o                         
   0  12   0        271.83        272.44        35.92 o                         
   1  12   0         40.76         38.69        10.01 o                         
   2  12   0        362.93        396.33        24.47 o                         
   3  12   0         82.69         78.50        11.28 o                         
   4  12   0        232.59        217.38        15.95 o                         
   5  12   0       1368.55       1319.32        41.62 o                         
   6  12   0        129.08        135.99        10.65 o                         
   7  12   0        206.44        235.89        18.82 o                         
   8  12   0        621.97        595.26        42.76 o                         
   9  12   0         54.64         44.25         8.38 o                         
  10  12   0         21.44         18.95         7.36 o                         
  11  12   0          0.00         -0.67        10.53 o                         
   1  13   0        206.45        203.00        23.14 o                         
   2  13   0         19.65         17.53         5.74 o                         
   3  13   0         69.47         72.32        11.14 o                         
   4  13   0        450.46        424.56        23.69 o                         
   5  13   0        183.10        150.64        13.04 o                         
   6  13   0         15.36          3.50         1.86 o                         
   7  13   0        499.64        558.02        26.67 o                         
   8  13   0         55.69         68.26        10.28 o                         
   9  13   0         23.25         25.83         6.14 o                         
  10  13   0         76.21         78.56        21.46 o                         
   0  14   0        479.61        518.15        54.70 o                         
   1  14   0        323.84        374.61        32.62 o                         
   2  14   0        330.39        328.88        24.54 o                         
   3  14   0        324.05        357.89        25.51 o                         
   4  14   0        411.65        447.11        29.11 o                         
   5  14   0        242.63        233.89        16.92 o                         
   6  14   0         42.06         30.75         6.06 o                         
   7  14   0        135.76        153.39        13.14 o                         
   8  14   0         67.37         66.49        10.15 o                         
   9  14   0          0.54         10.61         6.11 o                         
  10  14   0         11.44          9.48         5.26 o                         
   1  15   0        234.65        261.39        29.37 o                         
   2  15   0        171.71        186.85        19.35 o                         
   3  15   0        140.56        169.50        18.70 o                         
   4  15   0        217.72        213.18        21.14 o                         
   5  15   0        131.94        120.88        13.97 o                         
   6  15   0        189.98        177.60        26.28 o                         
   7  15   0        113.94        127.63        16.42 o                         
   8  15   0         65.91         90.27        14.57 o                         
   9  15   0         53.04         71.73        13.09 o                         
   0  16   0         89.35         88.25        25.75 o                         
   1  16   0         72.94         75.09        16.61 o                         
   2  16   0         30.86         44.10        12.44 o                         
   3  16   0        407.34        412.46        30.24 o                         
   4  16   0        533.96        621.67        37.66 o                         
   5  16   0        183.40        138.74        26.16 o                         
   6  16   0          7.93         10.88         4.80 o                         
   7  16   0          0.12          3.81         4.94 o                         
   8  16   0         24.16         19.78         6.14 o                         
   9  16   0          4.00          7.36         5.06 o                         
   1  17   0        423.06        470.18        42.46 o                         
   2  17   0        121.04        126.31        21.99 o                         
   3  17   0          7.78          7.72         5.69 o                         
   4  17   0          0.81          5.25         4.02 o                         
   5  17   0         71.28         44.44        16.13 o                         
   6  17   0         64.32         47.70        12.31 o                         
   7  17   0        174.34        194.90        49.94 o                         
   8  17   0        158.75        193.57        32.89 o                         
   0  18   0        547.81        627.65        71.64 o                         
   1  18   0         17.25         25.79         8.33 o                         
   2  18   0         22.64         32.90        13.09 o                         
   3  18   0         66.07         75.85        17.72 o                         
   4  18   0         11.37         13.23         6.00 o                         
   5  18   0         29.11         19.03         9.32 o                         
   6  18   0        174.09        156.17        55.56 o                         
   7  18   0         10.61         10.41         7.16 o                         
   1  19   0         62.64         69.61        18.60 o                         
   2  19   0          4.59          4.64         4.95 o                         
   3  19   0         65.45         65.51        16.76 o                         
   4  19   0         54.96         39.62        12.52 o                         
   5  19   0        205.39         97.96        32.58 o                         
   6  19   0         32.57         23.69        12.36 o                         
   0  20   0          1.91         11.38        10.26 o                         
   1  20   0          0.42          1.80         4.53 o                         
   2  20   0         13.13         11.28         6.51 o                         
   3  20   0         40.63         28.91        14.09 o                         
   4  20   0         25.61         14.06        16.94 o                         
   5  20   0         38.71         12.44         7.70 o                         
   1  21   0          7.48          4.49         6.90 o                         
   2  21   0          1.03         -1.66         4.70 o                         
   3  21   0          0.44          5.17         4.65 o                         
 -13   1   1         50.14         55.20        18.06 o                         
 -12   1   1         31.99         36.62        16.72 o                         
 -11   1   1        120.25        134.40        24.54 o                         
 -10   1   1        134.74        157.45        23.36 o                         
  -9   1   1        206.62        207.79        24.51 o                         
  -8   1   1        186.30        211.44        22.95 o                         
  -7   1   1        249.35        229.92        13.28 o                         
  -6   1   1        865.00        881.63        24.68 o                         
  -5   1   1        120.88        122.89         7.07 o                         
  -4   1   1       2007.71       2205.85        99.22 o                         
  -3   1   1      25197.34      25535.09       271.98 o                         
  -2   1   1        221.85        249.85        17.23 o                         
   1   1   1       1224.39        993.08        22.17 o                         
   2   1   1       4953.94       4699.23        68.76 o                         
   3   1   1        542.39        510.06        11.58 o                         
   4   1   1       1557.95       1707.44        31.36 o                         
   5   1   1       1561.40       1368.42        99.63 o                         
   6   1   1        169.91        159.81        15.08 o                         
   7   1   1         75.48         84.42         8.61 o                         
   8   1   1          7.68          8.36         2.52 o                         
   9   1   1         30.03         41.39        12.83 o                         
  10   1   1          0.49          3.99         3.06 o                         
  11   1   1          3.64          4.55         6.11 o                         
  12   1   1          0.92         12.28         8.38 o                         
 -13   2   1          9.02         19.06         8.56 o                         
 -12   2   1         15.85         49.14        16.30 o                         
 -11   2   1         47.99         72.57        18.21 o                         
 -10   2   1        216.44        221.02        27.62 o                         
  -9   2   1        147.43         72.19        27.72 o                         
  -8   2   1        235.49        161.93        33.98 o                         
  -7   2   1       2485.41       2603.56        50.19 o                         
  -6   2   1        797.68        785.61        43.83 o                         
  -5   2   1        240.09        256.53        12.77 o                         
  -4   2   1       2153.00       2407.55        89.11 o                         
  -3   2   1       7495.52       7938.38       279.39 o                         
  -2   2   1       1864.35       1942.15        38.31 o                         
   1   2   1        125.10        118.24         6.11 o                         
   2   2   1      15009.06      15898.24       301.25 o                         
   3   2   1        148.33         98.28         3.95 o                         
   4   2   1         43.35         32.87         2.42 o                         
   5   2   1          1.55          1.88         0.88 o                         
   6   2   1        583.12        643.83        24.28 o                         
   7   2   1         23.69         22.10         6.22 o                         
   8   2   1        128.56        102.99        19.13 o                         
   9   2   1        235.94        254.83        22.96 o                         
  10   2   1        650.26        749.51        42.30 o                         
  11   2   1         22.66         28.38        10.94 o                         
  12   2   1          0.11         24.16        10.50 o                         
 -13   3   1         31.73         47.78        13.87 o                         
 -12   3   1          9.35         28.34        10.86 o                         
 -11   3   1        239.89        309.09        29.32 o                         
 -10   3   1          1.67          4.68         6.22 o                         
  -9   3   1         10.99          9.39         4.20 o                         
  -8   3   1        134.44        126.71        12.35 o                         
  -7   3   1       1652.56       1691.96        41.83 o                         
  -6   3   1          0.08          0.34         0.98 o                         
  -5   3   1          3.08          1.72         0.99 o                         
  -4   3   1       1493.21       1578.74        30.29 o                         
  -3   3   1       3076.57       3412.35        73.62 o                         
  -2   3   1       2469.39       2461.03        31.77 o                         
  -1   3   1       2704.20       2762.91        42.00 o                         
   0   3   1       2221.56       2172.14        76.92 o                         
   1   3   1       5636.46       5545.72       145.58 o                         
   2   3   1       6441.54       6325.76       130.61 o                         
   3   3   1       5265.88       5083.44       222.50 o                         
   4   3   1       2565.46       2874.17        53.75 o                         
   5   3   1         17.60         32.68         3.79 o                         
   6   3   1        557.93        578.96        24.20 o                         
   7   3   1        604.61        656.27        27.60 o                         
   8   3   1         34.88         39.28         6.74 o                         
   9   3   1          9.83          6.70         2.63 o                         
  10   3   1        267.94        345.71        28.84 o                         
  11   3   1          2.35         25.10        10.21 o                         
  12   3   1        104.44        134.50        21.74 o                         
 -13   4   1          1.66         -1.41         1.41 o                         
 -12   4   1         67.41        105.59        18.96 o                         
 -11   4   1        111.65        121.08        18.99 o                         
 -10   4   1        234.13        265.07        24.55 o                         
  -9   4   1        165.52        166.25        13.79 o                         
  -8   4   1        514.32        539.73        26.87 o                         
  -7   4   1         13.82         19.61         5.94 o                         
  -6   4   1         57.25         78.94         9.19 o                         
  -5   4   1        340.09        341.37        18.79 o                         
  -4   4   1         31.47         28.38         2.19 o                         
  -3   4   1       1019.86       1069.64        20.98 o                         
  -2   4   1       2994.40       2894.46        45.00 o                         
  -1   4   1       6152.54       6036.83       170.48 o                         
   0   4   1         54.41         81.22         3.79 o                         
   1   4   1      19401.64      19676.37       221.91 o                         
   2   4   1       1173.03       1372.04        25.58 o                         
   3   4   1       1601.85       1735.39        65.64 o                         
   4   4   1       1003.50       1060.41        20.26 o                         
   5   4   1       1691.28       1502.59        42.23 o                         
   6   4   1          4.20          8.48         3.97 o                         
   7   4   1        135.29        127.64        12.39 o                         
   8   4   1        491.77        525.96        27.18 o                         
   9   4   1         94.65        108.83        11.84 o                         
  10   4   1        268.33        305.01        28.05 o                         
  11   4   1         59.11         76.43        15.68 o                         
  12   4   1         19.06         35.42        12.35 o                         
 -13   5   1         12.02         18.23         9.66 o                         
 -12   5   1         15.45         28.03         9.58 o                         
 -11   5   1        102.34        113.34        18.19 o                         
 -10   5   1          3.99         -0.50         3.00 o                         
  -9   5   1         56.45         60.81         9.03 o                         
  -8   5   1       1943.62       1812.11        58.39 o                         
  -7   5   1        109.83         94.72        11.00 o                         
  -6   5   1        130.94        153.86         9.01 o                         
  -5   5   1         60.56         38.97         3.16 o                         
  -4   5   1        329.24        386.03        11.08 o                         
  -3   5   1        601.99        644.57        17.36 o                         
  -2   5   1       5393.45       5565.75        68.37 o                         
  -1   5   1       1622.58       1547.82        68.60 o                         
   0   5   1         20.92         21.83         2.06 o                         
   1   5   1      13351.97      13006.45       275.30 o                         
   2   5   1        138.65        134.39         4.99 o                         
   3   5   1        555.50        430.25        21.18 o                         
   4   5   1        245.15        231.32         9.49 o                         
   5   5   1        209.69        195.70        10.82 o                         
   6   5   1        328.31        299.21        12.07 o                         
   7   5   1        470.56        504.54        26.05 o                         
   8   5   1         41.65         37.59         7.74 o                         
   9   5   1         35.46         34.75         8.11 o                         
  10   5   1         34.53         45.50        11.50 o                         
  11   5   1         32.61         10.18         7.14 o                         
  12   5   1         31.75         48.18        13.24 o                         
 -12   6   1         14.20         10.51         5.68 o                         
 -11   6   1         11.82         27.39         9.10 o                         
 -10   6   1         14.40          8.33         4.60 o                         
  -9   6   1        762.78        688.20        35.69 o                         
  -8   6   1        103.42         95.02        11.85 o                         
  -7   6   1        411.63        455.38        24.87 o                         
  -6   6   1       1131.65       1086.90        34.66 o                         
  -5   6   1         22.72         24.17         4.26 o                         
  -4   6   1       3745.06       4216.15        64.74 o                         
  -3   6   1        539.46        598.93        18.32 o                         
  -2   6   1        172.70        201.77         7.80 o                         
  -1   6   1       8776.10       8173.69       265.12 o                         
   0   6   1         19.70         16.13         2.15 o                         
   1   6   1       2021.06       2180.74       123.00 o                         
   2   6   1       2992.74       3241.00        70.48 o                         
   3   6   1      12867.94      13284.16       280.32 o                         
   4   6   1         35.08         37.66         3.03 o                         
   5   6   1         59.96         75.91         5.80 o                         
   6   6   1        164.96        157.30         9.72 o                         
   7   6   1          3.41          0.96         2.14 o                         
   8   6   1          0.21          0.87         3.75 o                         
   9   6   1        583.30        598.97        48.95 o                         
  10   6   1         62.16         49.41        10.08 o                         
  11   6   1         71.30         78.25        15.58 o                         
  12   6   1          1.30          2.38         5.87 o                         
 -12   7   1          2.59          2.57         4.95 o                         
 -11   7   1         71.50         77.07        15.04 o                         
 -10   7   1         31.24         34.75         7.33 o                         
  -9   7   1         53.06         71.90        11.54 o                         
  -8   7   1        116.32        116.47        14.14 o                         
  -7   7   1         82.93         76.20        15.42 o                         
  -6   7   1         54.27         62.70         6.43 o                         
  -5   7   1        353.19        380.65        12.75 o                         
  -4   7   1        105.01        120.93         6.83 o                         
  -3   7   1        529.00        517.32        41.13 o                         
  -2   7   1       2654.32       2365.70       188.65 o                         
  -1   7   1         42.67         23.46         3.50 o                         
   0   7   1        254.36        295.97        13.12 o                         
   1   7   1        341.15        342.03         9.82 o                         
   2   7   1         20.80         32.16         2.64 o                         
   3   7   1       3616.81       3292.15       163.05 o                         
   4   7   1        595.85        629.94        19.44 o                         
   5   7   1       2077.48       2125.03        52.05 o                         
   6   7   1        494.13        444.42        21.91 o                         
   7   7   1        472.11        467.30        23.96 o                         
   8   7   1          3.07         -0.91         5.76 o                         
   9   7   1        176.01        176.73        18.53 o                         
  10   7   1         51.51         58.86        15.01 o                         
  11   7   1          3.28          6.47         1.90 o                         
  12   7   1         40.00         41.31        19.78 o                         
 -12   8   1          1.10          3.09         6.93 o                         
 -11   8   1          8.48          0.33         4.13 o                         
 -10   8   1        175.79        188.64        20.47 o                         
  -9   8   1        209.40        208.60        20.28 o                         
  -8   8   1       1011.44       1001.46        36.59 o                         
  -7   8   1         99.74         97.57        18.89 o                         
  -6   8   1        888.79        795.51        18.67 o                         
  -5   8   1         64.44         51.08         4.74 o                         
  -4   8   1        263.39        220.23        11.58 o                         
  -3   8   1        211.15        155.75        17.52 o                         
  -2   8   1        672.33        783.52        18.81 o                         
  -1   8   1       1232.72       1381.90        35.67 o                         
   0   8   1        410.40        454.12        25.06 o                         
   1   8   1         28.75         53.81         5.44 o                         
   2   8   1        135.30        128.90         7.87 o                         
   3   8   1        147.01        130.09         8.37 o                         
   4   8   1        220.13        180.74         9.68 o                         
   5   8   1        337.04        306.86        11.53 o                         
   6   8   1         10.88         11.82         2.66 o                         
   7   8   1        150.78        152.21        14.48 o                         
   8   8   1        133.98        151.40        15.10 o                         
   9   8   1          2.44          2.68         2.26 o                         
  10   8   1         15.68          9.80         6.25 o                         
  11   8   1          1.00          2.52         5.37 o                         
 -12   9   1         10.73         25.54         9.75 o                         
 -11   9   1         11.94         11.27         7.19 o                         
 -10   9   1          0.82         13.70         7.51 o                         
  -9   9   1        175.77        164.24        18.63 o                         
  -8   9   1        430.75        397.42        24.28 o                         
  -7   9   1        148.93        202.58        16.65 o                         
  -6   9   1        188.90        153.92         9.26 o                         
  -5   9   1        884.16        852.80        27.35 o                         
  -4   9   1         24.27         23.19         3.75 o                         
  -3   9   1        182.46        193.83        15.56 o                         
  -2   9   1       1455.51       1532.87        34.70 o                         
  -1   9   1       1819.85       1964.49        61.70 o                         
   0   9   1          3.81          4.52         1.23 o                         
   1   9   1         69.41         55.53        11.81 o                         
   2   9   1       1560.36       1528.00        39.65 o                         
   3   9   1        860.28        726.51        20.59 o                         
   4   9   1        585.05        502.30        21.75 o                         
   5   9   1       1073.29       1070.85        24.14 o                         
   6   9   1        724.32        714.78        29.77 o                         
   7   9   1        271.03        240.53        29.09 o                         
   8   9   1        817.36        877.77        37.29 o                         
   9   9   1          4.06          8.41         3.57 o                         
  10   9   1          3.19          1.20         4.24 o                         
  11   9   1          6.57         12.86         8.22 o                         
 -12  10   1          0.75          2.98         8.35 o                         
 -11  10   1         19.67         26.71        10.91 o                         
 -10  10   1         31.66         28.83         8.20 o                         
  -9  10   1          0.09          2.82         2.98 o                         
  -8  10   1        501.21        509.57        24.44 o                         
  -7  10   1       1184.89       1254.26        57.82 o                         
  -6  10   1        583.69        553.57        24.29 o                         
  -5  10   1        741.56        849.33        24.10 o                         
  -4  10   1          0.01          1.51         1.88 o                         
  -3  10   1        533.35        574.42        19.14 o                         
  -2  10   1        684.48        736.65        36.19 o                         
  -1  10   1        231.47        296.43        19.01 o                         
   0  10   1         70.52         97.86        13.95 o                         
   1  10   1        369.45        393.57        21.07 o                         
   2  10   1          1.79          1.52         2.24 o                         
   3  10   1        457.89        422.89        19.77 o                         
   4  10   1        230.08        223.89        11.79 o                         
   5  10   1         49.87         59.47         5.69 o                         
   6  10   1          3.18          1.35         1.32 o                         
   7  10   1          4.06          6.79         3.09 o                         
   8  10   1         26.56         19.97         5.90 o                         
   9  10   1          7.90          8.39         3.96 o                         
  10  10   1          7.72          5.73         5.49 o                         
  11  10   1          4.11          5.44         6.72 o                         
 -11  11   1          5.94          2.28         3.97 o                         
 -10  11   1         72.39         83.61        12.47 o                         
  -9  11   1        382.04        403.88        23.62 o                         
  -8  11   1        139.37        136.32        12.82 o                         
  -7  11   1        979.86       1031.58        37.46 o                         
  -6  11   1         15.35         12.14         4.50 o                         
  -5  11   1         61.49         65.42         7.27 o                         
  -4  11   1          7.59          5.32         3.19 o                         
  -3  11   1        361.20        251.66        48.72 o                         
  -2  11   1        273.53        278.18        15.67 o                         
  -1  11   1        209.15        201.49        20.66 o                         
   0  11   1         67.56         63.16        12.07 o                         
   1  11   1          0.19          1.91         1.95 o                         
   2  11   1        343.83        301.28        19.80 o                         
   3  11   1        139.15        129.58        13.10 o                         
   4  11   1        337.96        347.37        19.22 o                         
   5  11   1        212.05        224.67        12.79 o                         
   6  11   1        405.11        353.25        21.15 o                         
   7  11   1        417.55        437.39        22.36 o                         
   8  11   1         24.16         17.26         4.37 o                         
   9  11   1         70.71         69.96        12.35 o                         
  10  11   1         16.95         15.79         7.93 o                         
  11  11   1          2.53          7.95        16.31 o                         
 -11  12   1         11.82          5.37         3.50 o                         
 -10  12   1         16.52         19.76         6.45 o                         
  -9  12   1         84.02         86.26        11.33 o                         
  -8  12   1          0.16          6.36         3.30 o                         
  -7  12   1         73.95         79.14         8.28 o                         
  -6  12   1       1353.58       1323.64        62.99 o                         
  -5  12   1        868.31        902.21        30.36 o                         
  -4  12   1        246.70        209.81        14.72 o                         
  -3  12   1         27.21         22.89         6.11 o                         
  -2  12   1        113.40        117.24        13.34 o                         
  -1  12   1         69.52         72.54        13.86 o                         
   0  12   1        600.42        647.37        38.86 o                         
   1  12   1         26.93         24.91         6.22 o                         
   2  12   1        421.96        394.76        23.85 o                         
   3  12   1        124.66        116.56        13.27 o                         
   4  12   1          7.47          6.92         2.80 o                         
   5  12   1        409.78        404.73        17.96 o                         
   6  12   1          1.34          4.51         2.12 o                         
   7  12   1         87.15         87.24         9.19 o                         
   8  12   1         30.66         37.55         7.64 o                         
   9  12   1         11.01         11.03         3.59 o                         
  10  12   1          4.35          3.36         3.33 o                         
 -10  13   1          1.55          4.92         3.64 o                         
  -9  13   1         48.58         51.85         8.97 o                         
  -8  13   1          4.19          6.46         5.18 o                         
  -7  13   1        310.04        340.78        20.83 o                         
  -6  13   1         90.88        103.42         9.67 o                         
  -5  13   1        325.51        328.02        18.98 o                         
  -4  13   1        181.89        168.70        14.85 o                         
  -3  13   1         85.48         80.17        12.21 o                         
  -2  13   1        137.75        168.27        16.58 o                         
  -1  13   1        258.68        290.75        27.52 o                         
   0  13   1        242.24        260.09        26.06 o                         
   1  13   1         82.98         90.94        15.92 o                         
   2  13   1         44.03         54.32         9.93 o                         
   3  13   1         24.25         33.85         7.51 o                         
   4  13   1        366.45        373.09        25.45 o                         
   5  13   1       1249.93       1280.76        39.71 o                         
   6  13   1          9.84          9.97         2.90 o                         
   7  13   1        294.41        327.53        32.65 o                         
   8  13   1          6.28          9.31         4.29 o                         
   9  13   1          2.03          3.55         4.92 o                         
  10  13   1         49.61         47.51        13.90 o                         
 -10  14   1         30.95         48.26        10.60 o                         
  -9  14   1         54.57         45.53         8.45 o                         
  -8  14   1        220.42        210.93        17.69 o                         
  -7  14   1        110.33        118.62        11.07 o                         
  -6  14   1          6.25          6.17         2.51 o                         
  -5  14   1        122.75        111.48        12.58 o                         
  -4  14   1          1.22          5.33         3.80 o                         
  -3  14   1         20.52         21.29         6.43 o                         
  -2  14   1        197.14        192.96        18.65 o                         
  -1  14   1        133.05        158.51        21.08 o                         
   0  14   1         85.27         95.37        16.29 o                         
   1  14   1          3.03          4.00         4.41 o                         
   2  14   1        642.08        667.94        34.56 o                         
   3  14   1        166.55        165.11        17.07 o                         
   4  14   1        403.60        385.62        27.42 o                         
   5  14   1        535.55        578.37        44.57 o                         
   6  14   1          2.39          7.62         2.97 o                         
   7  14   1          7.78         16.17         6.09 o                         
   8  14   1         25.61         25.44         7.35 o                         
   9  14   1         45.20         54.89        11.88 o                         
  -9  15   1        141.64        155.89        19.08 o                         
  -8  15   1          0.38          2.30         2.91 o                         
  -7  15   1         40.70         37.41         7.67 o                         
  -6  15   1          6.60         11.62         2.39 o                         
  -5  15   1         49.05         70.74        10.70 o                         
  -4  15   1         31.08         27.45         8.44 o                         
  -3  15   1        133.50        143.34        17.03 o                         
  -2  15   1        580.92        646.68        45.59 o                         
  -1  15   1          0.27          6.36         6.71 o                         
   0  15   1         80.94         79.76        15.84 o                         
   1  15   1         41.46         50.56        12.67 o                         
   2  15   1          7.89          7.58         4.86 o                         
   3  15   1        133.31        136.68        16.32 o                         
   4  15   1        634.59        696.37        37.99 o                         
   5  15   1         99.85         86.11        14.69 o                         
   6  15   1          1.26         -1.15         1.15 o                         
   7  15   1        250.93        331.18        26.22 o                         
   8  15   1          2.56          0.92         4.22 o                         
   9  15   1         81.67        101.40        19.00 o                         
  -9  16   1          0.07          0.39         2.63 o                         
  -8  16   1         17.91         17.76         4.84 o                         
  -7  16   1        166.04        179.27        20.66 o                         
  -6  16   1         29.69         21.52         6.02 o                         
  -5  16   1         13.91         10.35         4.65 o                         
  -4  16   1       1005.76       1108.60        55.58 o                         
  -3  16   1         28.45         26.65         7.75 o                         
  -2  16   1        255.46        292.45        32.51 o                         
  -1  16   1        435.78        528.88        43.28 o                         
   0  16   1         89.25        103.04        19.84 o                         
   1  16   1         34.93         42.88        14.07 o                         
   2  16   1        537.48        609.91        35.98 o                         
   3  16   1         60.40         48.67        10.31 o                         
   4  16   1        268.70        336.36        28.02 o                         
   5  16   1        187.91        236.15        24.59 o                         
   6  16   1         82.28         88.25        22.64 o                         
   7  16   1          4.21         23.41         7.98 o                         
   8  16   1          4.31          6.19         5.52 o                         
  -8  17   1          5.67          5.84         4.14 o                         
  -7  17   1         66.68         64.63        12.78 o                         
  -6  17   1        128.54        140.89        29.74 o                         
  -5  17   1        161.54        202.77        28.33 o                         
  -4  17   1         56.92         62.62        13.00 o                         
  -3  17   1        162.25        219.69        23.12 o                         
  -2  17   1          3.03          9.85         7.73 o                         
  -1  17   1          5.26         14.85         8.23 o                         
   0  17   1         79.57        111.57        20.27 o                         
   1  17   1        858.39       1079.26        64.09 o                         
   2  17   1        133.94        124.56        22.25 o                         
   3  17   1          9.30         18.46         7.70 o                         
   4  17   1        151.01        165.94        20.62 o                         
   5  17   1         25.42         23.06         6.41 o                         
   6  17   1          5.45          8.02         5.01 o                         
   7  17   1         66.36         79.81        24.51 o                         
  -7  18   1          0.04         -3.69         7.64 o                         
  -6  18   1         33.24         30.05         7.69 o                         
  -5  18   1         16.43          6.60         5.44 o                         
  -4  18   1        169.68        182.19        22.13 o                         
  -3  18   1        186.35        207.68        29.96 o                         
  -2  18   1        323.51        391.25        40.29 o                         
  -1  18   1        329.56        479.48        44.84 o                         
   0  18   1        401.18        476.78        44.48 o                         
   1  18   1        226.26        294.81        35.82 o                         
   2  18   1        507.41        671.44        53.08 o                         
   3  18   1        100.05        100.01        16.67 o                         
   4  18   1          0.00         -0.54         1.76 o                         
   5  18   1          0.03          1.95         2.84 o                         
   6  18   1        125.34         90.92        33.38 o                         
   7  18   1         54.96         43.36        28.08 o                         
  -6  19   1         31.70         17.57        11.61 o                         
  -5  19   1          0.64         -0.46         3.17 o                         
  -4  19   1          2.13          2.69         4.60 o                         
  -3  19   1         17.50         24.63        10.33 o                         
  -2  19   1         28.44         51.94        16.09 o                         
  -1  19   1         66.06         78.11        19.37 o                         
   0  19   1          0.02          8.05         8.23 o                         
   1  19   1          1.30          6.41         9.01 o                         
   2  19   1         32.06         50.92        17.01 o                         
   3  19   1          9.15         12.33         8.02 o                         
   4  19   1         44.75         19.00         9.03 o                         
   5  19   1         34.54         14.93         9.18 o                         
   6  19   1          2.33          2.94         7.16 o                         
  -5  20   1         49.57         17.14         8.06 o                         
  -4  20   1         17.54          6.80        12.10 o                         
  -3  20   1          7.24          6.15         9.78 o                         
  -2  20   1        113.69         90.65        21.98 o                         
  -1  20   1        274.21        348.01        41.47 o                         
   0  20   1         88.03         94.21        21.67 o                         
   1  20   1        129.50        157.95        29.00 o                         
   2  20   1         48.34         57.77        36.67 o                         
   3  20   1          0.15          1.01         4.38 o                         
   4  20   1          3.26          5.33         5.04 o                         
   5  20   1         78.43         24.37        10.42 o                         
  -3  21   1          5.72         14.44        36.98 o                         
  -2  21   1         10.13          0.21         7.02 o                         
  -1  21   1          1.57          2.22         3.35 o                         
   0  21   1         13.77         17.96         9.60 o                         
   1  21   1         40.32         35.16        13.80 o                         
   2  21   1         14.21         10.72         8.36 o                         
   3  21   1         18.05          6.03        14.62 o                         
 -13   0   2          4.92         25.22        19.46 o                         
 -12   0   2         14.85         27.16        17.48 o                         
 -11   0   2       1255.10       1430.69       102.82 o                         
 -10   0   2        120.13         82.76        29.77 o                         
  -9   0   2          4.38          2.91         2.20 o                         
  -8   0   2        709.39        757.68        59.35 o                         
  -7   0   2        105.59         51.76        16.80 o                         
  -6   0   2         36.82         55.45         8.96 o                         
  -5   0   2       1428.43       1867.09        39.71 o                         
  -4   0   2       1639.93       2067.59       167.39 o                         
  -3   0   2       9690.23      10550.41       559.86 o                         
  -2   0   2      21779.77      24062.16       123.58 o                         
  -1   0   2        995.83        945.49        20.94 o                         
   0   0   2      22760.75      20481.14      2805.73 o                         
   1   0   2       2102.72       1675.38        43.51 o                         
   2   0   2       5934.20       6551.20       165.53 o                         
   3   0   2        939.36       1129.27        35.87 o                         
   4   0   2       2105.05       1660.04       283.55 o                         
   5   0   2          5.00          3.21         2.09 o                         
   6   0   2          9.86          9.30         3.35 o                         
   7   0   2        517.70        448.48        20.16 o                         
   8   0   2        657.07        299.24       265.71 o                         
   9   0   2        330.85        373.13        50.78 o                         
  10   0   2        125.58        122.21        22.18 o                         
  11   0   2         18.34         53.87        16.27 o                         
  12   0   2          6.64         15.99        12.11 o                         
 -13   1   2        429.52        450.53        47.98 o                         
 -12   1   2          6.03          0.57        11.98 o                         
 -11   1   2        193.32        254.21        31.04 o                         
 -10   1   2        578.06        670.40        46.75 o                         
  -9   1   2        110.39         69.72        26.79 o                         
  -8   1   2         10.39          6.41         2.76 o                         
  -7   1   2         33.54         34.56         8.09 o                         
  -6   1   2        459.03        426.85        42.23 o                         
  -5   1   2        426.89        407.99        28.78 o                         
  -4   1   2       1987.12       2376.12        64.11 o                         
  -3   1   2      50216.82      48076.21       218.22 o                         
  -2   1   2      15739.68      16905.78       204.39 o                         
  -1   1   2      11322.72      12803.95       112.72 o                         
   0   1   2      16346.82      13418.10       359.33 o                         
   1   1   2        126.96        163.21         4.88 o                         
   2   1   2       3011.03       2860.16        61.88 o                         
   3   1   2        684.21        648.21        17.30 o                         
   4   1   2        223.29        200.06        14.13 o                         
   5   1   2        258.99        229.31        23.80 o                         
   6   1   2          9.69          8.26         2.26 o                         
   7   1   2         36.32         30.07         2.89 o                         
   8   1   2         52.06         42.11         8.37 o                         
   9   1   2          4.10          8.12         8.37 o                         
  10   1   2        103.49         96.87        15.68 o                         
  11   1   2         15.06         26.03         8.85 o                         
  12   1   2        541.12        580.77        38.54 o                         
 -13   2   2         17.01         24.53        13.30 o                         
 -12   2   2         65.87         79.70        19.26 o                         
 -11   2   2        267.06        307.46        34.67 o                         
 -10   2   2          5.12          6.41         3.90 o                         
  -9   2   2        282.57        310.29        29.52 o                         
  -8   2   2        209.69        197.84        16.97 o                         
  -7   2   2          0.19          0.99         1.22 o                         
  -6   2   2       2177.82       2088.38        92.08 o                         
  -5   2   2       3033.80       2662.74        59.52 o                         
  -4   2   2        495.86        493.38        32.46 o                         
  -3   2   2       1381.01       1357.64        23.84 o                         
  -2   2   2       2980.56       2960.69        96.98 o                         
  -1   2   2       2071.01       1874.14        38.19 o                         
   0   2   2       8826.73       9001.45       253.85 o                         
   1   2   2      36217.86      38872.57       936.33 o                         
   2   2   2        607.64        635.53        13.59 o                         
   3   2   2          1.40          1.30         0.79 o                         
   4   2   2       1364.84       1276.14        77.71 o                         
   5   2   2          0.03          4.16         1.26 o                         
   6   2   2         92.60         82.50         9.26 o                         
   7   2   2         86.23         77.11         6.39 o                         
   8   2   2        466.80        498.85        22.82 o                         
   9   2   2         65.38         79.02        13.87 o                         
  10   2   2        103.87        128.88        17.84 o                         
  11   2   2        450.27        489.17        38.56 o                         
  12   2   2         45.79         46.94        12.29 o                         
 -13   3   2         41.53         63.14        15.01 o                         
 -12   3   2          7.63         15.85        12.73 o                         
 -11   3   2        243.27        307.89        34.66 o                         
 -10   3   2        427.46        438.69        43.93 o                         
  -9   3   2        193.20        204.24        16.45 o                         
  -8   3   2          4.77          3.67         1.80 o                         
  -7   3   2         41.75         30.79         5.47 o                         
  -6   3   2         88.87         85.87         8.22 o                         
  -5   3   2        270.12        236.22        12.67 o                         
  -4   3   2        182.13        166.56        11.29 o                         
  -3   3   2        541.41        425.97        15.14 o                         
  -2   3   2        646.10        712.43        13.92 o                         
  -1   3   2       2702.86       2820.24        70.31 o                         
   0   3   2          5.34          4.19         1.24 o                         
   1   3   2       3256.72       3521.98        61.49 o                         
   2   3   2       1760.98       1530.76        19.81 o                         
   3   3   2        542.40        467.32        10.45 o                         
   4   3   2        208.95        194.58         6.53 o                         
   5   3   2        159.18        126.22         7.90 o                         
   6   3   2       1487.43       1473.93        32.89 o                         
   7   3   2        368.79        360.15        20.54 o                         
   8   3   2        170.49        148.96        28.36 o                         
   9   3   2       1107.92       1067.88        58.64 o                         
  10   3   2        338.15        390.59        31.74 o                         
  11   3   2         89.29        132.11        20.79 o                         
  12   3   2        102.92        130.17        21.44 o                         
 -13   4   2         29.78         42.43        13.22 o                         
 -12   4   2          6.59         18.41         8.95 o                         
 -11   4   2         25.78         30.44        10.09 o                         
 -10   4   2        535.24        549.09        30.04 o                         
  -9   4   2          4.59          2.85         1.31 o                         
  -8   4   2        463.16        455.31        24.54 o                         
  -7   4   2        487.35        465.91        22.31 o                         
  -6   4   2        173.60        168.67         9.54 o                         
  -5   4   2       6614.92       6853.44        88.44 o                         
  -4   4   2        979.12       1050.16        32.08 o                         
  -3   4   2      16161.15      16797.77       346.37 o                         
  -2   4   2      15060.20      15349.28       261.68 o                         
  -1   4   2        722.58        804.05        16.23 o                         
   0   4   2       1553.77       1489.69        25.79 o                         
   1   4   2      11465.33      11504.58        68.88 o                         
   2   4   2       7906.89       8061.83        91.82 o                         
   3   4   2       4284.80       4521.50        59.87 o                         
   4   4   2       1695.56       1817.55        31.22 o                         
   5   4   2        300.14        282.01        10.80 o                         
   6   4   2         17.47         21.90         3.51 o                         
   7   4   2          2.74          1.21         0.66 o                         
   8   4   2          6.66         11.48         3.60 o                         
   9   4   2          9.66         22.10         6.49 o                         
  10   4   2         59.09         69.57        14.47 o                         
  11   4   2        133.02        148.88        21.22 o                         
  12   4   2         96.82         93.05        18.22 o                         
 -13   5   2         33.10         42.70        18.81 o                         
 -12   5   2         57.66         78.86        15.12 o                         
 -11   5   2          3.58          9.52         4.24 o                         
 -10   5   2          3.11          7.60         3.40 o                         
  -9   5   2          9.21          8.72         3.83 o                         
  -8   5   2        107.92        135.73        12.50 o                         
  -7   5   2       1084.57        789.00       125.22 o                         
  -6   5   2          3.52          3.26         1.20 o                         
  -5   5   2       1140.97       1245.83        28.68 o                         
  -4   5   2        103.64        119.94         5.84 o                         
  -3   5   2       7052.83       7294.93       129.14 o                         
  -2   5   2        606.70        548.76        17.27 o                         
  -1   5   2        718.70        647.55        22.54 o                         
   0   5   2        195.34        167.57         6.09 o                         
   1   5   2        181.29        172.75         8.18 o                         
   2   5   2        766.36        700.25        49.64 o                         
   3   5   2       1182.30       1028.44        17.15 o                         
   4   5   2         46.32         34.77         2.85 o                         
   5   5   2        232.99        236.47        10.23 o                         
   6   5   2        132.59        119.69         7.63 o                         
   7   5   2        192.58        179.68        15.93 o                         
   8   5   2        833.73        896.77        37.90 o                         
   9   5   2        995.69        947.02        44.49 o                         
  10   5   2        165.29        179.69        21.59 o                         
  11   5   2         35.80         43.57        11.59 o                         
  12   5   2         52.40         34.47        11.08 o                         
 -13   6   2          5.67         12.60         6.44 o                         
 -12   6   2          0.46         16.52         8.53 o                         
 -11   6   2        169.81        193.38        26.10 o                         
 -10   6   2        243.40        254.65        19.43 o                         
  -9   6   2         13.63         10.42         5.27 o                         
  -8   6   2        838.03        779.58        40.84 o                         
  -7   6   2        979.78        983.23        36.32 o                         
  -6   6   2        303.00        310.43        10.00 o                         
  -5   6   2         72.68         73.76         4.89 o                         
  -4   6   2        223.15        212.56         7.89 o                         
  -3   6   2       8444.14       8943.88       154.53 o                         
  -2   6   2       1512.11       1545.05        26.62 o                         
  -1   6   2        498.82        390.77        11.94 o                         
   0   6   2        227.10        292.83        10.71 o                         
   1   6   2        877.46        969.47        21.40 o                         
   2   6   2         15.01         32.67         2.80 o                         
   3   6   2         67.45         85.10         4.75 o                         
   4   6   2        317.69        333.33         9.85 o                         
   5   6   2        898.62        909.01        23.20 o                         
   6   6   2         31.97         26.61         3.70 o                         
   7   6   2          0.00          2.35         2.81 o                         
   8   6   2        277.78        264.43        21.55 o                         
   9   6   2         80.97         87.57        12.75 o                         
  10   6   2        159.44        177.31        31.76 o                         
  11   6   2          3.24         -4.55         4.55 o                         
 -12   7   2        145.98        184.27        24.46 o                         
 -11   7   2         16.51         25.84         8.34 o                         
 -10   7   2         14.41          8.43         4.15 o                         
  -9   7   2        300.66        337.57        24.88 o                         
  -8   7   2       1027.71       1056.93        41.16 o                         
  -7   7   2        273.92        229.61        24.32 o                         
  -6   7   2        266.63        257.58        13.37 o                         
  -5   7   2         22.43         25.79         3.13 o                         
  -4   7   2        682.79        569.13        14.64 o                         
  -3   7   2       2005.74       2178.65        45.03 o                         
  -2   7   2         11.27          2.92         1.94 o                         
  -1   7   2        227.90        216.49         9.45 o                         
   0   7   2        748.48        627.66        52.36 o                         
   1   7   2       3014.43       2741.67        46.83 o                         
   2   7   2        250.35        256.00         8.92 o                         
   3   7   2       2469.39       2620.10        55.91 o                         
   4   7   2       1988.03       1898.86        25.75 o                         
   5   7   2        375.91        357.75        10.48 o                         
   6   7   2        393.71        351.78        17.59 o                         
   7   7   2        803.96        807.46        36.83 o                         
   8   7   2        761.38        782.89        37.84 o                         
   9   7   2          0.85          3.46         2.06 o                         
  10   7   2         46.23         46.46        15.05 o                         
  11   7   2         55.16         61.31        14.08 o                         
 -12   8   2         36.16         46.38        12.44 o                         
 -11   8   2         24.66         20.81         7.46 o                         
 -10   8   2        468.52        507.46        32.78 o                         
  -9   8   2          9.09         22.06         7.22 o                         
  -8   8   2        300.12        229.68        31.81 o                         
  -7   8   2       2630.35       2383.52       214.01 o                         
  -6   8   2        235.07        238.85        12.89 o                         
  -5   8   2        816.74        782.97        24.28 o                         
  -4   8   2       1225.24       1294.81        42.51 o                         
  -3   8   2       2075.40       1967.84        44.26 o                         
  -2   8   2        182.50        184.55        11.47 o                         
  -1   8   2         24.28         31.00         4.69 o                         
   0   8   2       1309.94       1242.78        32.75 o                         
   1   8   2        363.43        368.16        12.05 o                         
   2   8   2          0.60          5.90         2.36 o                         
   3   8   2        859.99        956.49        32.78 o                         
   4   8   2         11.49         15.11         2.43 o                         
   5   8   2        724.77        687.20        15.74 o                         
   6   8   2          7.80          7.16         2.10 o                         
   7   8   2        281.49        283.93        19.70 o                         
   8   8   2         59.29         61.14        11.25 o                         
   9   8   2         14.76         14.04         5.31 o                         
  10   8   2         88.26        111.58        23.57 o                         
  11   8   2          0.02          3.76        14.52 o                         
 -12   9   2         15.75         34.30        11.00 o                         
 -11   9   2         28.46         33.53         9.34 o                         
 -10   9   2         47.48         56.06        11.88 o                         
  -9   9   2        915.04       1003.95        45.02 o                         
  -8   9   2          1.46          1.57         1.82 o                         
  -7   9   2         17.37         21.54         4.36 o                         
  -6   9   2        296.45        266.72        16.82 o                         
  -5   9   2         20.79         15.11         2.58 o                         
  -4   9   2        300.19        329.80        15.17 o                         
  -3   9   2        151.48        190.51        12.52 o                         
  -2   9   2         43.59         44.64         6.57 o                         
  -1   9   2       1294.17       1173.84        43.92 o                         
   0   9   2       1727.60       1899.53        55.21 o                         
   1   9   2       1808.57       1678.81        26.00 o                         
   2   9   2        483.22        425.72        14.55 o                         
   3   9   2        426.91        413.46        12.73 o                         
   4   9   2        484.75        463.96        13.75 o                         
   5   9   2        538.97        517.05        17.52 o                         
   6   9   2        126.23         90.82        13.63 o                         
   7   9   2        923.34        966.90        44.19 o                         
   8   9   2        553.48        631.27        41.38 o                         
   9   9   2         80.05         79.58        13.63 o                         
  10   9   2         76.05        170.63        49.98 o                         
  11   9   2         58.33         57.15        40.95 o                         
 -12  10   2        111.06        154.06        27.73 o                         
 -11  10   2          0.89         -4.53        11.38 o                         
 -10  10   2        589.69        593.90        37.99 o                         
  -9  10   2          9.22         20.06         6.38 o                         
  -8  10   2        101.06         98.66         9.38 o                         
  -7  10   2       1638.63       1733.70        60.57 o                         
  -6  10   2       2221.32       2420.14        45.66 o                         
  -5  10   2        249.04        288.14        14.14 o                         
  -4  10   2       3143.44       3213.46        68.56 o                         
  -3  10   2        885.71        854.07        27.85 o                         
  -2  10   2        172.67        171.59        12.41 o                         
  -1  10   2       1102.29        947.56        41.43 o                         
   0  10   2          5.66          5.98         1.54 o                         
   1  10   2         57.31         53.75         5.54 o                         
   2  10   2       3036.65       3047.57        47.30 o                         
   3  10   2         31.56         25.49         4.44 o                         
   4  10   2        462.63        478.88        15.63 o                         
   5  10   2       1253.19       1213.65        30.38 o                         
   6  10   2         23.35          9.51         4.50 o                         
   7  10   2          5.69         -0.61         3.41 o                         
   8  10   2         64.78         79.95        12.08 o                         
   9  10   2         24.99         28.65         9.17 o                         
  10  10   2         59.22         31.93        10.90 o                         
  11  10   2          0.94          5.49         4.51 o                         
 -11  11   2          2.08          4.50         3.34 o                         
 -10  11   2        112.75        126.87        15.56 o                         
  -9  11   2         52.37         65.45         9.75 o                         
  -8  11   2          0.04          2.31         3.49 o                         
  -7  11   2         25.44         28.08         5.65 o                         
  -6  11   2        210.75        205.01        14.47 o                         
  -5  11   2         48.47         46.68         5.80 o                         
  -4  11   2         65.30         77.16         9.47 o                         
  -3  11   2        995.64        951.72        31.28 o                         
  -2  11   2        834.79        858.47        34.18 o                         
  -1  11   2          0.18          4.05         3.99 o                         
   0  11   2        216.13        185.17        16.26 o                         
   1  11   2        314.85        252.74        10.20 o                         
   2  11   2        476.63        493.46        19.65 o                         
   3  11   2        115.99        124.32        10.42 o                         
   4  11   2       1402.53       1409.96        36.32 o                         
   5  11   2       2276.45       2141.32        97.55 o                         
   6  11   2         13.06          6.42         2.84 o                         
   7  11   2        427.42        444.16        22.66 o                         
   8  11   2         74.65         81.43        12.07 o                         
   9  11   2         36.22         36.71         8.80 o                         
  10  11   2         78.92         58.43        14.18 o                         
 -11  12   2          5.37          3.43         3.75 o                         
 -10  12   2        184.47        181.57        20.12 o                         
  -9  12   2        141.44        194.85        16.99 o                         
  -8  12   2        418.07        399.43        22.96 o                         
  -7  12   2         94.41         99.67         9.41 o                         
  -6  12   2        448.68        494.85        28.05 o                         
  -5  12   2         40.28         46.58         6.09 o                         
  -4  12   2          1.35          2.87         1.45 o                         
  -3  12   2          1.08          1.51         1.07 o                         
  -2  12   2         35.05         21.83         5.21 o                         
  -1  12   2        196.64        220.81        22.20 o                         
   0  12   2        100.96        128.80        16.74 o                         
   1  12   2        100.36         71.04        14.12 o                         
   2  12   2        386.30        403.12        23.91 o                         
   3  12   2        859.33        878.67        36.68 o                         
   4  12   2        366.55        360.31        21.74 o                         
   5  12   2        888.93        824.27        25.60 o                         
   6  12   2        247.47        191.05        15.01 o                         
   7  12   2          4.63          9.44         3.90 o                         
   8  12   2         32.54         36.00         8.25 o                         
   9  12   2          6.58          3.83         3.97 o                         
  10  12   2         40.07         31.74         9.92 o                         
 -11  13   2          0.05          0.43         2.26 o                         
 -10  13   2         20.66         27.05         7.61 o                         
  -9  13   2         41.23         53.30         9.54 o                         
  -8  13   2          0.03          6.73         3.39 o                         
  -7  13   2         23.92         23.30         4.99 o                         
  -6  13   2        247.55        276.68        18.23 o                         
  -5  13   2        455.07        465.60        25.30 o                         
  -4  13   2        111.32        114.16        12.20 o                         
  -3  13   2        129.68         82.82        19.49 o                         
  -2  13   2        216.87        203.24        18.56 o                         
  -1  13   2        127.12        149.53        19.92 o                         
   0  13   2          5.75          7.85         1.94 o                         
   1  13   2        135.93         89.74        18.22 o                         
   2  13   2       1112.62       1154.33        51.07 o                         
   3  13   2         11.91         25.14         6.84 o                         
   4  13   2        335.35        390.03        26.58 o                         
   5  13   2       1280.24       1418.96        62.68 o                         
   6  13   2         42.38         45.36         6.72 o                         
   7  13   2        254.07        266.03        22.47 o                         
   8  13   2         55.87         43.81        10.51 o                         
   9  13   2          7.29         15.36         6.86 o                         
 -10  14   2        188.16        214.71        22.71 o                         
  -9  14   2        110.94        123.29        14.19 o                         
  -8  14   2         34.57         38.66         7.33 o                         
  -7  14   2        145.87        140.80        14.06 o                         
  -6  14   2        137.85        112.66        12.22 o                         
  -5  14   2         27.52         34.30         7.52 o                         
  -4  14   2        271.69        300.60        21.00 o                         
  -3  14   2        288.73        306.92        23.95 o                         
  -2  14   2        143.85        136.67        19.69 o                         
  -1  14   2        165.48        168.94        21.93 o                         
   0  14   2         38.19         21.77         8.33 o                         
   1  14   2         64.58         81.17        15.27 o                         
   2  14   2        260.77        262.66        21.80 o                         
   3  14   2        153.17        153.60        16.69 o                         
   4  14   2         50.12         50.34        12.86 o                         
   5  14   2        107.71        125.82        23.48 o                         
   6  14   2         13.17         19.75         6.67 o                         
   7  14   2         69.58         75.40        13.13 o                         
   8  14   2         19.87         23.96         7.57 o                         
   9  14   2          1.68          0.67         4.26 o                         
 -10  15   2         18.69         18.05         6.96 o                         
  -9  15   2         61.10         55.48        11.54 o                         
  -8  15   2          0.08          3.67         6.54 o                         
  -7  15   2         21.06         21.40         5.76 o                         
  -6  15   2          0.01          5.32         4.43 o                         
  -5  15   2         89.06         95.18        12.69 o                         
  -4  15   2          0.01          9.55         5.16 o                         
  -3  15   2        112.83        127.93        16.35 o                         
  -2  15   2         65.39         58.37        12.99 o                         
  -1  15   2          3.12          4.31        10.72 o                         
   0  15   2        352.33        366.20        42.16 o                         
   1  15   2       1308.20       1357.70        66.15 o                         
   2  15   2        413.90        466.28        30.49 o                         
   3  15   2        500.35        587.26        34.82 o                         
   4  15   2        713.99        742.19        39.94 o                         
   5  15   2         59.71         57.05        14.89 o                         
   6  15   2          1.59          0.24         2.31 o                         
   7  15   2         42.49         38.78         9.16 o                         
   8  15   2         17.97         26.10         7.79 o                         
  -9  16   2        141.20        171.82        21.72 o                         
  -8  16   2         61.06         73.75        12.34 o                         
  -7  16   2        344.64        427.06        30.21 o                         
  -6  16   2        225.79        279.59        23.52 o                         
  -5  16   2         31.64         27.90         8.24 o                         
  -4  16   2          8.06          6.05         4.31 o                         
  -3  16   2         63.67         72.93        12.69 o                         
  -2  16   2          0.46         -2.15         2.15 o                         
  -1  16   2         47.86         49.46        15.18 o                         
   0  16   2        117.48        135.27        21.45 o                         
   1  16   2        111.43        143.18        22.96 o                         
   2  16   2        373.09        377.68        32.80 o                         
   3  16   2         83.36        110.04        15.51 o                         
   4  16   2         80.15         82.35        14.36 o                         
   5  16   2          3.59          1.74         3.57 o                         
   6  16   2          0.05          8.27         6.30 o                         
   7  16   2          7.65          5.51         5.37 o                         
   8  16   2          2.35          2.62         5.69 o                         
  -8  17   2         23.83         24.94         7.11 o                         
  -7  17   2         42.83         53.02        10.39 o                         
  -6  17   2         12.39         12.70         5.66 o                         
  -5  17   2          6.45         13.54         6.41 o                         
  -4  17   2         28.79         38.58        10.80 o                         
  -3  17   2        286.80        334.80        36.28 o                         
  -2  17   2         86.56         82.86        17.81 o                         
  -1  17   2        162.04        184.31        26.70 o                         
   0  17   2        198.62        220.39        29.18 o                         
   1  17   2          2.05          9.86         8.32 o                         
   2  17   2        139.07        151.30        24.06 o                         
   3  17   2         92.84         96.36        14.95 o                         
   4  17   2        108.10         98.22        28.62 o                         
   5  17   2        208.33        162.25        47.47 o                         
   6  17   2         61.06         48.52        14.81 o                         
   7  17   2         55.89         23.74        22.27 o                         
  -7  18   2         33.68         24.18        10.77 o                         
  -6  18   2         89.70         89.73        26.67 o                         
  -5  18   2        140.82        146.44        41.72 o                         
  -4  18   2        126.92        113.87        18.01 o                         
  -3  18   2          0.72         -0.78         1.93 o                         
  -2  18   2        215.11        261.76        32.84 o                         
  -1  18   2          1.76         11.50         7.69 o                         
   0  18   2        306.74        357.78        38.87 o                         
   1  18   2        131.52        154.09        25.63 o                         
   2  18   2          0.04          0.02         6.16 o                         
   3  18   2         14.33         13.88         5.67 o                         
   4  18   2          4.59         -1.22         1.79 o                         
   5  18   2          8.39          3.70         3.61 o                         
   6  18   2         14.93         22.65        10.13 o                         
  -6  19   2         13.63         13.85         5.79 o                         
  -5  19   2         39.60         27.06        11.63 o                         
  -4  19   2         33.77         39.24        14.34 o                         
  -3  19   2          0.03          3.06         6.97 o                         
  -2  19   2         11.55         23.84        11.08 o                         
  -1  19   2         13.10         21.33         9.64 o                         
   0  19   2         28.95         23.05        10.66 o                         
   1  19   2         27.37         44.43        15.05 o                         
   2  19   2         39.12         29.90        13.11 o                         
   3  19   2        191.15        192.15        68.74 o                         
   4  19   2        144.15         47.44        14.01 o                         
   5  19   2         94.29         58.11        29.65 o                         
  -5  20   2         66.20         36.52        12.76 o                         
  -4  20   2          0.01          2.51         7.50 o                         
  -3  20   2          3.22          4.19         5.18 o                         
  -2  20   2         48.91         59.50        18.51 o                         
  -1  20   2          4.05         10.37         6.48 o                         
   0  20   2          2.04          1.99        10.70 o                         
   1  20   2         39.78         40.02        14.12 o                         
   2  20   2          8.30          4.02         4.52 o                         
   3  20   2         17.61         14.91        13.63 o                         
   4  20   2         54.27         15.15         8.40 o                         
  -3  21   2         32.68         41.42        15.54 o                         
  -2  21   2          0.78          4.10         3.30 o                         
  -1  21   2          4.19          0.91         2.25 o                         
   0  21   2         37.40         25.89        13.37 o                         
   1  21   2          3.26          6.04         6.32 o                         
   2  21   2         39.69         43.80        24.69 o                         
 -13   1   3        117.79        118.99        25.25 o                         
 -12   1   3          0.00          2.55         4.57 o                         
 -11   1   3         53.95         37.84        11.55 o                         
 -10   1   3         73.69         57.72        14.37 o                         
  -9   1   3          1.86          2.64         1.32 o                         
  -8   1   3          0.06          0.85         1.27 o                         
  -7   1   3          6.53          4.56         1.66 o                         
  -6   1   3        237.54        198.50        21.83 o                         
  -5   1   3        493.76        536.82        42.45 o                         
  -4   1   3       2491.69       2157.45       132.75 o                         
  -3   1   3       1459.63       1347.56        27.42 o                         
  -2   1   3       5455.67       5825.00       124.01 o                         
  -1   1   3        722.11        673.64        20.46 o                         
   0   1   3       1238.35       1256.82        26.80 o                         
   1   1   3       2757.43       2848.95        30.28 o                         
   2   1   3       1001.39       1164.21        18.74 o                         
   3   1   3         47.92         50.96         3.70 o                         
   4   1   3       1286.60       1204.92        22.29 o                         
   5   1   3        349.34        314.90        13.59 o                         
   6   1   3         22.92         18.72         3.75 o                         
   7   1   3         89.19         78.91         6.71 o                         
   8   1   3         59.08         52.68         6.03 o                         
   9   1   3        661.78        734.58        35.08 o                         
  10   1   3          0.20          4.61         5.44 o                         
  11   1   3         10.72         23.38         8.42 o                         
  12   1   3         48.66         40.61        12.43 o                         
 -13   2   3          0.32          7.72         6.95 o                         
 -12   2   3          3.63          1.82         7.65 o                         
 -11   2   3        488.35        498.17        42.99 o                         
 -10   2   3         33.72         28.60        10.38 o                         
  -9   2   3         68.61         42.25        16.11 o                         
  -8   2   3       1111.49        856.25       115.87 o                         
  -7   2   3          0.61          0.96         0.73 o                         
  -6   2   3       1383.46       1197.90       101.08 o                         
  -5   2   3        119.49        133.79        13.57 o                         
  -4   2   3       9162.71       9661.26       275.69 o                         
  -3   2   3        261.71        320.00         9.48 o                         
  -2   2   3       6463.85       6959.83        85.29 o                         
  -1   2   3        741.79        841.12        19.94 o                         
   0   2   3       3829.08       3941.38        83.47 o                         
   1   2   3       1523.82       1523.98        27.45 o                         
   2   2   3         14.88          9.62         1.53 o                         
   3   2   3        235.16        266.02        11.51 o                         
   4   2   3       1686.15       1634.94        41.55 o                         
   5   2   3         30.79         36.44         4.92 o                         
   6   2   3          9.37         10.96         2.50 o                         
   7   2   3          5.34          5.29         1.81 o                         
   8   2   3         45.97         37.33         6.01 o                         
   9   2   3         14.07         36.90         9.91 o                         
  10   2   3        225.22        281.79        23.30 o                         
  11   2   3         37.26         51.04        11.80 o                         
  12   2   3         23.61         20.17         7.86 o                         
 -13   3   3         46.12         38.75        15.26 o                         
 -12   3   3         44.45         50.26        15.59 o                         
 -11   3   3          6.70         16.25         8.67 o                         
 -10   3   3         54.28         67.14        14.40 o                         
  -9   3   3          5.44          4.13         2.66 o                         
  -8   3   3        136.69        132.25        11.91 o                         
  -7   3   3        241.91        247.73        13.29 o                         
  -6   3   3         10.01          8.77         2.42 o                         
  -5   3   3         60.37         47.58         5.37 o                         
  -4   3   3       2695.24       2633.78        94.82 o                         
  -3   3   3        693.25        700.76        33.92 o                         
  -2   3   3        131.59        140.80         6.02 o                         
  -1   3   3       6578.94       7109.64       142.72 o                         
   0   3   3       4119.76       4433.36        98.88 o                         
   1   3   3       7172.29       6820.59       346.39 o                         
   2   3   3       7324.93       6733.63       263.15 o                         
   3   3   3       5825.70       5814.67        57.64 o                         
   4   3   3       1641.79       1548.36        84.59 o                         
   5   3   3        256.20        273.03        11.24 o                         
   6   3   3        176.57        115.36        19.96 o                         
   7   3   3        182.88        172.81        12.33 o                         
   8   3   3        660.11        714.25        26.65 o                         
   9   3   3        412.88        404.24        31.10 o                         
  10   3   3          3.85         -1.33         4.09 o                         
  11   3   3         55.35         65.74        12.75 o                         
 -13   4   3         24.30         31.49        10.62 o                         
 -12   4   3          3.82         12.35        10.04 o                         
 -11   4   3        367.36        416.36        39.66 o                         
 -10   4   3         58.13         60.50         9.94 o                         
  -9   4   3         11.80          5.99         2.37 o                         
  -8   4   3        181.35         81.29        24.51 o                         
  -7   4   3          0.61          3.79         2.07 o                         
  -6   4   3        223.28        250.45        12.89 o                         
  -5   4   3        958.20        886.52        34.74 o                         
  -4   4   3        813.37        943.42        28.35 o                         
  -3   4   3       6839.75       7164.89        83.85 o                         
  -2   4   3         12.01         26.07         2.68 o                         
  -1   4   3        605.81        707.48        26.45 o                         
   0   4   3        930.39        943.03        28.39 o                         
   1   4   3       2895.22       3114.10        62.91 o                         
   2   4   3        251.77        206.13        14.66 o                         
   3   4   3       1171.19       1194.25        20.30 o                         
   4   4   3       2361.43       2417.14        33.20 o                         
   5   4   3       1004.27       1041.07        21.22 o                         
   6   4   3         86.78         74.35         8.03 o                         
   7   4   3         53.51         49.47         6.79 o                         
   8   4   3         17.01         11.05         3.58 o                         
   9   4   3         34.64         50.48         9.40 o                         
  10   4   3        163.91        178.42        22.45 o                         
  11   4   3         62.12         71.07        14.58 o                         
 -13   5   3          0.28          5.70         4.78 o                         
 -12   5   3         11.74         13.80         8.00 o                         
 -11   5   3         11.90         17.30         7.45 o                         
 -10   5   3        384.90        390.76        23.71 o                         
  -9   5   3         33.99         27.05         7.65 o                         
  -8   5   3          0.92          1.10         3.33 o                         
  -7   5   3        485.40        484.41        18.15 o                         
  -6   5   3       1080.26       1059.96        35.12 o                         
  -5   5   3       1144.97       1288.87        42.87 o                         
  -4   5   3       2334.53       2411.68        69.56 o                         
  -3   5   3        329.20        394.25        13.62 o                         
  -2   5   3         66.29         46.88         4.91 o                         
  -1   5   3        303.75        220.04         8.61 o                         
   0   5   3       3886.51       4038.82        47.90 o                         
   1   5   3       2771.20       3101.77       103.02 o                         
   2   5   3       2815.80       3145.09        47.68 o                         
   3   5   3      10519.51      10767.77        76.33 o                         
   4   5   3       1376.56       1380.70        32.30 o                         
   5   5   3        279.44        305.04        11.29 o                         
   6   5   3        736.49        714.06        24.61 o                         
   7   5   3         12.22         20.09         4.76 o                         
   8   5   3        198.61        174.23        17.41 o                         
   9   5   3        178.71        193.39        19.76 o                         
  10   5   3          0.00         -4.31         8.53 o                         
  11   5   3         81.87         63.67        14.52 o                         
 -13   6   3          0.09          8.76         8.43 o                         
 -12   6   3          2.46          2.94         4.48 o                         
 -11   6   3        232.07        272.69        26.46 o                         
 -10   6   3        176.72        175.71        16.36 o                         
  -9   6   3         96.09        113.45        12.42 o                         
  -8   6   3       1703.31       1804.09        61.44 o                         
  -7   6   3         52.17         43.46         4.91 o                         
  -6   6   3        327.36        311.16        11.61 o                         
  -5   6   3       1328.29       1364.60        42.16 o                         
  -4   6   3       1552.09       1708.80        29.80 o                         
  -3   6   3       4860.12       5349.61        58.30 o                         
  -2   6   3        183.27        171.33        10.04 o                         
  -1   6   3        348.94        386.97        18.38 o                         
   0   6   3        130.93         89.45         5.75 o                         
   1   6   3       6530.66       6251.91       136.39 o                         
   2   6   3       1019.60       1169.02        21.67 o                         
   3   6   3        297.61        346.54        10.79 o                         
   4   6   3         34.41         23.03         3.22 o                         
   5   6   3        405.66        405.57        13.06 o                         
   6   6   3        618.30        618.66        21.70 o                         
   7   6   3         36.06         35.01         6.10 o                         
   8   6   3          2.99          6.65         3.66 o                         
   9   6   3         73.73         72.99        12.36 o                         
  10   6   3         67.56         62.35        16.74 o                         
  11   6   3         10.74          8.42         6.83 o                         
 -13   7   3        147.60        199.49        33.03 o                         
 -12   7   3         23.49         30.19        10.09 o                         
 -11   7   3         20.07         30.53         9.74 o                         
 -10   7   3         97.14        111.97        13.16 o                         
  -9   7   3        372.83        352.04        22.45 o                         
  -8   7   3        241.24        137.63        46.34 o                         
  -7   7   3        827.21        743.93        63.61 o                         
  -6   7   3          0.07          2.27         1.61 o                         
  -5   7   3        160.04        148.97         7.46 o                         
  -4   7   3       2430.29       2568.66        57.61 o                         
  -3   7   3        953.97       1127.73        29.87 o                         
  -2   7   3        477.40        533.48        18.61 o                         
  -1   7   3       2469.12       2543.15        62.95 o                         
   0   7   3         45.51         59.55         5.21 o                         
   1   7   3          3.04          9.90         1.72 o                         
   2   7   3       1728.09       2108.85        30.30 o                         
   3   7   3       3827.34       3749.54        57.55 o                         
   4   7   3       2184.12       2035.55        29.86 o                         
   5   7   3          5.21          5.44         1.58 o                         
   6   7   3        371.82        411.06        17.98 o                         
   7   7   3         10.27          9.60         3.00 o                         
   8   7   3        151.34        149.06        20.39 o                         
   9   7   3          1.10          2.02         2.64 o                         
  10   7   3          3.38         17.13         9.92 o                         
  11   7   3         62.52         48.68        12.73 o                         
 -12   8   3         27.91         46.58        12.60 o                         
 -11   8   3          0.04         -1.49         5.51 o                         
 -10   8   3         10.51         10.24         4.60 o                         
  -9   8   3         73.49         86.47        13.35 o                         
  -8   8   3        697.45        678.95        34.26 o                         
  -7   8   3        117.94         97.31        10.85 o                         
  -6   8   3        122.62        130.45         8.03 o                         
  -5   8   3        537.43        575.82        16.34 o                         
  -4   8   3        155.86        144.69         8.80 o                         
  -3   8   3        241.00        273.86        12.81 o                         
  -2   8   3        339.94        343.56        14.23 o                         
  -1   8   3         39.86         44.09         7.40 o                         
   0   8   3         15.30          9.84         2.11 o                         
   1   8   3        712.09        777.88        34.11 o                         
   2   8   3        173.61        205.67        10.64 o                         
   3   8   3        188.02        171.29         7.18 o                         
   4   8   3       1069.90       1057.01        21.02 o                         
   5   8   3         27.00         26.88         3.27 o                         
   6   8   3        129.75        126.79        10.35 o                         
   7   8   3         15.99         15.43         4.33 o                         
   8   8   3          2.78          5.64         4.95 o                         
   9   8   3          0.04          2.89         4.13 o                         
  10   8   3         36.71         23.97         9.41 o                         
  11   8   3         13.14         11.27         7.31 o                         
 -12   9   3          0.54          5.62         3.40 o                         
 -11   9   3          6.26          3.87         2.57 o                         
 -10   9   3          0.30          4.84         4.07 o                         
  -9   9   3          0.73          7.85         4.55 o                         
  -8   9   3         24.20         23.57         4.14 o                         
  -7   9   3        486.09        489.91        22.00 o                         
  -6   9   3         58.13         72.45         7.21 o                         
  -5   9   3          0.57          0.99         2.31 o                         
  -4   9   3          5.35          1.99         1.72 o                         
  -3   9   3        905.06        906.48        24.37 o                         
  -2   9   3       2170.63       2183.40        51.82 o                         
  -1   9   3         25.11         24.70         6.47 o                         
   0   9   3        318.49        287.58        17.00 o                         
   1   9   3         32.20         19.64         2.95 o                         
   2   9   3          0.83          2.77         1.48 o                         
   3   9   3          6.07          8.52         1.95 o                         
   4   9   3        723.33        740.63        16.48 o                         
   5   9   3         11.31         15.61         2.80 o                         
   6   9   3         18.26         22.08         4.46 o                         
   7   9   3          4.49          2.38         3.89 o                         
   8   9   3         18.03         23.18         8.01 o                         
   9   9   3         10.94          6.14         4.16 o                         
  10   9   3          0.14          3.98         5.18 o                         
 -12  10   3         44.87         56.17        12.48 o                         
 -11  10   3         73.06         72.64        11.53 o                         
 -10  10   3        140.76        162.56        17.01 o                         
  -9  10   3          2.09         12.44         4.93 o                         
  -8  10   3        258.84        225.43        20.34 o                         
  -7  10   3        429.94        437.66        21.42 o                         
  -6  10   3         19.21         25.75         4.57 o                         
  -5  10   3        726.93        773.41        23.20 o                         
  -4  10   3        666.05        646.87        25.33 o                         
  -3  10   3        104.88         85.22         9.01 o                         
  -2  10   3         10.94         10.83         2.42 o                         
  -1  10   3        454.70        554.81        32.59 o                         
   0  10   3        440.51        457.98        29.73 o                         
   1  10   3          7.73          5.60         1.32 o                         
   2  10   3         47.25         48.23         5.34 o                         
   3  10   3         28.05         32.83         4.85 o                         
   4  10   3         95.10         78.48         5.59 o                         
   5  10   3         51.04         42.75         4.01 o                         
   6  10   3        314.97        280.25        17.51 o                         
   7  10   3        124.96        133.04        14.94 o                         
   8  10   3          0.17          2.78         3.15 o                         
   9  10   3          1.67         -2.00         4.23 o                         
  10  10   3          7.84          3.75         8.50 o                         
 -11  11   3         18.98         18.55         5.69 o                         
 -10  11   3         22.71         31.17         7.98 o                         
  -9  11   3        171.65        193.40        16.53 o                         
  -8  11   3          5.08          4.79         2.04 o                         
  -7  11   3        301.78        287.33        20.95 o                         
  -6  11   3        854.71        855.40        26.52 o                         
  -5  11   3        582.36        609.44        23.61 o                         
  -4  11   3        162.09        149.66        13.10 o                         
  -3  11   3         69.38         71.50         8.48 o                         
  -2  11   3        210.20        225.47        17.86 o                         
  -1  11   3        681.32        630.03        36.89 o                         
   0  11   3        329.60        387.35        28.65 o                         
   1  11   3        126.07        106.19         7.63 o                         
   2  11   3        229.68        237.09        12.22 o                         
   3  11   3          0.11         -1.03         1.84 o                         
   4  11   3        349.06        335.58        15.62 o                         
   5  11   3         31.95         54.04         4.94 o                         
   6  11   3        156.53        172.09        13.70 o                         
   7  11   3         92.67         75.87        11.11 o                         
   8  11   3          4.73         19.94         6.13 o                         
   9  11   3         10.02          0.88         2.80 o                         
  10  11   3          1.00          3.71         9.05 o                         
 -11  12   3         41.13         41.54         9.73 o                         
 -10  12   3          0.02          2.16         7.49 o                         
  -9  12   3          0.69          9.89         5.20 o                         
  -8  12   3          1.69          6.52         2.46 o                         
  -7  12   3        634.34        609.84        35.11 o                         
  -6  12   3       1583.99       1631.72        74.85 o                         
  -5  12   3        152.94        143.28        13.87 o                         
  -4  12   3         89.78        108.93        11.70 o                         
  -3  12   3         85.12         95.31        10.57 o                         
  -2  12   3        263.84        267.34        25.38 o                         
  -1  12   3         75.09         70.97        14.10 o                         
   0  12   3        226.62        195.35        24.16 o                         
   1  12   3         22.57         16.89         3.08 o                         
   2  12   3         17.22         13.87         3.32 o                         
   3  12   3         25.86         29.45         4.73 o                         
   4  12   3        484.40        502.29        19.32 o                         
   5  12   3         94.57         97.88         8.36 o                         
   6  12   3          0.00          0.36         3.47 o                         
   7  12   3          7.54          6.55         5.55 o                         
   8  12   3         33.36         43.49         9.50 o                         
   9  12   3         39.43         39.20         9.34 o                         
 -11  13   3          1.97          4.95         4.92 o                         
 -10  13   3         57.85         70.16        11.64 o                         
  -9  13   3          2.07          5.30         4.11 o                         
  -8  13   3        268.50        269.84        19.54 o                         
  -7  13   3         87.35         86.84         9.41 o                         
  -6  13   3          5.44         15.33         5.48 o                         
  -5  13   3          8.25          3.60         4.17 o                         
  -4  13   3        155.61        160.33        14.60 o                         
  -3  13   3         23.67         30.29         7.74 o                         
  -2  13   3         23.57         27.43         9.24 o                         
  -1  13   3       1153.13       1110.80        54.27 o                         
   0  13   3         63.63         47.67        10.27 o                         
   1  13   3         74.73         50.74         8.39 o                         
   2  13   3       1441.77       1171.96        40.23 o                         
   3  13   3          8.81          3.07         2.43 o                         
   4  13   3        179.85        187.68        16.56 o                         
   5  13   3        368.49        376.72        28.66 o                         
   6  13   3         40.13         43.45         7.07 o                         
   7  13   3          2.13          5.67         3.52 o                         
   8  13   3          1.01          7.64         4.54 o                         
   9  13   3          4.57          5.42         5.19 o                         
 -10  14   3         54.44         57.84        10.58 o                         
  -9  14   3        129.98        149.92        15.91 o                         
  -8  14   3        192.20        208.41        17.75 o                         
  -7  14   3          3.36          2.69         3.22 o                         
  -6  14   3        165.32        192.05        15.68 o                         
  -5  14   3         75.11         86.34        11.86 o                         
  -4  14   3          2.40         11.39         3.99 o                         
  -3  14   3        160.35        151.77        17.00 o                         
  -2  14   3         64.86         75.03        14.35 o                         
  -1  14   3        238.88        256.45        27.15 o                         
   0  14   3       1456.94       1553.12       131.26 o                         
   1  14   3         91.67         74.72        19.84 o                         
   2  14   3          0.06         -1.07         1.07 o                         
   3  14   3        656.01        618.41        34.64 o                         
   4  14   3        367.54        378.39        24.41 o                         
   5  14   3          2.40         10.12         5.39 o                         
   6  14   3         11.83         11.48         4.41 o                         
   7  14   3         32.39         40.33         9.42 o                         
   8  14   3          5.65          4.83         3.58 o                         
 -10  15   3          1.65          3.73         2.83 o                         
  -9  15   3         63.63         84.06        12.45 o                         
  -8  15   3         29.51         31.98         7.98 o                         
  -7  15   3          5.47         10.62         4.28 o                         
  -6  15   3        149.20        143.00        13.90 o                         
  -5  15   3          1.76          0.84         2.60 o                         
  -4  15   3        215.12        237.94        24.70 o                         
  -3  15   3         22.70         28.73         7.70 o                         
  -2  15   3          6.91         -2.28         6.24 o                         
  -1  15   3        230.61        244.71        27.89 o                         
   0  15   3         40.25         41.59         8.74 o                         
   1  15   3          3.41          8.11         5.68 o                         
   2  15   3        721.12        749.56        67.04 o                         
   3  15   3          5.96         10.55         5.38 o                         
   4  15   3        109.27        132.72        15.09 o                         
   5  15   3        194.10        205.36        22.61 o                         
   6  15   3          0.20          3.03         3.91 o                         
   7  15   3         23.51         21.76        11.32 o                         
   8  15   3         57.55         38.44        21.88 o                         
  -9  16   3         94.83        121.06        17.75 o                         
  -8  16   3          3.09          3.59         5.46 o                         
  -7  16   3         96.34         94.02        16.46 o                         
  -6  16   3         91.49        112.84        14.46 o                         
  -5  16   3          3.06          8.40         5.17 o                         
  -4  16   3        813.65        866.47        45.76 o                         
  -3  16   3        253.16        302.40        33.44 o                         
  -2  16   3        118.23        131.00        21.39 o                         
  -1  16   3         34.67         44.08        13.46 o                         
   0  16   3          4.73          7.36         5.58 o                         
   1  16   3        229.02        244.56        30.22 o                         
   2  16   3        195.76        207.26        21.49 o                         
   3  16   3        198.14        206.47        21.82 o                         
   4  16   3         22.11         19.92         6.14 o                         
   5  16   3          1.54          3.09         3.69 o                         
   6  16   3          9.61          1.87         2.68 o                         
   7  16   3          5.57          1.11         2.91 o                         
  -8  17   3          9.63          7.09         5.29 o                         
  -7  17   3         14.96         16.09         4.62 o                         
  -6  17   3         14.33         11.84         4.20 o                         
  -5  17   3          2.26          4.73         5.19 o                         
  -4  17   3        187.30        222.19        24.22 o                         
  -3  17   3          5.75          8.32         8.90 o                         
  -2  17   3         54.38         72.01        17.42 o                         
  -1  17   3        378.23        466.52        43.21 o                         
   0  17   3         79.42         97.08        19.80 o                         
   1  17   3        277.10        353.39        37.92 o                         
   2  17   3        233.37        264.78        33.13 o                         
   3  17   3         83.88         61.22        26.77 o                         
   4  17   3         29.27         15.16         7.94 o                         
   5  17   3         10.16         11.78         8.65 o                         
   6  17   3          1.76          6.90         4.55 o                         
   7  17   3         18.60         13.12         9.60 o                         
  -7  18   3         66.07         52.36         9.74 o                         
  -6  18   3         29.03         28.00         9.44 o                         
  -5  18   3          8.78          5.19         4.37 o                         
  -4  18   3          7.69          5.84         9.83 o                         
  -3  18   3        111.84        154.57        25.53 o                         
  -2  18   3          5.00         17.24        11.21 o                         
  -1  18   3        129.71        156.92        26.39 o                         
   0  18   3        247.81        300.83        36.26 o                         
   1  18   3          0.02          7.30         8.56 o                         
   2  18   3          6.98         11.06        10.11 o                         
   3  18   3          0.79          1.58         3.33 o                         
   4  18   3        103.22         36.41        12.10 o                         
   5  18   3          0.00          1.37         5.65 o                         
   6  18   3          4.99          5.57         1.71 o                         
  -6  19   3          0.05          2.06         3.28 o                         
  -5  19   3         47.78         21.13        14.38 o                         
  -4  19   3        108.22        123.91        35.10 o                         
  -3  19   3          3.75         13.14         9.24 o                         
  -2  19   3          0.02          6.78        11.18 o                         
  -1  19   3        173.71        230.50        32.80 o                         
   0  19   3         68.84         92.29        20.82 o                         
   1  19   3         65.13         94.77        21.90 o                         
   2  19   3        207.41        211.22        60.85 o                         
   3  19   3         13.12          9.73        11.69 o                         
   4  19   3         19.37          3.47         3.10 o                         
   5  19   3         78.74         47.65        28.51 o                         
  -5  20   3         18.55          2.86        14.69 o                         
  -4  20   3          1.17          3.55         6.12 o                         
  -3  20   3         10.94         11.54         7.24 o                         
  -2  20   3         43.33         36.13        14.37 o                         
  -1  20   3        110.64        125.51        26.42 o                         
   0  20   3         53.87         61.16        18.40 o                         
   1  20   3          3.06          0.64         4.18 o                         
   2  20   3          3.07          1.14         3.30 o                         
   3  20   3          0.20          1.33         2.70 o                         
  -3  21   3          0.15         -2.29         5.69 o                         
  -2  21   3         45.43         37.86        14.18 o                         
  -1  21   3         35.44         36.07        15.28 o                         
   0  21   3         29.46         23.06        11.88 o                         
   1  21   3         41.13         39.94        15.32 o                         
 -13   0   4        264.34        326.70        57.90 o                         
 -12   0   4          2.19          3.29         4.36 o                         
 -11   0   4        177.45        151.80        55.84 o                         
 -10   0   4        506.21        415.90       104.46 o                         
  -9   0   4        111.91        139.29        16.79 o                         
  -8   0   4       2506.26       2544.34       249.44 o                         
  -7   0   4       1670.18       1650.76        51.76 o                         
  -6   0   4       1367.01       1307.17        43.22 o                         
  -5   0   4      28889.35      28404.11       919.67 o                         
  -4   0   4       1452.46       1912.81       127.68 o                         
  -3   0   4       5783.89       6369.29        98.37 o                         
  -2   0   4        105.38        151.98         7.01 o                         
  -1   0   4         14.14         28.16         3.22 o                         
   0   0   4       1288.10       1118.58       156.18 o                         
   1   0   4       1774.49       1260.53        54.68 o                         
   2   0   4       2628.27       2426.48        51.12 o                         
   3   0   4         92.95         88.31         8.37 o                         
   4   0   4          2.22          1.32         0.72 o                         
   5   0   4         82.58         94.61        10.00 o                         
   6   0   4        168.62        158.68        14.72 o                         
   7   0   4        911.62        878.18        51.26 o                         
   8   0   4        124.67        106.67        14.38 o                         
   9   0   4        960.46       1070.05        49.43 o                         
  10   0   4        117.29        143.78        24.71 o                         
  11   0   4          0.53          5.41         5.92 o                         
 -13   1   4        142.63        149.18        26.93 o                         
 -12   1   4         22.80         25.20         9.94 o                         
 -11   1   4        402.05        447.75        40.03 o                         
 -10   1   4        139.50        135.07        19.54 o                         
  -9   1   4         36.69         30.80         5.64 o                         
  -8   1   4        117.73         88.96        10.12 o                         
  -7   1   4         73.30         59.84         5.52 o                         
  -6   1   4       2840.66       2378.24       154.82 o                         
  -5   1   4          2.60          4.08         2.35 o                         
  -4   1   4         27.92         22.72         2.79 o                         
  -3   1   4       2963.80       2797.30       162.31 o                         
  -2   1   4       8821.47       8358.92       172.47 o                         
  -1   1   4        424.02        429.78        12.26 o                         
   0   1   4        288.89        339.19        16.27 o                         
   1   1   4       1357.00        872.80        96.61 o                         
   2   1   4        884.57        916.98        19.47 o                         
   3   1   4        312.90        275.23         9.99 o                         
   4   1   4       2335.27       2440.61        44.28 o                         
   5   1   4       1129.34       1192.45        23.49 o                         
   6   1   4       1621.58       1548.19        33.75 o                         
   7   1   4        813.45        836.32        26.81 o                         
   8   1   4         18.28         26.41         4.70 o                         
   9   1   4         26.86         49.75         8.77 o                         
  10   1   4         63.06         82.32        13.66 o                         
  11   1   4          4.20          7.53         3.35 o                         
 -13   2   4        136.97        188.62        30.41 o                         
 -12   2   4         55.39         73.95        18.67 o                         
 -11   2   4        118.27        101.66        26.79 o                         
 -10   2   4        298.96        259.52        21.51 o                         
  -9   2   4         32.24         21.25         4.75 o                         
  -8   2   4        343.20        286.15        18.53 o                         
  -7   2   4        608.04        627.08        29.29 o                         
  -6   2   4          4.84          5.85         2.80 o                         
  -5   2   4       3972.25       3939.64       110.08 o                         
  -4   2   4       1293.77       1163.20        20.91 o                         
  -3   2   4        517.26        486.41        26.10 o                         
  -2   2   4         38.46         27.54         3.46 o                         
  -1   2   4       1427.17       1289.84        30.66 o                         
   0   2   4       4816.60       4901.95        66.78 o                         
   1   2   4       1743.31       1952.69        30.66 o                         
   2   2   4       1004.06        919.30        56.78 o                         
   3   2   4        868.84        829.23        18.48 o                         
   4   2   4         35.30         35.44         3.47 o                         
   5   2   4        124.86        110.61         6.50 o                         
   6   2   4        568.27        591.43        19.32 o                         
   7   2   4        123.93        132.50        11.73 o                         
   8   2   4        146.81        131.70        10.09 o                         
   9   2   4       1033.14       1186.19        37.51 o                         
  10   2   4         26.37         39.08         8.90 o                         
  11   2   4         26.10         20.24         7.03 o                         
 -13   3   4          0.97          9.40         7.94 o                         
 -12   3   4         75.24         79.25        18.39 o                         
 -11   3   4          0.68          2.47         2.99 o                         
 -10   3   4         35.00         25.54         8.36 o                         
  -9   3   4         32.69         21.44         8.91 o                         
  -8   3   4        178.14        156.74        22.53 o                         
  -7   3   4         13.49         11.84         4.12 o                         
  -6   3   4       3035.42       3120.82        53.78 o                         
  -5   3   4       5737.24       6049.63       263.29 o                         
  -4   3   4          2.53          0.82         1.46 o                         
  -3   3   4        687.24        603.37        16.47 o                         
  -2   3   4      11939.45      11480.63       188.86 o                         
  -1   3   4        638.80        601.38        18.55 o                         
   0   3   4        763.75        932.75        33.30 o                         
   1   3   4        278.70        244.02        23.11 o                         
   2   3   4        900.55       1053.73        31.45 o                         
   3   3   4       1404.12       1414.52        24.78 o                         
   4   3   4        667.05        736.35        20.87 o                         
   5   3   4         68.40         69.12         6.02 o                         
   6   3   4        242.84        239.29        13.51 o                         
   7   3   4       1129.49       1205.64        34.69 o                         
   8   3   4         16.98         10.45         3.58 o                         
   9   3   4        335.15        383.77        21.67 o                         
  10   3   4          0.45          4.16         5.80 o                         
  11   3   4        121.03         82.55        21.14 o                         
 -13   4   4        123.76        133.54        25.29 o                         
 -12   4   4          2.68          8.24         6.66 o                         
 -11   4   4          4.85          8.40         6.59 o                         
 -10   4   4          4.59          9.84         5.74 o                         
  -9   4   4        120.16         59.82        24.71 o                         
  -8   4   4       1017.32       1126.24        39.42 o                         
  -7   4   4        383.87        415.64        18.36 o                         
  -6   4   4        314.22        291.06        14.68 o                         
  -5   4   4       4531.84       4631.43       164.10 o                         
  -4   4   4        459.05        441.28        14.50 o                         
  -3   4   4         86.01         90.49         5.12 o                         
  -2   4   4        552.75        515.23        20.15 o                         
  -1   4   4         64.09         62.52         4.40 o                         
   0   4   4        104.28        100.10         7.01 o                         
   1   4   4         14.87         10.79         3.07 o                         
   2   4   4        146.63        163.10         9.98 o                         
   3   4   4         29.29         22.22         2.66 o                         
   4   4   4        512.29        547.10        15.64 o                         
   5   4   4        924.38       1023.55        26.24 o                         
   6   4   4       1237.25       1244.47        30.14 o                         
   7   4   4        229.10        232.95        15.57 o                         
   8   4   4        567.81        562.57        27.05 o                         
   9   4   4        553.76        610.44        33.37 o                         
  10   4   4        105.12        133.58        16.62 o                         
  11   4   4         17.79          6.43         4.48 o                         
 -13   5   4         12.74         22.86         8.95 o                         
 -12   5   4         43.61         47.47        11.79 o                         
 -11   5   4         42.38         37.72        12.77 o                         
 -10   5   4         30.89         30.92         7.92 o                         
  -9   5   4        135.41        105.47        23.69 o                         
  -8   5   4         24.09         23.63         4.66 o                         
  -7   5   4        296.04        323.87        16.52 o                         
  -6   5   4        526.43        485.07        19.20 o                         
  -5   5   4        582.49        574.08        17.85 o                         
  -4   5   4        382.47        368.37        15.41 o                         
  -3   5   4      12343.12      12928.01       381.57 o                         
  -2   5   4       9487.08      10331.61       140.41 o                         
  -1   5   4        996.38       1000.41        25.13 o                         
   0   5   4        471.28        391.95        14.65 o                         
   1   5   4       2001.93       2306.57        43.70 o                         
   2   5   4       8672.36       8946.34        86.90 o                         
   3   5   4         29.54         56.19         4.91 o                         
   4   5   4          9.36          6.09         2.77 o                         
   5   5   4        180.97        189.82        10.61 o                         
   6   5   4        347.28        347.11        14.48 o                         
   7   5   4        509.27        555.02        24.28 o                         
   8   5   4        131.83        161.48        14.00 o                         
   9   5   4         20.38         26.81        12.83 o                         
  10   5   4         50.94         55.04        12.52 o                         
  11   5   4          4.97          0.31         3.20 o                         
 -13   6   4         60.14         90.80        18.34 o                         
 -12   6   4         19.56         37.99        11.24 o                         
 -11   6   4          5.74         21.07         7.48 o                         
 -10   6   4          1.98          5.95         4.72 o                         
  -9   6   4        548.47        568.98        28.26 o                         
  -8   6   4        212.24        141.35        31.87 o                         
  -7   6   4        624.55        669.14        29.39 o                         
  -6   6   4         72.25         62.74         6.17 o                         
  -5   6   4       3424.57       3866.72        99.33 o                         
  -4   6   4       3700.44       3740.79       107.24 o                         
  -3   6   4       3310.03       3358.69        58.93 o                         
  -2   6   4       1602.98       1861.19        77.99 o                         
  -1   6   4        495.35        510.08        23.26 o                         
   0   6   4        147.67        175.32         7.84 o                         
   1   6   4        609.81        723.72        17.13 o                         
   2   6   4         99.33        104.61         8.68 o                         
   3   6   4        845.09        839.91        23.07 o                         
   4   6   4          3.97          1.92         1.78 o                         
   5   6   4          8.55          8.62         2.23 o                         
   6   6   4         81.46         59.50         8.39 o                         
   7   6   4         80.53         70.41         9.09 o                         
   8   6   4        145.66        136.57        13.35 o                         
   9   6   4        248.84        228.83        24.37 o                         
  10   6   4         65.74         56.40        16.36 o                         
  11   6   4        128.75        134.63        22.93 o                         
 -13   7   4         35.99         32.53        11.10 o                         
 -12   7   4         39.60         61.14        14.74 o                         
 -11   7   4         17.02         16.75         5.79 o                         
 -10   7   4        251.13        259.84        20.51 o                         
  -9   7   4          0.43          2.36         3.91 o                         
  -8   7   4         98.65         67.47        14.45 o                         
  -7   7   4        463.39        435.73        30.22 o                         
  -6   7   4        448.05        456.34        19.98 o                         
  -5   7   4        536.22        525.27        16.89 o                         
  -4   7   4       1122.09       1279.13        25.43 o                         
  -3   7   4       3520.77       3784.45        99.37 o                         
  -2   7   4        207.73        189.01         9.69 o                         
  -1   7   4        154.27        125.34         7.51 o                         
   0   7   4        399.12        334.99        11.86 o                         
   1   7   4        139.32        160.72         9.71 o                         
   2   7   4        955.68        926.08        20.09 o                         
   3   7   4         60.49         46.65         5.32 o                         
   4   7   4        605.70        564.86        16.98 o                         
   5   7   4        394.90        370.46        14.08 o                         
   6   7   4        224.86        212.84        13.54 o                         
   7   7   4         50.92         52.49         8.08 o                         
   8   7   4        138.43        147.94        13.76 o                         
   9   7   4         42.50         58.37        15.26 o                         
  10   7   4         27.22         14.86         9.14 o                         
 -12   8   4        168.12        209.14        25.80 o                         
 -11   8   4         10.71         19.35         6.96 o                         
 -10   8   4         12.02         17.36         6.80 o                         
  -9   8   4        178.86        225.93        16.75 o                         
  -8   8   4          8.25          4.92         2.13 o                         
  -7   8   4        112.94        100.68         7.44 o                         
  -6   8   4       1134.52       1122.30        58.35 o                         
  -5   8   4        468.60        442.30        14.86 o                         
  -4   8   4          6.12         10.07         3.01 o                         
  -3   8   4        336.09        329.35        16.43 o                         
  -2   8   4        723.48        741.06        24.69 o                         
  -1   8   4        859.54        818.16        90.74 o                         
   0   8   4        864.11        705.85        53.64 o                         
   1   8   4        402.16        357.63        15.22 o                         
   2   8   4         12.23         24.07         3.58 o                         
   3   8   4       1258.20       1326.15        25.56 o                         
   4   8   4         95.98        103.49         7.71 o                         
   5   8   4        178.00        168.41         9.98 o                         
   6   8   4          0.20          0.04         2.23 o                         
   7   8   4        140.97        153.41        12.50 o                         
   8   8   4        139.16        135.65        15.22 o                         
   9   8   4         13.07         23.96         8.08 o                         
  10   8   4         53.00         41.87        29.38 o                         
 -12   9   4          0.99          3.15         5.50 o                         
 -11   9   4          0.82          3.77         2.52 o                         
 -10   9   4         15.22         13.10         4.87 o                         
  -9   9   4        204.60        248.24        20.04 o                         
  -8   9   4         14.98         11.42         2.90 o                         
  -7   9   4        630.70        628.79        35.24 o                         
  -6   9   4        324.04        304.26        14.09 o                         
  -5   9   4        103.41        121.46         8.12 o                         
  -4   9   4          5.53          8.93         2.30 o                         
  -3   9   4        689.71        641.79        21.42 o                         
  -2   9   4        297.28        302.56        15.52 o                         
  -1   9   4       4236.52       4273.70        90.39 o                         
   0   9   4       1707.09       1449.96       143.49 o                         
   1   9   4         16.88          7.96         2.64 o                         
   2   9   4        817.76        684.57        21.19 o                         
   3   9   4        326.01        323.23        20.07 o                         
   4   9   4         87.07         89.15         7.63 o                         
   5   9   4        426.82        425.88        16.17 o                         
   6   9   4        127.42        124.02        10.92 o                         
   7   9   4         45.83         36.54         6.16 o                         
   8   9   4        136.92        154.44        19.10 o                         
   9   9   4         13.58          8.32         5.74 o                         
  10   9   4          0.86         -1.24         6.51 o                         
 -12  10   4        104.09        114.74        17.05 o                         
 -11  10   4          5.18         11.39         5.45 o                         
 -10  10   4          0.13         -1.96         1.96 o                         
  -9  10   4        245.61        311.22        22.93 o                         
  -8  10   4          1.86          1.70         1.69 o                         
  -7  10   4         44.39         46.03         6.58 o                         
  -6  10   4       1390.05       1470.52        59.50 o                         
  -5  10   4          2.61          4.54         2.13 o                         
  -4  10   4         68.73         69.04         7.58 o                         
  -3  10   4          8.98          9.69         3.21 o                         
  -2  10   4        137.67        106.07        10.11 o                         
  -1  10   4          6.24         16.58         6.16 o                         
   0  10   4        524.73        497.58        24.03 o                         
   1  10   4        314.84        271.72        14.94 o                         
   2  10   4        691.87        665.37        23.71 o                         
   3  10   4        150.09        154.77         9.39 o                         
   4  10   4        733.32        673.75        26.21 o                         
   5  10   4         45.04         51.76         5.75 o                         
   6  10   4         12.20         11.23         3.49 o                         
   7  10   4          9.04         17.18         4.78 o                         
   8  10   4        203.17        221.68        23.40 o                         
   9  10   4          7.04          5.81         5.39 o                         
  10  10   4        111.49         62.22        37.54 o                         
 -12  11   4         20.81         28.64         8.68 o                         
 -11  11   4         60.31         95.98        12.65 o                         
 -10  11   4          2.75          2.02         3.81 o                         
  -9  11   4        125.26        168.71        15.77 o                         
  -8  11   4        139.83        144.83        12.61 o                         
  -7  11   4        499.66        495.56        30.63 o                         
  -6  11   4        507.77        507.85        23.32 o                         
  -5  11   4        129.84        129.53        12.87 o                         
  -4  11   4        135.99        132.77        12.35 o                         
  -3  11   4         36.99         29.48         5.66 o                         
  -2  11   4          6.69         10.59         5.15 o                         
  -1  11   4       1718.79       1748.96        64.73 o                         
   0  11   4        285.17        311.00        27.68 o                         
   1  11   4         67.97         62.61         6.54 o                         
   2  11   4       4564.92       4059.34       211.24 o                         
   3  11   4        455.86        417.58        15.59 o                         
   4  11   4         80.35         71.65         6.93 o                         
   5  11   4        317.73        282.73        18.82 o                         
   6  11   4        282.89        239.77        15.54 o                         
   7  11   4         19.11         25.68         6.19 o                         
   8  11   4          0.45         11.29         7.64 o                         
   9  11   4          0.67          2.57         3.82 o                         
 -11  12   4        154.86        167.85        17.66 o                         
 -10  12   4        312.76        377.53        27.91 o                         
  -9  12   4        855.55       1029.43        43.60 o                         
  -8  12   4        661.95        734.40        31.70 o                         
  -7  12   4         11.93         11.94         4.01 o                         
  -6  12   4        387.74        434.64        21.83 o                         
  -5  12   4         30.06         31.65         6.59 o                         
  -4  12   4         86.92        107.26        11.83 o                         
  -3  12   4        481.67        460.48        23.65 o                         
  -2  12   4          3.69          6.05         6.03 o                         
  -1  12   4         51.50         39.16        10.83 o                         
   0  12   4        841.44        903.49        49.16 o                         
   1  12   4        355.28        327.50        16.16 o                         
   2  12   4        217.26        202.44        12.34 o                         
   3  12   4        464.04        468.10        25.02 o                         
   4  12   4        449.06        469.91        17.84 o                         
   5  12   4        166.37        132.53         9.57 o                         
   6  12   4          7.94          6.88         2.04 o                         
   7  12   4          9.96         12.59         4.83 o                         
   8  12   4          0.81          1.71         4.24 o                         
   9  12   4         10.88          8.67         8.58 o                         
 -11  13   4          3.87          3.45         4.67 o                         
 -10  13   4         70.69         77.34        12.07 o                         
  -9  13   4         48.00         68.53        10.60 o                         
  -8  13   4          9.29         12.35         4.09 o                         
  -7  13   4         92.92         82.45         9.34 o                         
  -6  13   4         19.09         26.65         5.97 o                         
  -5  13   4         56.63         61.10         9.27 o                         
  -4  13   4        236.11        249.46        18.64 o                         
  -3  13   4        115.83        145.04        16.37 o                         
  -2  13   4         70.59         57.42        12.89 o                         
  -1  13   4       1185.44       1267.35        60.17 o                         
   0  13   4        146.72         97.17        19.25 o                         
   1  13   4        209.57        201.01        18.43 o                         
   2  13   4       2646.25       2470.16        63.07 o                         
   3  13   4        854.79        833.07        64.60 o                         
   4  13   4        139.02        120.64        10.10 o                         
   5  13   4        532.92        405.30        47.59 o                         
   6  13   4         14.18         16.26         8.43 o                         
   7  13   4          8.98          9.40         3.80 o                         
   8  13   4         90.24         79.41        29.58 o                         
 -10  14   4        229.69        217.42        27.73 o                         
  -9  14   4        255.54        299.69        25.17 o                         
  -8  14   4        108.21        124.67        13.62 o                         
  -7  14   4          2.69         10.17         3.53 o                         
  -6  14   4         71.11        103.92        11.64 o                         
  -5  14   4         59.12         70.92        11.06 o                         
  -4  14   4         22.15         24.52         6.85 o                         
  -3  14   4        168.46        191.92        24.28 o                         
  -2  14   4        107.46        101.03        17.78 o                         
  -1  14   4         23.63         20.03         7.86 o                         
   0  14   4         27.82         19.46         5.73 o                         
   1  14   4        102.43         73.25         9.47 o                         
   2  14   4          0.06          6.63         2.59 o                         
   3  14   4        139.33        115.37        12.33 o                         
   4  14   4         88.47         78.40         7.50 o                         
   5  14   4        178.79        138.85        37.30 o                         
   6  14   4         39.01         32.43        12.44 o                         
   7  14   4          4.35          6.38         9.09 o                         
   8  14   4         11.47          6.50         5.45 o                         
 -10  15   4        129.76        129.19        17.80 o                         
  -9  15   4          3.30         16.28         5.69 o                         
  -8  15   4         77.81         75.55        13.10 o                         
  -7  15   4        185.35        179.76        25.41 o                         
  -6  15   4          3.57          1.11         3.12 o                         
  -5  15   4         96.58        102.26        13.69 o                         
  -4  15   4          2.95          8.51         6.05 o                         
  -3  15   4         54.60         39.08        10.19 o                         
  -2  15   4         20.33         14.28         6.58 o                         
  -1  15   4         61.33         70.51        15.35 o                         
   0  15   4         35.17         45.51        13.24 o                         
   1  15   4       1402.00       1444.78        70.35 o                         
   2  15   4        730.73        856.75        68.30 o                         
   3  15   4        754.01        718.56        51.43 o                         
   4  15   4        215.88        244.11        27.85 o                         
   5  15   4         31.40         20.16        13.34 o                         
   6  15   4          0.38          0.61         2.94 o                         
   7  15   4          3.06         22.20        12.82 o                         
  -9  16   4         90.33         91.90        22.81 o                         
  -8  16   4         16.94         15.47         6.43 o                         
  -7  16   4         30.99         25.56         8.60 o                         
  -6  16   4         19.07         20.23         5.71 o                         
  -5  16   4        121.30        149.11        16.90 o                         
  -4  16   4        187.66        182.90        21.35 o                         
  -3  16   4         38.48         27.80         9.54 o                         
  -2  16   4         12.65         11.88        13.77 o                         
  -1  16   4        120.65        136.64        21.91 o                         
   0  16   4          0.48          8.34         7.97 o                         
   1  16   4         32.12         40.50        12.71 o                         
   2  16   4         13.84         13.75         5.54 o                         
   3  16   4         47.03         29.38        12.58 o                         
   4  16   4         14.70          6.06         3.16 o                         
   5  16   4         11.10          5.15         3.42 o                         
   6  16   4          4.40          1.75         3.51 o                         
   7  16   4         24.10         13.42         6.45 o                         
  -8  17   4         23.63         12.92        13.94 o                         
  -7  17   4          0.93         -0.81         2.63 o                         
  -6  17   4         94.23         67.91        12.62 o                         
  -5  17   4         29.26         34.03         9.85 o                         
  -4  17   4         27.68         27.93        12.63 o                         
  -3  17   4          0.12          4.36         6.97 o                         
  -2  17   4         10.40         16.40         7.96 o                         
  -1  17   4         88.28        105.90        21.19 o                         
   0  17   4        138.01        164.05        26.58 o                         
   1  17   4        130.72        124.71        22.89 o                         
   2  17   4        231.68        255.70        33.46 o                         
   3  17   4         29.19         14.88         9.45 o                         
   4  17   4         35.24         21.21        15.43 o                         
   5  17   4         83.81         34.94        11.79 o                         
   6  17   4          0.16          0.68         4.66 o                         
  -7  18   4         29.89         15.95         8.68 o                         
  -6  18   4          1.15          1.12         2.24 o                         
  -5  18   4          0.47          8.36         5.55 o                         
  -4  18   4         88.09         82.54        21.24 o                         
  -3  18   4         31.39         25.34        15.97 o                         
  -2  18   4        149.75        194.47        29.89 o                         
  -1  18   4         80.25         84.31        20.55 o                         
   0  18   4         66.22         75.74        19.52 o                         
   1  18   4          0.04          1.83         3.73 o                         
   2  18   4         15.30         14.96        10.17 o                         
   3  18   4         22.24          8.57         5.78 o                         
   4  18   4         35.97         23.41        14.64 o                         
   5  18   4          0.08          1.54         2.83 o                         
  -6  19   4         23.81         16.30         6.65 o                         
  -5  19   4        103.07         84.62        53.47 o                         
  -4  19   4         44.83         37.13        14.78 o                         
  -3  19   4         16.40         17.67        10.47 o                         
  -2  19   4        194.68        247.33        34.93 o                         
  -1  19   4         80.26         96.26        23.09 o                         
   0  19   4        112.73        137.73        27.33 o                         
   1  19   4        335.98        387.89        44.18 o                         
   2  19   4         76.77         62.93        18.87 o                         
   3  19   4         48.08         34.08        31.83 o                         
   4  19   4         87.03         53.03        28.43 o                         
  -5  20   4         89.66         71.82        40.86 o                         
  -4  20   4        271.73        190.06        95.24 o                         
  -3  20   4         10.03          4.85         6.18 o                         
  -2  20   4          2.68         14.19        11.27 o                         
  -1  20   4         96.03        135.43        27.14 o                         
   0  20   4          0.60          7.68        12.08 o                         
   1  20   4         12.34         17.13        11.08 o                         
   2  20   4         19.25          8.95         7.36 o                         
  -2  21   4        137.78        126.69        27.06 o                         
  -1  21   4          7.85          1.84         2.91 o                         
   0  21   4         32.39         23.80        11.57 o                         
 -13   1   5          4.93          3.76         6.34 o                         
 -12   1   5         50.53         40.79        13.02 o                         
 -11   1   5        375.07        260.37        57.29 o                         
 -10   1   5         11.69         12.12         3.91 o                         
  -9   1   5         12.26         11.81         3.39 o                         
  -8   1   5        554.95        499.46        21.84 o                         
  -7   1   5       1059.39       1047.91        29.69 o                         
  -6   1   5        634.74        701.29        34.35 o                         
  -5   1   5       2203.65       2428.85        93.91 o                         
  -4   1   5        193.27        208.46        12.42 o                         
  -3   1   5        894.58        968.42        25.71 o                         
  -2   1   5          2.62          5.85         1.54 o                         
  -1   1   5        523.52        511.97        30.89 o                         
   0   1   5        968.07        913.27        48.19 o                         
   1   1   5        160.21        100.10        16.43 o                         
   2   1   5        254.70        290.46        20.12 o                         
   3   1   5        285.30        276.60        11.04 o                         
   4   1   5        599.26        637.57        16.89 o                         
   5   1   5       1161.44       1193.43        26.37 o                         
   6   1   5         24.89         22.07         3.36 o                         
   7   1   5         30.51         31.94         5.60 o                         
   8   1   5          0.09         -1.89         2.59 o                         
   9   1   5          0.42          3.39         0.98 o                         
  10   1   5         27.54         31.56         6.12 o                         
  11   1   5         43.03         29.30        10.15 o                         
 -13   2   5         13.37          9.28         8.01 o                         
 -12   2   5          9.40          8.84         4.97 o                         
 -11   2   5          5.18          7.97         4.97 o                         
 -10   2   5        782.88        823.79        39.03 o                         
  -9   2   5         65.85         66.80         8.64 o                         
  -8   2   5         31.40         16.51         3.49 o                         
  -7   2   5        461.51        432.48        19.15 o                         
  -6   2   5       1280.30       1197.19        30.08 o                         
  -5   2   5       1814.95       1889.42        69.95 o                         
  -4   2   5        530.99        581.85        13.33 o                         
  -3   2   5        583.99        619.64        13.46 o                         
  -2   2   5        241.34        262.06        14.16 o                         
  -1   2   5       1329.76       1325.75        62.36 o                         
   0   2   5        171.36        158.90         9.43 o                         
   1   2   5        117.11        124.68        20.08 o                         
   2   2   5          5.33          6.15         2.42 o                         
   3   2   5        354.91        371.76        11.87 o                         
   4   2   5         84.06        100.16         6.79 o                         
   5   2   5        130.88        119.51         7.90 o                         
   6   2   5        165.10        158.05        10.34 o                         
   7   2   5        175.93        180.93        13.90 o                         
   8   2   5        237.43        206.44        13.05 o                         
   9   2   5         13.05         18.33         4.31 o                         
  10   2   5          2.76          8.11         3.54 o                         
 -13   3   5          2.97         12.64         8.16 o                         
 -12   3   5         12.65         13.60         6.38 o                         
 -11   3   5        237.38        177.11        40.37 o                         
 -10   3   5          7.47          2.34         2.69 o                         
  -9   3   5        850.98        783.80        35.85 o                         
  -8   3   5       1006.77        971.18        39.30 o                         
  -7   3   5         19.10         16.03         4.32 o                         
  -6   3   5        295.90        334.50        16.21 o                         
  -5   3   5        589.80        672.06        16.80 o                         
  -4   3   5        449.55        550.29        16.08 o                         
  -3   3   5       5172.34       5802.60        84.70 o                         
  -2   3   5        394.30        451.66        15.74 o                         
  -1   3   5        396.24        412.23        23.27 o                         
   0   3   5        496.41        423.18        18.80 o                         
   1   3   5       9147.19       9360.12        93.27 o                         
   2   3   5        196.03        237.15        12.73 o                         
   3   3   5        133.46        165.03         7.43 o                         
   4   3   5       2031.88       2022.31        55.95 o                         
   5   3   5        117.37        116.69         7.72 o                         
   6   3   5          1.24          4.50         2.23 o                         
   7   3   5        126.98        130.72        11.46 o                         
   8   3   5        166.67        173.49        13.22 o                         
   9   3   5          0.03          8.76         3.80 o                         
  10   3   5          0.07          2.78         5.00 o                         
 -13   4   5         10.60         19.89        11.86 o                         
 -12   4   5        119.68         74.54        28.01 o                         
 -11   4   5          0.35          3.11         3.88 o                         
 -10   4   5        775.80        818.80        51.14 o                         
  -9   4   5        155.02        145.76        20.79 o                         
  -8   4   5         94.04        113.69        12.43 o                         
  -7   4   5        800.68        757.56        29.64 o                         
  -6   4   5        612.34        603.46        28.10 o                         
  -5   4   5         57.67         49.47         5.75 o                         
  -4   4   5        592.58        534.75        16.26 o                         
  -3   4   5         60.78         61.87         3.76 o                         
  -2   4   5        107.50        113.58         8.22 o                         
  -1   4   5       1107.16       1119.73        46.93 o                         
   0   4   5       2921.86       2969.72        47.84 o                         
   1   4   5         97.38         90.25         7.31 o                         
   2   4   5        287.03        262.30        13.58 o                         
   3   4   5       1516.37       1467.14        31.52 o                         
   4   4   5          0.42          3.03         1.09 o                         
   5   4   5        261.34        288.96        12.30 o                         
   6   4   5        115.20        126.09         9.19 o                         
   7   4   5         10.24         -0.06         2.46 o                         
   8   4   5         12.92         10.51         3.26 o                         
   9   4   5          3.52          9.20         4.59 o                         
  10   4   5         10.44          4.28         3.28 o                         
 -13   5   5          4.83          9.80         6.66 o                         
 -12   5   5         91.20         60.63        28.02 o                         
 -11   5   5         43.98         44.58        13.45 o                         
 -10   5   5          0.27         18.83        10.07 o                         
  -9   5   5          0.03          0.76         1.72 o                         
  -8   5   5       1395.63       1470.51        56.90 o                         
  -7   5   5       1582.71       1651.28        46.54 o                         
  -6   5   5       1402.13       1446.23        47.44 o                         
  -5   5   5         51.20         58.84         6.00 o                         
  -4   5   5       4182.62       4573.26       129.92 o                         
  -3   5   5       1035.16       1084.57        26.04 o                         
  -2   5   5        828.61        754.31        23.67 o                         
  -1   5   5        142.91        156.35        10.05 o                         
   0   5   5          1.74          1.33         1.36 o                         
   1   5   5       2164.07       2148.99        28.84 o                         
   2   5   5          9.87         13.32         3.38 o                         
   3   5   5         39.14         26.85         3.85 o                         
   4   5   5          2.55          3.52         1.44 o                         
   5   5   5        152.79        154.78        10.28 o                         
   6   5   5         36.53         29.08         6.06 o                         
   7   5   5        243.88        250.66        17.21 o                         
   8   5   5         12.24         12.98         3.76 o                         
   9   5   5         13.84         22.97         7.46 o                         
  10   5   5          2.09          3.38         2.30 o                         
 -13   6   5        163.87        237.26        28.66 o                         
 -12   6   5          2.32          7.13         5.95 o                         
 -11   6   5        165.59        174.76        21.50 o                         
 -10   6   5       1056.95       1016.18        46.31 o                         
  -9   6   5         20.46         17.50         4.40 o                         
  -8   6   5         19.32         22.93         5.58 o                         
  -7   6   5        639.66        652.91        25.16 o                         
  -6   6   5       1405.36       1456.65        57.89 o                         
  -5   6   5         13.70         25.12         3.34 o                         
  -4   6   5        149.18        149.30         8.50 o                         
  -3   6   5        746.28        790.59        28.12 o                         
  -2   6   5         47.96         54.00         5.07 o                         
  -1   6   5        426.74        418.58        19.34 o                         
   0   6   5          0.30          2.24         1.17 o                         
   1   6   5       1028.56       1113.26        30.95 o                         
   2   6   5        295.10        336.66        16.01 o                         
   3   6   5       1067.12       1131.39        25.88 o                         
   4   6   5          8.74          8.81         1.85 o                         
   5   6   5        220.11        194.00        11.58 o                         
   6   6   5         99.22        114.62         9.32 o                         
   7   6   5          2.03          7.57         2.56 o                         
   8   6   5         65.44         68.05         9.65 o                         
   9   6   5         10.91         22.53         5.43 o                         
  10   6   5          2.20          2.18         4.64 o                         
 -13   7   5         33.57         49.88        14.35 o                         
 -12   7   5         53.23         62.00        16.45 o                         
 -11   7   5         53.49         71.81        11.54 o                         
 -10   7   5         46.07         62.34        10.50 o                         
  -9   7   5        247.38        216.39        29.41 o                         
  -8   7   5        570.57        599.10        25.03 o                         
  -7   7   5        389.90        423.65        19.38 o                         
  -6   7   5        502.46        513.81        18.13 o                         
  -5   7   5        128.52        126.11         8.56 o                         
  -4   7   5       1052.96       1201.95        25.25 o                         
  -3   7   5         12.58         16.46         3.86 o                         
  -2   7   5        935.11        975.78        31.67 o                         
  -1   7   5         27.48         25.28         2.69 o                         
   0   7   5        210.58        189.52         9.40 o                         
   1   7   5       1633.17       1568.15        53.42 o                         
   2   7   5       1215.90       1260.41        35.28 o                         
   3   7   5        168.20        175.13        10.30 o                         
   4   7   5        560.38        556.60        20.82 o                         
   5   7   5          6.33          8.85         2.71 o                         
   6   7   5        106.51         85.71         7.61 o                         
   7   7   5         22.89         29.81         5.74 o                         
   8   7   5         63.33         47.46         8.26 o                         
   9   7   5          5.67          8.23         4.70 o                         
  10   7   5          1.89         -1.04         3.83 o                         
 -12   8   5          0.13          1.74         4.52 o                         
 -11   8   5        158.65        176.21        16.65 o                         
 -10   8   5         47.08         64.79         9.76 o                         
  -9   8   5         16.37         16.69         3.24 o                         
  -8   8   5          0.41          0.43         1.22 o                         
  -7   8   5         44.00         40.54         5.18 o                         
  -6   8   5        105.60        123.03         9.08 o                         
  -5   8   5        244.44        291.47        13.29 o                         
  -4   8   5        975.70        944.94        29.51 o                         
  -3   8   5         30.05         23.79         4.01 o                         
  -2   8   5          7.90          6.77         1.87 o                         
  -1   8   5          0.04          6.20         3.02 o                         
   0   8   5        678.63        629.69        20.49 o                         
   1   8   5        693.61        667.36        28.17 o                         
   2   8   5          5.44          2.45         1.64 o                         
   3   8   5        332.39        315.43        15.21 o                         
   4   8   5         12.67         23.88         4.21 o                         
   5   8   5         46.88         43.47         5.40 o                         
   6   8   5         15.96         30.78         5.97 o                         
   7   8   5         31.93         39.08         6.75 o                         
   8   8   5         74.61         56.23         9.22 o                         
   9   8   5        117.99         68.52        13.46 o                         
  10   8   5         16.84          1.89         8.25 o                         
 -12   9   5          3.24         18.05         7.11 o                         
 -11   9   5        291.98        347.36        23.70 o                         
 -10   9   5          0.18          3.01         2.99 o                         
  -9   9   5         33.88         48.63         8.10 o                         
  -8   9   5         18.75         22.55         3.76 o                         
  -7   9   5        256.92        279.39        13.33 o                         
  -6   9   5        106.38        101.38         7.90 o                         
  -5   9   5          1.39          4.12         2.30 o                         
  -4   9   5        118.34        137.62        11.57 o                         
  -3   9   5        614.80        625.10        24.36 o                         
  -2   9   5       1151.99       1118.90        35.71 o                         
  -1   9   5        334.32        317.99        40.97 o                         
   0   9   5       1737.76       1376.06       198.39 o                         
   1   9   5       1733.24       1682.10        99.56 o                         
   2   9   5         26.43         33.25         4.26 o                         
   3   9   5         79.13         89.82         7.66 o                         
   4   9   5         33.03         28.49         4.42 o                         
   5   9   5         18.20         17.55         3.47 o                         
   6   9   5        132.26         90.12         9.85 o                         
   7   9   5         67.29         78.36         9.57 o                         
   8   9   5          5.08         -0.57         2.00 o                         
   9   9   5          2.82          2.04         2.89 o                         
 -12  10   5         33.46         47.67        11.87 o                         
 -11  10   5          5.96         18.43         6.42 o                         
 -10  10   5         30.24         30.12         6.21 o                         
  -9  10   5         18.99         24.81         5.90 o                         
  -8  10   5         23.88         26.57         4.33 o                         
  -7  10   5          1.77          4.04         2.18 o                         
  -6  10   5          4.26          2.12         2.52 o                         
  -5  10   5          1.64          4.37         2.45 o                         
  -4  10   5         11.13         12.08         3.37 o                         
  -3  10   5         22.76         22.72         4.24 o                         
  -2  10   5        124.29        100.26        13.22 o                         
  -1  10   5          0.10          1.45         2.75 o                         
   0  10   5          3.21          4.40         1.07 o                         
   1  10   5         58.54         51.20         8.53 o                         
   2  10   5          0.13          0.80         1.37 o                         
   3  10   5          4.38          4.64         2.37 o                         
   4  10   5          0.30          1.87         1.74 o                         
   5  10   5         84.81         71.27         7.64 o                         
   6  10   5          8.01          6.44         3.81 o                         
   7  10   5         23.26         19.92         4.40 o                         
   8  10   5          6.65         13.23         4.48 o                         
   9  10   5          5.62          0.89         2.88 o                         
 -12  11   5          1.23          4.58         3.92 o                         
 -11  11   5         91.23        109.03        14.16 o                         
 -10  11   5         58.54         65.98        10.11 o                         
  -9  11   5         16.10         18.80         5.31 o                         
  -8  11   5          2.03          6.09         2.41 o                         
  -7  11   5         34.76         29.35         4.68 o                         
  -6  11   5         27.24         38.79         5.55 o                         
  -5  11   5         85.14         81.21         9.07 o                         
  -4  11   5          1.92          4.72         2.79 o                         
  -3  11   5         24.62         20.42         4.98 o                         
  -2  11   5         84.07         85.37        12.16 o                         
  -1  11   5        189.95        197.42        18.56 o                         
   0  11   5       1358.93       1415.30        60.74 o                         
   1  11   5        299.95        246.09        42.90 o                         
   2  11   5         59.45         55.12         5.50 o                         
   3  11   5        231.00        236.61        12.48 o                         
   4  11   5          5.77          4.37         2.10 o                         
   5  11   5         11.26         17.68         4.23 o                         
   6  11   5          9.09         11.06         2.32 o                         
   7  11   5          4.89          5.41         3.01 o                         
   8  11   5          8.05          5.50         2.19 o                         
   9  11   5          2.48          2.61         2.11 o                         
 -11  12   5         68.45         77.78        12.30 o                         
 -10  12   5          0.38          8.75         5.00 o                         
  -9  12   5         47.11         58.59         9.58 o                         
  -8  12   5          1.17          7.66         2.93 o                         
  -7  12   5          6.67          7.38         2.43 o                         
  -6  12   5        197.77        184.50        14.41 o                         
  -5  12   5         97.23         82.66         9.65 o                         
  -4  12   5         20.83         26.57         5.39 o                         
  -3  12   5        121.61        104.46        11.48 o                         
  -2  12   5        145.01        209.86        24.48 o                         
  -1  12   5         43.72         66.72        15.09 o                         
   0  12   5          2.62         10.18         9.97 o                         
   1  12   5        152.32        135.75        10.18 o                         
   2  12   5         78.67         76.14         7.28 o                         
   3  12   5        105.73         98.16         8.18 o                         
   4  12   5        117.27         90.43         8.17 o                         
   5  12   5        195.78        129.27        22.83 o                         
   6  12   5          3.77         10.49         3.15 o                         
   7  12   5          2.28          1.23         2.74 o                         
   8  12   5         35.34         31.75        11.87 o                         
 -11  13   5         39.76         64.08        11.70 o                         
 -10  13   5         55.86         66.46        12.35 o                         
  -9  13   5         93.84        112.91        16.79 o                         
  -8  13   5         74.42         88.74        12.53 o                         
  -7  13   5          2.40          5.31         3.32 o                         
  -6  13   5        168.51        174.46        14.83 o                         
  -5  13   5          0.88          5.94         4.10 o                         
  -4  13   5        179.98        165.79        15.34 o                         
  -3  13   5        647.01        683.87        45.30 o                         
  -2  13   5         51.18         62.33        14.34 o                         
  -1  13   5       1241.15       1370.55        64.12 o                         
   0  13   5       1486.53       1644.83        88.42 o                         
   1  13   5         58.67         46.28         7.94 o                         
   2  13   5        362.65        316.38        35.60 o                         
   3  13   5         29.66         21.19         3.89 o                         
   4  13   5         30.24         26.58         4.48 o                         
   5  13   5          5.66          5.55         2.44 o                         
   6  13   5         20.36         13.18         5.88 o                         
   7  13   5         13.99         16.77         9.84 o                         
   8  13   5          1.56         -1.24         4.10 o                         
 -10  14   5          9.69          7.78         4.46 o                         
  -9  14   5        143.03        163.25        25.13 o                         
  -8  14   5        144.54        143.66        25.76 o                         
  -7  14   5         14.92         13.59         4.17 o                         
  -6  14   5         74.90         75.58        10.16 o                         
  -5  14   5        211.44        236.15        19.81 o                         
  -4  14   5         52.22         48.87         9.08 o                         
  -3  14   5        169.08        176.71        24.01 o                         
  -2  14   5         23.36         47.08        13.41 o                         
  -1  14   5       1007.94       1072.64        60.11 o                         
   0  14   5        550.51        493.80        46.44 o                         
   1  14   5         49.66         46.16         6.43 o                         
   2  14   5        296.39        250.18        37.50 o                         
   3  14   5          7.31          6.96         2.52 o                         
   4  14   5        144.74        107.64        13.51 o                         
   5  14   5        175.21        124.99        31.22 o                         
   6  14   5          0.44          0.09         2.37 o                         
   7  14   5          0.38          3.99         9.96 o                         
 -10  15   5         15.41         14.87         5.30 o                         
  -9  15   5        103.21        106.24        22.58 o                         
  -8  15   5          3.63          3.21         3.04 o                         
  -7  15   5         10.87          5.17         2.02 o                         
  -6  15   5         50.34         63.98         9.62 o                         
  -5  15   5         42.07         41.87         9.24 o                         
  -4  15   5        330.09        302.52        26.90 o                         
  -3  15   5        910.08       1043.43        61.08 o                         
  -2  15   5          4.62          3.70         6.58 o                         
  -1  15   5        246.48        277.34        32.46 o                         
   0  15   5        281.57        305.46        33.73 o                         
   1  15   5          0.74          7.54         8.11 o                         
   2  15   5        211.87        195.79        47.14 o                         
   3  15   5        100.72         95.83        20.12 o                         
   4  15   5         15.84          9.91         7.46 o                         
   5  15   5          0.90          1.44         3.09 o                         
   6  15   5         23.55         21.10        10.57 o                         
   7  15   5          4.95          6.00         8.05 o                         
  -9  16   5         77.18         92.02        19.98 o                         
  -8  16   5         19.81         24.93         8.24 o                         
  -7  16   5          1.98          2.00         3.19 o                         
  -6  16   5        155.31        128.99        26.77 o                         
  -5  16   5         88.49        108.01        14.48 o                         
  -4  16   5          7.26          5.79         9.46 o                         
  -3  16   5         24.57         28.85        11.14 o                         
  -2  16   5         88.95        106.87        20.70 o                         
  -1  16   5         62.76         73.87        17.79 o                         
   0  16   5          5.80          8.26         4.06 o                         
   1  16   5         33.72         53.79        15.43 o                         
   2  16   5         23.81         18.72         7.01 o                         
   3  16   5         16.16         16.18        10.84 o                         
   4  16   5          3.36          2.08         3.85 o                         
   5  16   5         63.34         39.31        23.03 o                         
   6  16   5         46.35         30.06        22.11 o                         
  -8  17   5          0.14         -2.18         3.77 o                         
  -7  17   5         39.85         21.13         9.02 o                         
  -6  17   5         25.17         27.34         9.12 o                         
  -5  17   5         35.93         32.15        10.00 o                         
  -4  17   5        304.11        355.29        39.29 o                         
  -3  17   5        119.59        168.14        26.92 o                         
  -2  17   5        223.93        241.61        31.50 o                         
  -1  17   5          0.76         10.45         8.97 o                         
   0  17   5         44.34         52.57        14.98 o                         
   1  17   5         33.23         23.57        10.80 o                         
   2  17   5        124.98        147.72        25.08 o                         
   3  17   5        102.71         49.52        23.02 o                         
   4  17   5          7.11          2.08         3.07 o                         
   5  17   5         11.86         11.41        10.63 o                         
  -7  18   5         22.00         11.66         4.36 o                         
  -6  18   5         46.11         37.91        15.42 o                         
  -5  18   5          7.96          6.69        12.27 o                         
  -4  18   5        148.61        156.26        45.91 o                         
  -3  18   5        175.78        205.37        31.44 o                         
  -2  18   5        174.74        217.80        32.07 o                         
  -1  18   5          0.59          0.79        15.95 o                         
   0  18   5         32.98         32.75        11.95 o                         
   1  18   5          0.19          8.00         6.64 o                         
   2  18   5         59.08         47.22        14.88 o                         
   3  18   5          0.48          1.96         4.16 o                         
   4  18   5          7.38          3.97         2.27 o                         
  -6  19   5         68.75         41.62        14.05 o                         
  -5  19   5          2.29          7.06         7.81 o                         
  -4  19   5          3.74         -2.37         3.15 o                         
  -3  19   5         50.96         65.36        18.47 o                         
  -2  19   5          0.07          5.57         8.93 o                         
  -1  19   5         44.01         53.54        17.30 o                         
   0  19   5         68.63         78.40        20.52 o                         
   1  19   5          0.02          6.78         5.68 o                         
   2  19   5         31.57         23.95        16.31 o                         
   3  19   5          5.71          2.30         2.30 o                         
  -4  20   5          1.83         -1.04         4.77 o                         
  -3  20   5         63.25         79.69        27.88 o                         
  -2  20   5         10.00         19.97        11.24 o                         
  -1  20   5          0.81          0.92         1.28 o                         
   0  20   5         17.06         21.79        20.69 o                         
   1  20   5          4.88          3.65         4.99 o                         
 -13   0   6         17.13         44.00        21.49 o                         
 -12   0   6          1.89          1.21         3.92 o                         
 -11   0   6          2.85          3.07         6.24 o                         
 -10   0   6        829.31        871.12        46.64 o                         
  -9   0   6          2.71          6.46         2.83 o                         
  -8   0   6        118.99        116.98        15.62 o                         
  -7   0   6       1074.66        875.24        38.65 o                         
  -6   0   6        115.26        104.07        13.08 o                         
  -5   0   6        602.15        497.46        31.15 o                         
  -4   0   6          2.67         16.02         3.39 o                         
  -3   0   6         62.27         48.63         5.25 o                         
  -2   0   6        166.10        192.24        22.80 o                         
  -1   0   6       1558.53       1352.98       272.49 o                         
   0   0   6       1229.23        779.32       392.22 o                         
   1   0   6       1424.69        855.83       360.37 o                         
   2   0   6         57.83         43.32        25.56 o                         
   3   0   6       2014.55       1955.42        83.94 o                         
   4   0   6       5386.21       5535.97       154.76 o                         
   5   0   6       1827.85       1825.35        48.54 o                         
   6   0   6        656.81        575.47        28.64 o                         
   7   0   6        966.05       1158.94        62.86 o                         
   8   0   6         85.94        111.63        15.51 o                         
   9   0   6        143.60        103.18        38.90 o                         
  10   0   6        187.21        176.74        36.33 o                         
 -13   1   6         20.76         21.24        10.38 o                         
 -12   1   6          2.57          7.12         3.87 o                         
 -11   1   6        198.89        152.68        34.35 o                         
 -10   1   6        480.23        423.25        32.23 o                         
  -9   1   6        434.51        371.26        30.56 o                         
  -8   1   6       3351.34       3279.03       108.07 o                         
  -7   1   6        412.12        330.17        17.11 o                         
  -6   1   6       2734.53       2969.57        60.63 o                         
  -5   1   6       1116.64        910.91        22.87 o                         
  -4   1   6        396.24        322.39        14.81 o                         
  -3   1   6        131.00        153.80         9.78 o                         
  -2   1   6        236.93        256.61        16.80 o                         
  -1   1   6       3238.01       2494.59       240.32 o                         
   0   1   6         31.23         15.07         5.17 o                         
   1   1   6          1.30          1.96         1.22 o                         
   2   1   6        299.50        251.73        27.51 o                         
   3   1   6         28.36         29.53         5.38 o                         
   4   1   6       1239.25       1324.50        33.93 o                         
   5   1   6       1403.00       1477.66        38.65 o                         
   6   1   6        549.03        544.91        18.72 o                         
   7   1   6        305.59        288.04        14.93 o                         
   8   1   6         28.74         24.15         5.41 o                         
   9   1   6         10.41         16.21         5.08 o                         
  10   1   6          2.66          2.31         4.18 o                         
 -13   2   6         64.74         73.87        18.06 o                         
 -12   2   6        341.23        357.32        38.01 o                         
 -11   2   6          3.90          2.01         1.57 o                         
 -10   2   6        184.96        178.58        15.99 o                         
  -9   2   6         73.59         74.62         9.59 o                         
  -8   2   6          2.39          6.82         3.55 o                         
  -7   2   6       1429.84       1448.49        41.44 o                         
  -6   2   6        132.39        134.84         9.88 o                         
  -5   2   6        136.13        114.73         6.65 o                         
  -4   2   6       1907.91       1926.28        66.96 o                         
  -3   2   6       1540.55       1654.26        47.98 o                         
  -2   2   6       1228.90       1144.15        35.28 o                         
  -1   2   6          8.98          9.15         1.45 o                         
   0   2   6         25.69         17.26         4.55 o                         
   1   2   6        504.80        494.30        22.79 o                         
   2   2   6        275.88        288.98        18.03 o                         
   3   2   6        797.23        781.58        22.08 o                         
   4   2   6       1192.64       1188.46        31.53 o                         
   5   2   6         15.83         13.86         3.42 o                         
   6   2   6       1587.80       1523.58        50.02 o                         
   7   2   6        374.87        375.33        17.98 o                         
   8   2   6        105.43        118.08        11.38 o                         
   9   2   6         88.05         88.40        11.80 o                         
  10   2   6         29.21         28.28         7.43 o                         
 -13   3   6          3.40         11.08         7.81 o                         
 -12   3   6         39.08         26.10        15.17 o                         
 -11   3   6         15.35         17.91         8.30 o                         
 -10   3   6        154.10        103.52        14.51 o                         
  -9   3   6        284.67        240.51        20.52 o                         
  -8   3   6       2226.45       2102.17        47.33 o                         
  -7   3   6       1019.26       1008.44        30.75 o                         
  -6   3   6        258.74        267.31        13.48 o                         
  -5   3   6       3968.24       3935.46        48.22 o                         
  -4   3   6       1138.03       1030.63        22.71 o                         
  -3   3   6        233.58        244.47         8.62 o                         
  -2   3   6        920.33        885.07        38.87 o                         
  -1   3   6       1351.28       1198.08        42.58 o                         
   0   3   6        296.60        319.56        14.53 o                         
   1   3   6        627.68        635.18        21.00 o                         
   2   3   6        269.03        315.49        15.89 o                         
   3   3   6         43.75         38.12         4.39 o                         
   4   3   6        311.07        292.66        12.84 o                         
   5   3   6         21.74         11.29         3.38 o                         
   6   3   6         29.71         32.21         4.78 o                         
   7   3   6        267.55        240.93        14.29 o                         
   8   3   6         42.63         60.97        10.70 o                         
   9   3   6         12.46          4.65         3.54 o                         
  10   3   6          6.45          5.77         3.70 o                         
 -13   4   6        124.48        130.55        25.09 o                         
 -12   4   6         23.33         18.32         9.20 o                         
 -11   4   6        237.25        181.91        33.93 o                         
 -10   4   6        495.52        484.98        44.86 o                         
  -9   4   6          0.02          0.50         1.82 o                         
  -8   4   6        368.32        337.71        19.82 o                         
  -7   4   6       1040.23       1009.62        38.61 o                         
  -6   4   6        298.06        318.69        14.89 o                         
  -5   4   6        490.28        475.43        16.83 o                         
  -4   4   6        217.61        242.44        10.89 o                         
  -3   4   6        482.10        503.44        19.62 o                         
  -2   4   6        179.86        218.74        13.96 o                         
  -1   4   6        466.71        501.10        22.84 o                         
   0   4   6        266.37        307.85        13.33 o                         
   1   4   6        341.49        416.45        16.96 o                         
   2   4   6        265.76        287.56        15.30 o                         
   3   4   6        118.77        110.69         6.12 o                         
   4   4   6        285.10        260.81        10.54 o                         
   5   4   6         97.97        108.30         7.71 o                         
   6   4   6        802.81        758.66        27.15 o                         
   7   4   6        398.94        426.48        21.81 o                         
   8   4   6         18.30         14.91         4.81 o                         
   9   4   6         21.20         19.29         5.32 o                         
  10   4   6         14.63         14.88         5.21 o                         
 -13   5   6          0.05          9.38         5.64 o                         
 -12   5   6          5.98          5.92         6.42 o                         
 -11   5   6         55.18         58.33        11.98 o                         
 -10   5   6        159.55        152.04        22.96 o                         
  -9   5   6        697.16        591.02        37.55 o                         
  -8   5   6        224.58        220.29        14.13 o                         
  -7   5   6        286.59        305.29        15.63 o                         
  -6   5   6        402.68        389.78        16.80 o                         
  -5   5   6       1539.05       1581.30        31.43 o                         
  -4   5   6       4093.76       4189.40        48.02 o                         
  -3   5   6       1218.29       1424.15        40.07 o                         
  -2   5   6        620.39        664.29        24.87 o                         
  -1   5   6        985.03       1055.13        46.36 o                         
   0   5   6        440.01        390.93        15.80 o                         
   1   5   6         48.64         52.03         4.91 o                         
   2   5   6        120.36        122.13        10.36 o                         
   3   5   6        866.87        917.75        28.09 o                         
   4   5   6        108.28        102.74         6.95 o                         
   5   5   6         18.50         13.33         2.48 o                         
   6   5   6        170.90        155.41        10.71 o                         
   7   5   6          0.04          7.47         4.99 o                         
   8   5   6          1.12          5.24         2.98 o                         
   9   5   6          0.05          4.96         3.99 o                         
  10   5   6          5.38          1.79         2.09 o                         
 -13   6   6        110.86         88.86        22.53 o                         
 -12   6   6          1.96          2.95         2.19 o                         
 -11   6   6        100.58        100.75        15.68 o                         
 -10   6   6         76.57         65.12        24.59 o                         
  -9   6   6        211.86        241.83        21.29 o                         
  -8   6   6        506.47        550.25        25.09 o                         
  -7   6   6          0.29          3.45         2.43 o                         
  -6   6   6         56.13         71.85         7.46 o                         
  -5   6   6          0.11          0.66         1.72 o                         
  -4   6   6         81.17         84.84         5.30 o                         
  -3   6   6        297.37        351.64        15.40 o                         
  -2   6   6         18.43         19.81         3.41 o                         
  -1   6   6       1188.84       1299.37        30.08 o                         
   0   6   6        217.32        164.74        10.51 o                         
   1   6   6        576.12        545.62        19.54 o                         
   2   6   6        797.31        771.40        25.68 o                         
   3   6   6        685.29        632.04        33.34 o                         
   4   6   6        123.01        118.89         8.51 o                         
   5   6   6        251.81        253.69        12.09 o                         
   6   6   6         31.49         33.76         5.05 o                         
   7   6   6        126.28        120.19        12.68 o                         
   8   6   6         35.31         39.38         7.96 o                         
   9   6   6        224.12        219.08        25.37 o                         
 -13   7   6          2.66          6.57         4.84 o                         
 -12   7   6         28.31         32.11         9.55 o                         
 -11   7   6        137.46        150.96        17.67 o                         
 -10   7   6         80.66         82.42        12.54 o                         
  -9   7   6         23.30         26.46         6.41 o                         
  -8   7   6         17.94         21.81         4.46 o                         
  -7   7   6         52.20         47.99         6.05 o                         
  -6   7   6       1073.58       1087.62        42.78 o                         
  -5   7   6        193.31        196.51        10.39 o                         
  -4   7   6       1009.46        972.96        20.78 o                         
  -3   7   6        852.01        863.33        15.53 o                         
  -2   7   6        464.00        457.24        15.43 o                         
  -1   7   6        508.10        494.49        31.23 o                         
   0   7   6       1114.92       1209.06        38.66 o                         
   1   7   6        211.72        192.93        12.32 o                         
   2   7   6          3.92          3.42         1.04 o                         
   3   7   6        479.07        462.39        17.93 o                         
   4   7   6         69.27         57.91         6.75 o                         
   5   7   6         38.98         38.60         6.17 o                         
   6   7   6         14.01         12.62         3.75 o                         
   7   7   6          0.50         -0.78         2.89 o                         
   8   7   6         16.25         18.46         5.38 o                         
   9   7   6          0.06          1.31         1.38 o                         
 -12   8   6         41.64         59.12        12.01 o                         
 -11   8   6         33.36         67.51        11.94 o                         
 -10   8   6         10.03          6.62         4.05 o                         
  -9   8   6          4.51          4.53         1.75 o                         
  -8   8   6        497.10        493.90        26.52 o                         
  -7   8   6          4.09          4.53         1.61 o                         
  -6   8   6         66.88         71.38         6.44 o                         
  -5   8   6        286.72        276.08        13.17 o                         
  -4   8   6        154.02        182.96        13.56 o                         
  -3   8   6         20.68         20.22         3.51 o                         
  -2   8   6          2.58          1.89         1.40 o                         
  -1   8   6       1042.55       1068.91        26.58 o                         
   0   8   6         66.23         73.11         6.53 o                         
   1   8   6        161.11        151.94        18.07 o                         
   2   8   6        371.98        346.31        18.26 o                         
   3   8   6         46.43         32.89         6.65 o                         
   4   8   6         86.32         80.05         8.49 o                         
   5   8   6        297.69        304.38        16.00 o                         
   6   8   6         34.97         39.63         6.57 o                         
   7   8   6         68.58         56.49         8.95 o                         
   8   8   6        115.50        105.07        16.17 o                         
   9   8   6         36.26         23.31         8.76 o                         
 -12   9   6         68.24        101.31        15.78 o                         
 -11   9   6          0.66          8.07         4.90 o                         
 -10   9   6         98.85        108.46        17.76 o                         
  -9   9   6         54.01         55.95         7.05 o                         
  -8   9   6         62.45         55.78         6.50 o                         
  -7   9   6          1.69         -0.08         1.68 o                         
  -6   9   6        595.94        622.38        21.67 o                         
  -5   9   6        261.07        293.53        15.48 o                         
  -4   9   6          0.99          0.81         1.59 o                         
  -3   9   6       1898.91       1876.00        49.81 o                         
  -2   9   6        366.78        395.10        16.38 o                         
  -1   9   6        727.10        726.81        24.26 o                         
   0   9   6       4559.76       3890.02       391.72 o                         
   1   9   6        217.52        177.27        22.07 o                         
   2   9   6          0.07          0.34         0.91 o                         
   3   9   6        271.42        283.02        15.48 o                         
   4   9   6          9.35          6.09         2.17 o                         
   5   9   6         16.20         23.69         4.95 o                         
   6   9   6        220.97        209.14        21.43 o                         
   7   9   6          4.02          2.49         1.44 o                         
   8   9   6          0.22         -0.77         1.63 o                         
   9   9   6          3.00          0.23         3.87 o                         
 -12  10   6          9.91         34.77        11.03 o                         
 -11  10   6        262.26        301.05        30.82 o                         
 -10  10   6          9.29         13.11         4.33 o                         
  -9  10   6         30.05         44.50         6.80 o                         
  -8  10   6        192.47        173.56        21.17 o                         
  -7  10   6         26.99         35.95         5.07 o                         
  -6  10   6         84.50         98.58         9.03 o                         
  -5  10   6        446.77        445.55        20.08 o                         
  -4  10   6          1.53          4.30         3.08 o                         
  -3  10   6        132.29        101.74        17.88 o                         
  -2  10   6        466.87        495.54        35.95 o                         
  -1  10   6       1528.49       1601.70        65.18 o                         
   0  10   6        168.89        148.91        15.57 o                         
   1  10   6        115.93         94.81        19.20 o                         
   2  10   6        219.47        196.28        16.05 o                         
   3  10   6         87.16         81.88         8.41 o                         
   4  10   6         59.96         51.56         6.60 o                         
   5  10   6         75.80         90.49        13.01 o                         
   6  10   6        107.16         84.31        14.24 o                         
   7  10   6          0.81          0.51         1.33 o                         
   8  10   6         28.96         14.98         5.73 o                         
 -11  11   6          7.84         21.15         7.13 o                         
 -10  11   6         10.79         11.10         4.91 o                         
  -9  11   6        635.92        764.24        51.57 o                         
  -8  11   6          5.63          4.70         1.88 o                         
  -7  11   6         23.07         27.10         4.72 o                         
  -6  11   6        477.75        519.45        21.00 o                         
  -5  11   6        252.64        292.24        17.54 o                         
  -4  11   6        149.63        133.24        13.02 o                         
  -3  11   6        484.93        507.15        27.76 o                         
  -2  11   6          0.50          2.67         2.09 o                         
  -1  11   6        968.45       1091.93        76.17 o                         
   0  11   6       1082.77       1209.99        58.32 o                         
   1  11   6         46.03         29.62         6.59 o                         
   2  11   6        143.85        131.12        11.27 o                         
   3  11   6        174.21        165.95        11.45 o                         
   4  11   6         66.51         48.86         6.61 o                         
   5  11   6          1.24          0.01         1.46 o                         
   6  11   6         92.88         58.68        14.81 o                         
   7  11   6          8.54          6.79         4.06 o                         
   8  11   6          7.51          7.02         4.84 o                         
 -11  12   6        269.48        317.10        25.66 o                         
 -10  12   6          5.61         -0.37         2.40 o                         
  -9  12   6          8.90         14.82         5.28 o                         
  -8  12   6        287.37        266.36        38.56 o                         
  -7  12   6         16.19         12.06         3.51 o                         
  -6  12   6          2.27          2.13         2.79 o                         
  -5  12   6         90.43        110.97        11.39 o                         
  -4  12   6        561.03        575.06        24.93 o                         
  -3  12   6         26.33         30.76         7.15 o                         
  -2  12   6        113.92        109.51        16.51 o                         
  -1  12   6       2659.13       2769.33        74.11 o                         
   0  12   6        124.12        108.85        18.90 o                         
   1  12   6         56.86         42.86         7.10 o                         
   2  12   6        854.63        875.91        30.14 o                         
   3  12   6        275.65        199.22        24.26 o                         
   4  12   6         31.56         21.13         4.49 o                         
   5  12   6        162.59         95.56        18.35 o                         
   6  12   6          9.62          2.49         4.37 o                         
   7  12   6          0.04          1.63         3.06 o                         
   8  12   6         36.06         19.35         7.21 o                         
 -11  13   6         77.64         72.59        11.94 o                         
 -10  13   6         40.42         43.19         9.48 o                         
  -9  13   6        301.53        355.26        29.49 o                         
  -8  13   6         89.28         81.17        13.03 o                         
  -7  13   6         65.61         40.23         7.02 o                         
  -6  13   6        156.72        152.93        18.15 o                         
  -5  13   6         26.04         33.62         6.70 o                         
  -4  13   6         70.63         61.71         8.85 o                         
  -3  13   6       1067.43       1145.07        48.63 o                         
  -2  13   6         81.85        103.92        19.82 o                         
  -1  13   6         26.63         30.02        11.88 o                         
   0  13   6        462.25        525.59        42.11 o                         
   1  13   6         71.49         58.10         6.72 o                         
   2  13   6        162.65        140.61        18.71 o                         
   3  13   6        253.29        199.44        24.17 o                         
   4  13   6          0.01          3.80         2.05 o                         
   5  13   6         29.97         15.28         5.98 o                         
   6  13   6          3.55          2.99         2.84 o                         
   7  13   6          0.19          1.29         1.79 o                         
 -10  14   6          0.39          3.28         4.19 o                         
  -9  14   6         16.54         26.01         9.91 o                         
  -8  14   6         40.80         31.95         7.57 o                         
  -7  14   6         18.84         11.95         4.06 o                         
  -6  14   6          7.01         11.36         2.17 o                         
  -5  14   6          9.36         11.35         3.47 o                         
  -4  14   6        101.04        122.82        16.75 o                         
  -3  14   6          8.42         24.59        12.13 o                         
  -2  14   6        200.65        227.54        29.10 o                         
  -1  14   6         47.02         59.51        15.55 o                         
   0  14   6          0.33         -4.60         4.60 o                         
   1  14   6         67.71         61.58        11.58 o                         
   2  14   6        356.32        282.98        36.74 o                         
   3  14   6        167.37        131.16        18.71 o                         
   4  14   6        139.08        101.35        21.66 o                         
   5  14   6         70.80         28.70        10.14 o                         
   6  14   6         55.83         33.50        16.66 o                         
  -9  15   6         21.26         28.32         9.55 o                         
  -8  15   6         10.74          9.10         4.09 o                         
  -7  15   6         73.84         70.74        16.49 o                         
  -6  15   6          7.28         10.32         3.58 o                         
  -5  15   6          0.07         -1.62         1.82 o                         
  -4  15   6        318.38        377.76        38.39 o                         
  -3  15   6          0.05          6.23         8.11 o                         
  -2  15   6         62.25         53.95        14.98 o                         
  -1  15   6         36.91         47.10        12.93 o                         
   0  15   6        123.50        126.94        22.09 o                         
   1  15   6        238.46        276.32        33.44 o                         
   2  15   6        288.34        315.81        28.35 o                         
   3  15   6        147.87        112.81        16.70 o                         
   4  15   6         82.41         70.58        25.69 o                         
   5  15   6          1.94          7.73         6.66 o                         
   6  15   6          3.01          8.84        10.49 o                         
  -9  16   6         44.31         58.47        14.90 o                         
  -8  16   6         26.73         23.33         7.33 o                         
  -7  16   6          4.37          4.51         3.29 o                         
  -6  16   6         46.22         37.99         8.65 o                         
  -5  16   6          0.12         -1.36         4.39 o                         
  -4  16   6         28.05         40.26        11.55 o                         
  -3  16   6         95.02        106.56        20.72 o                         
  -2  16   6          9.38         20.93         8.04 o                         
  -1  16   6          1.35          8.86         7.97 o                         
   0  16   6         64.25         64.80        17.58 o                         
   1  16   6         38.90         40.85        14.47 o                         
   2  16   6         15.26         15.91         7.03 o                         
   3  16   6          0.12         -1.47         2.57 o                         
   4  16   6          2.41          9.27         6.37 o                         
   5  16   6         10.15         29.99        13.26 o                         
  -8  17   6         40.15         41.29        11.77 o                         
  -7  17   6         21.60         20.77         7.45 o                         
  -6  17   6         19.65         14.16         5.11 o                         
  -5  17   6          1.34          0.53         3.78 o                         
  -4  17   6         13.48         17.24         9.99 o                         
  -3  17   6         44.92         66.84        17.65 o                         
  -2  17   6        103.20        126.49        23.30 o                         
  -1  17   6        259.28        291.90        35.71 o                         
   0  17   6        147.86        173.92        27.96 o                         
   1  17   6         46.40         52.92        15.62 o                         
   2  17   6         89.79         82.72        15.96 o                         
   3  17   6          0.78          3.19         3.24 o                         
   4  17   6         20.84         16.97         8.80 o                         
  -7  18   6          0.01          1.22         3.44 o                         
  -6  18   6         16.33         15.46         7.32 o                         
  -5  18   6        131.73         84.19        49.55 o                         
  -4  18   6          3.17          7.02         6.60 o                         
  -3  18   6         10.36         11.80         7.21 o                         
  -2  18   6         41.26         58.06        16.55 o                         
  -1  18   6          8.22          7.96         7.22 o                         
   0  18   6          6.56          0.21         6.39 o                         
   1  18   6         57.14         58.37        17.67 o                         
   2  18   6         30.84         19.79         7.44 o                         
   3  18   6         13.44         18.11        11.88 o                         
  -5  19   6         53.38         40.47        23.60 o                         
  -4  19   6         84.21         95.14        29.33 o                         
  -3  19   6          1.61         -0.86         3.91 o                         
  -2  19   6         69.81         76.78        20.64 o                         
  -1  19   6        183.20        211.75        32.81 o                         
   0  19   6         22.37         11.55        12.42 o                         
   1  19   6         28.90         26.96        11.50 o                         
   2  19   6         10.05          4.86        10.12 o                         
  -3  20   6         50.11         42.14        15.13 o                         
  -2  20   6        285.77        255.55        85.92 o                         
  -1  20   6          6.22         -0.63         5.45 o                         
 -13   1   7         11.14          9.04         5.69 o                         
 -12   1   7          3.51          3.91         3.73 o                         
 -11   1   7          4.07          1.27         1.48 o                         
 -10   1   7         28.16         23.68         5.79 o                         
  -9   1   7        514.39        447.40        25.00 o                         
  -8   1   7         11.21          9.34         3.44 o                         
  -7   1   7         16.85         10.14         4.69 o                         
  -6   1   7         78.10         74.36         7.72 o                         
  -5   1   7         13.71         13.51         2.23 o                         
  -4   1   7        100.36         93.09         6.06 o                         
  -3   1   7          0.23          0.66         1.10 o                         
  -2   1   7         98.01         72.95         7.23 o                         
  -1   1   7         49.77         43.12         4.64 o                         
   0   1   7          2.09          2.75         2.02 o                         
   1   1   7        734.07        664.01        46.38 o                         
   2   1   7          2.63         -0.32         5.42 o                         
   3   1   7         20.91         30.94         8.97 o                         
   4   1   7        242.26        299.08        17.63 o                         
   5   1   7        342.06        326.05        14.19 o                         
   6   1   7        152.76        127.15         9.35 o                         
   7   1   7          3.54          3.84         1.20 o                         
   8   1   7          0.00         -1.52         1.80 o                         
   9   1   7          1.10          2.67         2.31 o                         
 -13   2   7          0.59          4.92         6.86 o                         
 -12   2   7          5.47          4.20         5.23 o                         
 -11   2   7         67.08         40.83         8.51 o                         
 -10   2   7        203.30        202.49        16.77 o                         
  -9   2   7         66.07         54.58         8.27 o                         
  -8   2   7        363.97        374.65        20.30 o                         
  -7   2   7        122.49        134.53         9.56 o                         
  -6   2   7        117.64        104.45         9.04 o                         
  -5   2   7          2.18          7.72         2.28 o                         
  -4   2   7         66.18         90.78         8.50 o                         
  -3   2   7          0.04          3.23         1.47 o                         
  -2   2   7        142.42        172.39        17.67 o                         
  -1   2   7        524.70        605.12        27.80 o                         
   0   2   7        245.60        219.17        19.18 o                         
   1   2   7        203.63        194.09        15.56 o                         
   2   2   7          1.76          3.25         1.20 o                         
   3   2   7         95.38        107.63        12.16 o                         
   4   2   7        803.48        897.16        29.53 o                         
   5   2   7         52.89         60.77         5.98 o                         
   6   2   7         13.03         12.93         3.40 o                         
   7   2   7          3.36          2.99         3.05 o                         
   8   2   7         45.93         59.50         9.40 o                         
   9   2   7         27.31         20.06         6.41 o                         
 -13   3   7         29.40         33.65        14.12 o                         
 -12   3   7         15.62         14.19         7.84 o                         
 -11   3   7         30.72         25.57         6.24 o                         
 -10   3   7        131.93        116.87        15.35 o                         
  -9   3   7        221.24        209.52        16.15 o                         
  -8   3   7        262.50        270.06        17.39 o                         
  -7   3   7       1079.46        964.77        62.71 o                         
  -6   3   7         82.54         73.32         7.16 o                         
  -5   3   7         59.94         64.61         6.51 o                         
  -4   3   7         65.65         96.62         6.44 o                         
  -3   3   7        847.27       1011.56        31.36 o                         
  -2   3   7        394.98        400.88        26.75 o                         
  -1   3   7        145.69        111.75        11.77 o                         
   0   3   7        181.00        179.27        13.06 o                         
   1   3   7        147.98        154.22        11.24 o                         
   2   3   7        257.19        284.64        16.15 o                         
   3   3   7        327.10        330.31        21.03 o                         
   4   3   7         24.75         22.99         5.14 o                         
   5   3   7        273.94        259.45        13.37 o                         
   6   3   7         36.06         38.99         5.33 o                         
   7   3   7          6.58         12.08         5.53 o                         
   8   3   7         17.40         18.03         5.87 o                         
   9   3   7         21.49         15.14         5.41 o                         
 -13   4   7          8.88          7.22         4.59 o                         
 -12   4   7        139.44        118.96        34.36 o                         
 -11   4   7        103.24        102.82        15.73 o                         
 -10   4   7        183.38        154.45        23.05 o                         
  -9   4   7        338.49        332.77        23.67 o                         
  -8   4   7       1058.76       1132.86        34.93 o                         
  -7   4   7         21.96         23.05         3.17 o                         
  -6   4   7        194.23        183.11        11.41 o                         
  -5   4   7         90.80        111.21         8.43 o                         
  -4   4   7        627.41        622.74        17.25 o                         
  -3   4   7        261.04        280.94        17.31 o                         
  -2   4   7       1173.93       1141.31        46.10 o                         
  -1   4   7         40.17         37.47         7.51 o                         
   0   4   7         18.71         13.35         2.79 o                         
   1   4   7        460.10        441.80        18.88 o                         
   2   4   7          1.02          8.78         3.20 o                         
   3   4   7         23.87         21.38         4.32 o                         
   4   4   7        614.62        669.66        25.46 o                         
   5   4   7          6.64          5.61         1.38 o                         
   6   4   7        161.21        157.27        11.90 o                         
   7   4   7         28.76         35.80         7.98 o                         
   8   4   7          0.46          2.28         1.71 o                         
   9   4   7          1.44          1.65         1.76 o                         
 -13   5   7        100.95         87.83        31.82 o                         
 -12   5   7          4.36          2.99         3.49 o                         
 -11   5   7          2.65          4.17         3.58 o                         
 -10   5   7        665.18        688.44        38.40 o                         
  -9   5   7          0.18          0.97         3.55 o                         
  -8   5   7        167.73        161.63        12.16 o                         
  -7   5   7        256.53        245.00        14.29 o                         
  -6   5   7        331.66        371.23        16.52 o                         
  -5   5   7        236.67        263.06        12.89 o                         
  -4   5   7        305.91        264.31        12.16 o                         
  -3   5   7         34.44         28.86         5.87 o                         
  -2   5   7         29.07         33.93         6.06 o                         
  -1   5   7        517.29        480.00        30.94 o                         
   0   5   7         42.28         39.00         4.90 o                         
   1   5   7         25.69         11.47         5.38 o                         
   2   5   7        771.50        841.58        35.23 o                         
   3   5   7        212.42        218.72        15.33 o                         
   4   5   7         17.53         20.62         3.70 o                         
   5   5   7          5.41          6.10         3.47 o                         
   6   5   7         23.41         18.44         4.45 o                         
   7   5   7         16.62         10.24         4.67 o                         
   8   5   7         56.42         54.05        13.70 o                         
   9   5   7          4.84          2.32         2.40 o                         
 -13   6   7          9.74         11.82         7.68 o                         
 -12   6   7         48.06         28.65        13.15 o                         
 -11   6   7          8.49          1.64         2.49 o                         
 -10   6   7        270.84        250.10        43.60 o                         
  -9   6   7          3.79          3.77         2.56 o                         
  -8   6   7        311.93        350.21        18.37 o                         
  -7   6   7         27.84         25.32         4.34 o                         
  -6   6   7         71.76         81.58         8.07 o                         
  -5   6   7        748.66        781.23        22.63 o                         
  -4   6   7         22.17         17.33         2.68 o                         
  -3   6   7         11.28         16.41         3.60 o                         
  -2   6   7        334.44        339.57        14.79 o                         
  -1   6   7        596.98        570.32        35.03 o                         
   0   6   7         13.89         11.11         3.83 o                         
   1   6   7        331.39        287.39        30.28 o                         
   2   6   7          2.21          3.90         2.93 o                         
   3   6   7        128.30        140.17        10.60 o                         
   4   6   7         16.62         18.69         3.90 o                         
   5   6   7        117.26         93.15         9.32 o                         
   6   6   7          0.01          1.53         1.95 o                         
   7   6   7         81.26         79.35        16.80 o                         
   8   6   7          3.91          7.58         3.27 o                         
   9   6   7          0.19         -0.58         1.14 o                         
 -12   7   7         22.83         27.79         9.59 o                         
 -11   7   7         12.57         13.16         6.10 o                         
 -10   7   7        298.13        338.55        22.74 o                         
  -9   7   7          9.06         16.95         4.34 o                         
  -8   7   7         10.64          8.96         4.09 o                         
  -7   7   7          2.80          2.71         1.65 o                         
  -6   7   7        874.02        941.11        35.99 o                         
  -5   7   7         94.68         85.70        10.20 o                         
  -4   7   7        468.96        465.08        20.26 o                         
  -3   7   7          1.07          0.31         2.11 o                         
  -2   7   7          7.17         13.12         3.36 o                         
  -1   7   7        685.68        748.78        41.08 o                         
   0   7   7        787.56        783.55        41.37 o                         
   1   7   7         14.64         10.20         2.95 o                         
   2   7   7        482.36        490.90        27.94 o                         
   3   7   7          5.99          9.33         2.99 o                         
   4   7   7          8.89          9.49         3.34 o                         
   5   7   7          2.12          3.03         2.99 o                         
   6   7   7        276.10        284.99        32.93 o                         
   7   7   7          2.31          3.77         6.22 o                         
   8   7   7          7.91          6.82         3.74 o                         
 -12   8   7         27.54         27.20         8.12 o                         
 -11   8   7        121.70        129.67        14.40 o                         
 -10   8   7         19.41         30.46         8.15 o                         
  -9   8   7          0.99          0.67         2.05 o                         
  -8   8   7         28.23         27.14         4.74 o                         
  -7   8   7         32.75         41.85         5.84 o                         
  -6   8   7        234.97        257.66        13.93 o                         
  -5   8   7        144.26        176.55        11.39 o                         
  -4   8   7         40.17         43.78         4.83 o                         
  -3   8   7         25.23         25.89         4.34 o                         
  -2   8   7        431.63        319.64        50.23 o                         
  -1   8   7        264.95        273.59        29.60 o                         
   0   8   7         38.49         24.17        12.85 o                         
   1   8   7        850.40        821.88        36.47 o                         
   2   8   7        308.02        307.21        22.67 o                         
   3   8   7         36.42         39.36         5.90 o                         
   4   8   7         24.26         34.22         5.61 o                         
   5   8   7        415.97        351.44        27.16 o                         
   6   8   7        234.55        226.73        21.11 o                         
   7   8   7          9.04          4.60         4.01 o                         
   8   8   7         14.90         12.61         5.00 o                         
 -12   9   7         16.24         26.05         6.90 o                         
 -11   9   7         25.65         43.03        10.58 o                         
 -10   9   7         29.19         32.51         7.34 o                         
  -9   9   7        110.75        113.35        12.42 o                         
  -8   9   7          4.45          6.58         2.36 o                         
  -7   9   7        120.61        135.29        10.83 o                         
  -6   9   7         78.64         91.12         8.08 o                         
  -5   9   7        409.28        420.03        18.08 o                         
  -4   9   7        210.44        175.67        19.81 o                         
  -3   9   7        596.68        621.85        26.20 o                         
  -2   9   7        627.66        538.02        91.45 o                         
  -1   9   7        541.33        541.02        37.43 o                         
   0   9   7        156.93        206.54        23.55 o                         
   1   9   7        511.61        524.34        30.00 o                         
   2   9   7         41.39         29.88         6.11 o                         
   3   9   7         37.19         28.43         4.86 o                         
   4   9   7         64.20         60.93         7.83 o                         
   5   9   7         14.77         14.58         4.97 o                         
   6   9   7         33.48         27.19         6.35 o                         
   7   9   7          2.43          3.16         2.84 o                         
   8   9   7          1.96          1.87         2.63 o                         
 -12  10   7         59.53         75.78        13.84 o                         
 -11  10   7          4.14         18.20         6.76 o                         
 -10  10   7        280.08        331.20        22.61 o                         
  -9  10   7         52.62         49.43         7.64 o                         
  -8  10   7         22.81         19.53         4.14 o                         
  -7  10   7          5.34          1.69         1.40 o                         
  -6  10   7          0.80          3.31         1.97 o                         
  -5  10   7         89.41         93.97        11.69 o                         
  -4  10   7         14.22         13.81         4.86 o                         
  -3  10   7        116.60        101.53        12.78 o                         
  -2  10   7        392.99        420.16        28.08 o                         
  -1  10   7          0.07         10.97         5.76 o                         
   0  10   7       1033.61       1140.73        94.01 o                         
   1  10   7        219.04        156.57        35.75 o                         
   2  10   7          9.99          2.51         1.35 o                         
   3  10   7         42.02         22.50         4.49 o                         
   4  10   7          7.70          9.59         2.80 o                         
   5  10   7          1.30          2.32         2.52 o                         
   6  10   7          0.41          0.89         3.84 o                         
   7  10   7         26.43         16.62         6.56 o                         
   8  10   7          7.41          3.95         3.17 o                         
 -11  11   7          4.30         12.75         5.67 o                         
 -10  11   7          1.02          1.13         3.19 o                         
  -9  11   7         30.24         23.22         5.19 o                         
  -8  11   7          0.02          3.40         2.06 o                         
  -7  11   7         58.10         46.48         5.90 o                         
  -6  11   7        182.95        141.03        18.15 o                         
  -5  11   7         27.07         24.58         4.84 o                         
  -4  11   7        133.81        140.39        13.92 o                         
  -3  11   7        241.08        231.33        25.37 o                         
  -2  11   7       1215.73       1288.74       101.22 o                         
  -1  11   7       1064.00       1172.84        48.60 o                         
   0  11   7        197.43        214.86        20.77 o                         
   1  11   7        815.62        748.41        78.81 o                         
   2  11   7         18.21         17.55         3.95 o                         
   3  11   7         46.46         34.49         5.27 o                         
   4  11   7          0.22          1.80         2.38 o                         
   5  11   7         13.70          8.92         4.21 o                         
   6  11   7         52.92         28.38        11.22 o                         
   7  11   7          4.72          3.34         4.52 o                         
 -11  12   7        110.35        160.95        29.44 o                         
 -10  12   7         12.91          7.59         3.95 o                         
  -9  12   7          4.75          1.75         2.15 o                         
  -8  12   7          4.97          0.26         2.03 o                         
  -7  12   7        109.23         85.74        14.11 o                         
  -6  12   7          0.85          3.75         2.14 o                         
  -5  12   7        132.65        112.90        11.84 o                         
  -4  12   7         45.37         50.68         9.94 o                         
  -3  12   7          0.70          3.37         3.24 o                         
  -2  12   7         66.84         73.94        16.27 o                         
  -1  12   7        938.79       1036.05        47.37 o                         
   0  12   7        763.69        820.62        36.28 o                         
   1  12   7        147.05        123.06        25.21 o                         
   2  12   7          0.55          1.26         1.94 o                         
   3  12   7         41.92         43.38         7.22 o                         
   4  12   7          4.29          0.83         2.35 o                         
   5  12   7          3.87          6.82         3.36 o                         
   6  12   7          6.41          0.68         2.43 o                         
   7  12   7          3.27         -0.29         1.77 o                         
 -10  13   7         12.14         31.16         8.01 o                         
  -9  13   7         72.61        108.15        15.84 o                         
  -8  13   7          4.06          4.69         4.60 o                         
  -7  13   7        128.46         93.24        21.90 o                         
  -6  13   7         15.82         11.43         2.95 o                         
  -5  13   7         30.11         45.42         8.01 o                         
  -4  13   7         15.95         20.85         5.86 o                         
  -3  13   7       1090.81       1200.90        52.10 o                         
  -2  13   7        311.51        332.08        27.78 o                         
  -1  13   7        151.47        159.25        19.81 o                         
   0  13   7         39.56         47.74        10.63 o                         
   1  13   7         18.84         14.14         3.47 o                         
   2  13   7         40.78         23.43         4.95 o                         
   3  13   7          7.38          1.16         1.60 o                         
   4  13   7          0.13          3.85         2.72 o                         
   5  13   7          4.96          4.50         5.37 o                         
   6  13   7          9.91          9.95         4.50 o                         
 -10  14   7          0.32          0.28         5.50 o                         
  -9  14   7         11.58         12.66         7.26 o                         
  -8  14   7         30.13         36.19        12.31 o                         
  -7  14   7          0.31          5.56         3.47 o                         
  -6  14   7         97.82         83.28         9.57 o                         
  -5  14   7         96.77        131.49        13.49 o                         
  -4  14   7         32.65         26.74         6.90 o                         
  -3  14   7        305.26        324.22        27.95 o                         
  -2  14   7          1.00         12.16        11.71 o                         
  -1  14   7        187.14        213.39        29.60 o                         
   0  14   7         38.63         38.88        10.39 o                         
   1  14   7          1.61          0.92         2.16 o                         
   2  14   7         61.58         68.27         8.37 o                         
   3  14   7         58.64         67.02        13.64 o                         
   4  14   7          2.59          3.99         4.44 o                         
   5  14   7          5.65          1.24         2.31 o                         
   6  14   7          1.79          2.42         3.75 o                         
  -9  15   7         30.68         51.48        13.48 o                         
  -8  15   7         20.13         22.87         6.99 o                         
  -7  15   7          4.95          2.47         2.47 o                         
  -6  15   7         23.10         22.99         8.99 o                         
  -5  15   7        150.31        142.65        31.37 o                         
  -4  15   7         10.93         17.75         7.58 o                         
  -3  15   7        416.63        478.51        43.93 o                         
  -2  15   7          2.30          9.85         8.77 o                         
  -1  15   7         93.36        102.15        21.05 o                         
   0  15   7         14.57         13.11         6.33 o                         
   1  15   7          2.96          0.72         3.37 o                         
   2  15   7         14.81         16.91         6.57 o                         
   3  15   7          5.63          8.77         5.13 o                         
   4  15   7          0.97         -1.18         7.16 o                         
   5  15   7         69.20         88.95        22.65 o                         
  -8  16   7         31.60         28.54        11.76 o                         
  -7  16   7          2.73          2.51         1.44 o                         
  -6  16   7          6.37          6.59         4.30 o                         
  -5  16   7        155.34        166.97        27.24 o                         
  -4  16   7          0.66         -1.58         2.61 o                         
  -3  16   7         56.46         59.25        16.56 o                         
  -2  16   7         57.48         62.47        16.69 o                         
  -1  16   7          0.60         -2.23        14.89 o                         
   0  16   7         70.32         82.83        19.56 o                         
   1  16   7          1.05          1.49         3.78 o                         
   2  16   7         10.35          9.84         5.45 o                         
   3  16   7         94.93        145.17        27.19 o                         
   4  16   7          1.04         -2.14         6.38 o                         
  -7  17   7         64.20         42.79        13.95 o                         
  -6  17   7        255.29        222.03        76.68 o                         
  -5  17   7         79.24         64.12        22.07 o                         
  -4  17   7          9.85          4.09         7.48 o                         
  -3  17   7        205.87        257.66        35.07 o                         
  -2  17   7        102.13        131.62        24.61 o                         
  -1  17   7          4.33          2.33         7.93 o                         
   0  17   7         37.62         40.64        14.07 o                         
   1  17   7         72.75         60.10        13.62 o                         
   2  17   7         12.22          4.57         6.09 o                         
   3  17   7         10.15         13.31         9.08 o                         
  -6  18   7          1.75          5.96         6.92 o                         
  -5  18   7         66.78         43.06        31.54 o                         
  -4  18   7         30.73         37.19        14.52 o                         
  -3  18   7          1.66         10.79         8.77 o                         
  -2  18   7        110.34        151.18        28.15 o                         
  -1  18   7         23.06         39.22        14.87 o                         
   0  18   7         16.89         14.51         9.42 o                         
   1  18   7          5.85          6.16         5.10 o                         
   2  18   7         46.59         25.20        11.53 o                         
  -4  19   7         10.64          2.62         5.18 o                         
  -3  19   7        363.19        321.61        61.04 o                         
  -2  19   7         44.77         26.99        15.08 o                         
  -1  19   7          2.99         -2.81         7.82 o                         
   0  19   7          1.58         -1.40         4.54 o                         
 -13   0   8          4.50          3.68         4.94 o                         
 -12   0   8        144.19         81.20        58.28 o                         
 -11   0   8          1.92          2.99         2.25 o                         
 -10   0   8        242.45        261.51        27.59 o                         
  -9   0   8        264.83        210.38        30.93 o                         
  -8   0   8        251.79        266.47        24.52 o                         
  -7   0   8       1519.96       1415.33        81.42 o                         
  -6   0   8         26.51         34.28         9.10 o                         
  -5   0   8        323.15        372.61        20.56 o                         
  -4   0   8        431.30        482.11        22.66 o                         
  -3   0   8        441.17        337.78        80.41 o                         
  -2   0   8       2213.62       1809.79       577.38 o                         
  -1   0   8          5.83          2.83         1.31 o                         
   0   0   8         75.64         58.45         8.95 o                         
   1   0   8        655.95        442.30       189.76 o                         
   2   0   8       2750.57       3030.80       121.60 o                         
   3   0   8        135.77        149.39        29.00 o                         
   4   0   8       4031.71       3653.37       577.45 o                         
   5   0   8        196.92        245.92        27.28 o                         
   6   0   8         99.82         84.11        13.42 o                         
   7   0   8        117.60        110.22        16.10 o                         
   8   0   8         62.24         47.61        14.38 o                         
 -13   1   8         27.77         48.54        14.10 o                         
 -12   1   8          0.85          1.99         1.27 o                         
 -11   1   8         56.85         29.37         9.54 o                         
 -10   1   8        553.75        525.12        27.13 o                         
  -9   1   8        913.47        802.55        32.04 o                         
  -8   1   8        187.34        184.77        14.56 o                         
  -7   1   8       5520.55       5458.40        87.86 o                         
  -6   1   8        886.31        867.75        23.42 o                         
  -5   1   8          7.33          3.53         1.54 o                         
  -4   1   8        443.85        429.65        15.08 o                         
  -3   1   8         60.16         63.02        12.31 o                         
  -2   1   8          5.14          2.43         2.30 o                         
  -1   1   8        505.54        504.23        23.97 o                         
   0   1   8        380.61        372.08        28.31 o                         
   1   1   8          8.08         10.24         3.13 o                         
   2   1   8        363.22        410.32        31.33 o                         
   3   1   8        151.05        158.42        20.57 o                         
   4   1   8        287.87        328.98        21.09 o                         
   5   1   8          5.92          5.83         3.69 o                         
   6   1   8        161.60        135.10        13.43 o                         
   7   1   8        224.64        250.35        19.44 o                         
   8   1   8         27.30         20.16         6.61 o                         
 -13   2   8          0.59         11.69         7.70 o                         
 -12   2   8        116.69        141.87        23.54 o                         
 -11   2   8          1.39          2.42         1.22 o                         
 -10   2   8         70.35         64.14        10.70 o                         
  -9   2   8         69.14         87.20        10.97 o                         
  -8   2   8        887.43        869.53        28.61 o                         
  -7   2   8        440.71        453.59        19.83 o                         
  -6   2   8        210.86        194.20        11.07 o                         
  -5   2   8       1992.54       2042.77        58.70 o                         
  -4   2   8        778.42        713.47        40.03 o                         
  -3   2   8         84.61         56.24        15.70 o                         
  -2   2   8        143.23        154.92        12.86 o                         
  -1   2   8         13.34          9.52         2.87 o                         
   0   2   8          0.84          0.76         1.39 o                         
   1   2   8       1018.35       1088.28        50.11 o                         
   2   2   8        542.23        575.06        37.05 o                         
   3   2   8        146.80        138.37        14.84 o                         
   4   2   8       1862.49       1946.58        46.46 o                         
   5   2   8        477.58        483.48        24.39 o                         
   6   2   8        231.73        244.65        17.90 o                         
   7   2   8         84.01         75.74        13.29 o                         
   8   2   8          3.71          4.44         4.49 o                         
 -13   3   8         16.65          7.38         6.53 o                         
 -12   3   8          7.15          6.33         4.02 o                         
 -11   3   8          8.41          7.31         3.62 o                         
 -10   3   8        875.77        686.12       108.78 o                         
  -9   3   8        492.68        492.65        23.00 o                         
  -8   3   8        290.97        291.75        16.67 o                         
  -7   3   8       1106.15       1116.36        30.99 o                         
  -6   3   8        422.64        420.94        17.70 o                         
  -5   3   8         24.51         26.31         4.20 o                         
  -4   3   8        163.28        153.98        11.82 o                         
  -3   3   8         87.20        113.02        11.84 o                         
  -2   3   8        821.60        671.95        44.73 o                         
  -1   3   8         18.18         13.38         2.54 o                         
   0   3   8         42.70         41.38         5.69 o                         
   1   3   8          0.23          2.70         2.20 o                         
   2   3   8        111.98        103.73        12.02 o                         
   3   3   8        280.52        283.50        20.62 o                         
   4   3   8          1.06          7.45         3.44 o                         
   5   3   8         46.36         42.02         7.55 o                         
   6   3   8         72.14         68.01         8.93 o                         
   7   3   8         53.18         50.11        11.89 o                         
   8   3   8          4.07          2.63         2.25 o                         
 -13   4   8          0.58          3.27         4.18 o                         
 -12   4   8         38.62         24.54         9.95 o                         
 -11   4   8         16.39         14.62         4.92 o                         
 -10   4   8         14.01         18.50         5.02 o                         
  -9   4   8        307.57        288.31        17.53 o                         
  -8   4   8        614.14        623.30        41.44 o                         
  -7   4   8          1.34          0.42         2.41 o                         
  -6   4   8          0.43          0.57         2.40 o                         
  -5   4   8        153.88        162.97         9.32 o                         
  -4   4   8        905.19        905.67        29.13 o                         
  -3   4   8          0.08          1.57         3.36 o                         
  -2   4   8        141.37        154.13        17.99 o                         
  -1   4   8        479.80        415.99        33.28 o                         
   0   4   8        172.87        122.53        17.91 o                         
   1   4   8        291.65        243.26        25.84 o                         
   2   4   8        375.04        393.86        20.47 o                         
   3   4   8        773.45        744.35        33.60 o                         
   4   4   8        402.94        354.52        19.83 o                         
   5   4   8        351.42        426.21        25.94 o                         
   6   4   8        121.28        123.25        13.15 o                         
   7   4   8         82.74         64.12        24.08 o                         
   8   4   8          5.62          6.55         8.23 o                         
 -13   5   8          8.56         11.84         6.02 o                         
 -12   5   8          1.10          2.44         2.53 o                         
 -11   5   8        356.91        317.65        42.06 o                         
 -10   5   8        271.30        313.09        25.96 o                         
  -9   5   8          6.15          8.43         3.42 o                         
  -8   5   8        330.99        288.86        19.72 o                         
  -7   5   8          1.30          3.58         2.55 o                         
  -6   5   8          1.01          3.76         2.43 o                         
  -5   5   8         30.60         32.54         4.28 o                         
  -4   5   8          0.72          7.78         4.59 o                         
  -3   5   8       1010.60        953.80        53.31 o                         
  -2   5   8        118.87         69.11        21.44 o                         
  -1   5   8        456.04        480.01        26.11 o                         
   0   5   8          6.51          4.71         1.78 o                         
   1   5   8        192.30        136.42        19.88 o                         
   2   5   8        115.74        129.03        14.80 o                         
   3   5   8          0.29          3.96         2.77 o                         
   4   5   8         50.89         55.73         7.81 o                         
   5   5   8         25.39         19.30         5.22 o                         
   6   5   8        132.97        127.24        21.04 o                         
   7   5   8         10.91          9.91         7.34 o                         
   8   5   8         23.67          6.17         5.27 o                         
 -12   6   8          2.94          1.57         3.61 o                         
 -11   6   8          1.13          7.64         4.61 o                         
 -10   6   8        139.27        135.18        20.28 o                         
  -9   6   8          9.42          6.00         2.46 o                         
  -8   6   8        283.51        292.42        18.53 o                         
  -7   6   8         16.23          9.06         3.17 o                         
  -6   6   8         16.51          9.28         3.54 o                         
  -5   6   8          1.97          3.89         1.94 o                         
  -4   6   8       1009.70       1052.39        33.27 o                         
  -3   6   8         12.83         21.07         4.35 o                         
  -2   6   8         15.25         12.55         3.56 o                         
  -1   6   8         12.59          6.04         5.20 o                         
   0   6   8        448.59        487.21        27.72 o                         
   1   6   8       1577.69       1569.43        50.86 o                         
   2   6   8        853.45        879.62        39.53 o                         
   3   6   8        462.51        518.18        27.29 o                         
   4   6   8        104.00        103.45        10.27 o                         
   5   6   8         72.38         63.18         8.30 o                         
   6   6   8          0.25          1.58         0.98 o                         
   7   6   8          2.18          1.84         2.80 o                         
   8   6   8         51.60         27.62        10.92 o                         
 -12   7   8          5.26          5.67         3.23 o                         
 -11   7   8        226.06        254.30        42.01 o                         
 -10   7   8         10.63         17.19         4.51 o                         
  -9   7   8        175.15        196.64        20.74 o                         
  -8   7   8        608.87        573.41        35.40 o                         
  -7   7   8          0.86          2.51         3.10 o                         
  -6   7   8        385.93        373.26        15.99 o                         
  -5   7   8        181.54        140.76        23.80 o                         
  -4   7   8         55.09         39.41        12.89 o                         
  -3   7   8        910.76        829.99        71.80 o                         
  -2   7   8        160.81        165.11        20.62 o                         
  -1   7   8         46.96         40.43        10.00 o                         
   0   7   8         10.71          9.01         3.09 o                         
   1   7   8        293.54        310.08        23.08 o                         
   2   7   8          7.85         13.14         4.00 o                         
   3   7   8          5.68          9.49         2.94 o                         
   4   7   8         84.93         80.24         8.84 o                         
   5   7   8          6.80          5.66         1.88 o                         
   6   7   8         11.84          6.65         4.96 o                         
   7   7   8         15.19          7.79         4.22 o                         
   8   7   8         28.58         13.65         5.96 o                         
 -12   8   8          2.37          3.97         3.69 o                         
 -11   8   8          3.72         11.68         4.91 o                         
 -10   8   8        301.34        335.07        21.96 o                         
  -9   8   8          9.61         14.14         3.96 o                         
  -8   8   8         16.94         19.36         4.58 o                         
  -7   8   8          5.52          9.48         2.77 o                         
  -6   8   8        269.07        237.78        13.95 o                         
  -5   8   8        140.16         81.46        24.55 o                         
  -4   8   8        243.72        249.78        15.64 o                         
  -3   8   8       1296.44        931.16       184.63 o                         
  -2   8   8        162.72        147.57        19.66 o                         
  -1   8   8        259.39        254.46        26.04 o                         
   0   8   8       2825.38       2988.44       119.64 o                         
   1   8   8       1093.76       1122.30        45.35 o                         
   2   8   8         81.84         65.92        10.95 o                         
   3   8   8        230.37        210.62        19.26 o                         
   4   8   8         98.17         79.45         8.72 o                         
   5   8   8        100.11        112.26        22.23 o                         
   6   8   8         52.17         50.88        26.96 o                         
   7   8   8          0.09          2.32         3.51 o                         
 -12   9   8         48.29         47.81        16.06 o                         
 -11   9   8        253.98        294.58        55.89 o                         
 -10   9   8          3.36         13.09         4.79 o                         
  -9   9   8          5.79          8.47         3.33 o                         
  -8   9   8        286.31        373.81        28.78 o                         
  -7   9   8          0.28          2.41         1.91 o                         
  -6   9   8        283.30        277.14        16.70 o                         
  -5   9   8        364.62        345.89        53.59 o                         
  -4   9   8        157.18        145.60        16.38 o                         
  -3   9   8        251.21        142.33        34.77 o                         
  -2   9   8        941.19        961.08        52.68 o                         
  -1   9   8        237.73        241.57        37.32 o                         
   0   9   8        324.00        354.35        31.75 o                         
   1   9   8        288.94        335.94        25.48 o                         
   2   9   8        235.74        192.59        34.24 o                         
   3   9   8        354.15        391.01        22.26 o                         
   4   9   8         70.28         58.95         7.40 o                         
   5   9   8         24.46         28.18        10.92 o                         
   6   9   8          2.36         -1.79         1.79 o                         
   7   9   8          0.00          4.54         4.05 o                         
 -11  10   8         68.29        102.34        15.25 o                         
 -10  10   8          0.61          5.53         2.82 o                         
  -9  10   8        221.83        275.23        27.09 o                         
  -8  10   8         99.26        112.66        14.29 o                         
  -7  10   8         16.73         17.82         6.30 o                         
  -6  10   8        118.26        150.54        13.75 o                         
  -5  10   8        149.92        122.01        13.11 o                         
  -4  10   8          1.74          3.32         2.86 o                         
  -3  10   8        780.86        499.95       117.38 o                         
  -2  10   8        569.59        583.74        42.64 o                         
  -1  10   8       1701.38       1743.93        74.09 o                         
   0  10   8       1707.09       1756.78        73.40 o                         
   1  10   8         55.19         56.24        10.75 o                         
   2  10   8          6.77          1.66         3.11 o                         
   3  10   8        360.26        386.79        22.57 o                         
   4  10   8         42.77         52.34         9.66 o                         
   5  10   8        151.09        153.57        21.75 o                         
   6  10   8         90.24         92.89        19.26 o                         
   7  10   8          0.88          3.02         4.11 o                         
 -11  11   8        157.82        216.57        27.74 o                         
 -10  11   8          9.50         10.96         6.75 o                         
  -9  11   8         31.14         26.89         7.62 o                         
  -8  11   8         49.57         60.11        13.74 o                         
  -7  11   8         23.93         23.65         6.37 o                         
  -6  11   8        110.79        136.70        14.77 o                         
  -5  11   8        386.02        444.58        25.58 o                         
  -4  11   8          3.64          7.22         2.77 o                         
  -3  11   8        473.46        516.73        33.84 o                         
  -2  11   8         17.82         18.46         7.14 o                         
  -1  11   8        130.09        145.65        22.34 o                         
   0  11   8         72.25         77.59        16.52 o                         
   1  11   8         93.70         93.63        14.03 o                         
   2  11   8         76.68         80.67         9.90 o                         
   3  11   8          0.01          1.43         3.27 o                         
   4  11   8         76.74         55.00        11.24 o                         
   5  11   8          0.23          0.34         2.28 o                         
   6  11   8          0.07          1.72         3.75 o                         
 -10  12   8         10.28         13.95         5.03 o                         
  -9  12   8         81.60         85.69        12.00 o                         
  -8  12   8         29.40         21.84         9.23 o                         
  -7  12   8         25.46         21.57         5.39 o                         
  -6  12   8         81.65        115.26        13.87 o                         
  -5  12   8          0.59          4.76         2.84 o                         
  -4  12   8        263.34        282.44        31.73 o                         
  -3  12   8        394.97        457.73        32.69 o                         
  -2  12   8          8.81         15.51         7.76 o                         
  -1  12   8        102.51        125.11        21.60 o                         
   0  12   8         30.42         46.77        12.71 o                         
   1  12   8          0.57          1.22         4.90 o                         
   2  12   8         33.31         37.07         6.77 o                         
   3  12   8         41.48         35.95         9.79 o                         
   4  12   8         10.78          8.35         4.50 o                         
   5  12   8         19.48         12.22         4.91 o                         
   6  12   8         13.02         15.08         7.62 o                         
 -10  13   8          0.90          1.18         4.11 o                         
  -9  13   8         53.32         74.01        15.29 o                         
  -8  13   8         42.90         41.04        12.27 o                         
  -7  13   8         55.29         33.12        10.43 o                         
  -6  13   8         15.93         24.70         6.19 o                         
  -5  13   8        153.95        151.82        29.38 o                         
  -4  13   8        148.50        130.29        31.94 o                         
  -3  13   8        713.56        775.95        44.12 o                         
  -2  13   8         41.70         65.50        13.44 o                         
  -1  13   8         42.06         44.44         9.25 o                         
   0  13   8        116.05        137.28        18.92 o                         
   1  13   8          0.36          4.09         4.41 o                         
   2  13   8         10.70          6.03         4.01 o                         
   3  13   8         16.42         15.06         4.67 o                         
   4  13   8          0.53          1.18         2.68 o                         
   5  13   8         13.18         12.80         8.45 o                         
  -9  14   8          4.10          1.60         5.29 o                         
  -8  14   8          7.33          7.49         3.62 o                         
  -7  14   8          0.62          1.46         1.91 o                         
  -6  14   8          0.21          1.24         1.76 o                         
  -5  14   8          0.19          2.27         2.72 o                         
  -4  14   8         92.92         92.88        16.44 o                         
  -3  14   8        318.83        389.37        32.17 o                         
  -2  14   8          6.97         15.11         7.03 o                         
  -1  14   8         22.61         29.86         8.21 o                         
   0  14   8        159.89        180.15        22.34 o                         
   1  14   8         27.33         22.04         5.60 o                         
   2  14   8         29.49         26.19         6.98 o                         
   3  14   8         30.11         22.05         8.04 o                         
   4  14   8          2.53          2.41         8.38 o                         
   5  14   8          0.15          3.32         3.36 o                         
  -9  15   8         47.12         57.27        14.53 o                         
  -8  15   8         73.21         52.41        17.51 o                         
  -7  15   8        281.46        214.27        70.74 o                         
  -6  15   8        212.38        149.36        42.16 o                         
  -5  15   8         35.35         26.70         6.81 o                         
  -4  15   8         91.45         97.91        17.15 o                         
  -3  15   8         44.20         90.76        20.28 o                         
  -2  15   8        148.30        165.89        21.97 o                         
  -1  15   8          8.71         10.83         7.24 o                         
   0  15   8          0.14          2.50         4.98 o                         
   1  15   8         19.14         25.74        11.52 o                         
   2  15   8          3.79          8.48         7.99 o                         
   3  15   8          6.59          1.38         6.82 o                         
   4  15   8          2.16          8.23         8.48 o                         
  -8  16   8          0.00         -0.05         2.30 o                         
  -7  16   8        132.65         48.73        14.48 o                         
  -6  16   8          4.47         -2.65         3.72 o                         
  -5  16   8         33.06         26.03        17.98 o                         
  -4  16   8        200.76        238.54        33.73 o                         
  -3  16   8        213.49        305.47        38.40 o                         
  -2  16   8        138.71        161.00        27.86 o                         
  -1  16   8        214.90        269.15        29.03 o                         
   0  16   8         61.98         67.94        14.79 o                         
   1  16   8         27.27         23.10         9.34 o                         
   2  16   8          3.79          6.45         4.70 o                         
   3  16   8          2.37          2.38         6.66 o                         
  -6  17   8         90.29         53.54        40.54 o                         
  -5  17   8          0.15          0.53         0.75 o                         
  -4  17   8         27.01         28.83        12.73 o                         
  -3  17   8        242.38        293.93        39.11 o                         
  -2  17   8         16.25         19.46        10.10 o                         
  -1  17   8          0.88          5.38         3.97 o                         
   0  17   8          1.39          6.18         5.18 o                         
   1  17   8         51.75         53.90        13.83 o                         
   2  17   8          0.26          2.67         4.62 o                         
  -5  18   8         16.43         11.24         9.42 o                         
  -4  18   8         87.73         68.17        23.41 o                         
  -3  18   8         10.81          7.56         7.03 o                         
  -2  18   8         30.46         46.61        24.64 o                         
  -1  18   8        113.41        127.50        21.32 o                         
   0  18   8          5.90          1.52         3.06 o                         
 -13   1   9          8.80         19.58        11.54 o                         
 -12   1   9          6.69          1.75         1.75 o                         
 -11   1   9        133.91         54.71        11.79 o                         
 -10   1   9         39.93         31.42         6.82 o                         
  -9   1   9        395.14        419.96        21.49 o                         
  -8   1   9        144.75        146.33        11.03 o                         
  -7   1   9         79.77         74.77         8.71 o                         
  -6   1   9         89.12         86.47         7.72 o                         
  -5   1   9          0.38          0.53         1.17 o                         
  -4   1   9          7.40          7.66         2.13 o                         
  -3   1   9         56.47         51.13         7.58 o                         
  -2   1   9         22.18         18.06         3.85 o                         
  -1   1   9          0.55         -0.45         1.71 o                         
   0   1   9         62.21         45.63        17.37 o                         
   1   1   9         52.08         31.90         6.25 o                         
   2   1   9         82.35         83.63        15.63 o                         
   3   1   9          0.00          1.83        11.21 o                         
   4   1   9         17.50         11.35         3.50 o                         
   5   1   9          0.42          0.99         1.97 o                         
   6   1   9          2.81         -0.74         1.69 o                         
   7   1   9         19.02         12.01         4.50 o                         
   8   1   9         12.84          6.07         4.24 o                         
 -13   2   9         13.24          4.24         5.70 o                         
 -12   2   9          0.71          1.58         1.63 o                         
 -11   2   9          0.00          0.72         1.22 o                         
 -10   2   9         10.16          8.12         2.77 o                         
  -9   2   9        303.36        328.02        19.27 o                         
  -8   2   9        200.52        210.38        14.45 o                         
  -7   2   9       1817.27       1847.22        70.83 o                         
  -6   2   9        390.73        381.54        16.06 o                         
  -5   2   9        404.94        435.42        16.27 o                         
  -4   2   9        189.11        146.60        21.41 o                         
  -3   2   9        120.39        104.71        10.71 o                         
  -2   2   9          0.12          1.39         1.59 o                         
  -1   2   9         82.41         70.16        14.25 o                         
   0   2   9         24.29         12.45         5.73 o                         
   1   2   9         78.22         66.62        13.81 o                         
   2   2   9        283.00        238.19        22.96 o                         
   3   2   9        635.77        592.61        43.84 o                         
   4   2   9         20.59         14.71         4.31 o                         
   5   2   9         66.29         73.93        10.00 o                         
   6   2   9          0.37         -1.74         1.81 o                         
   7   2   9         10.55          6.78         3.12 o                         
 -13   3   9         25.33         16.78         7.34 o                         
 -12   3   9          2.81          3.78         2.98 o                         
 -11   3   9         29.44         22.69         5.33 o                         
 -10   3   9         84.00         80.62        11.87 o                         
  -9   3   9        364.78        341.26        19.49 o                         
  -8   3   9        174.21        165.31        20.37 o                         
  -7   3   9        417.26        431.06        25.74 o                         
  -6   3   9       1095.63       1089.57        26.87 o                         
  -5   3   9         64.37         64.60         6.00 o                         
  -4   3   9        521.58        527.68        28.03 o                         
  -3   3   9         43.54         44.94         7.38 o                         
  -2   3   9         26.38         27.46         5.91 o                         
  -1   3   9          0.05          0.52         0.85 o                         
   0   3   9         27.56         23.56         5.00 o                         
   1   3   9        231.00        248.21        20.76 o                         
   2   3   9        156.08        170.55        21.50 o                         
   3   3   9          2.04          3.69         4.21 o                         
   4   3   9          7.91          7.89         3.82 o                         
   5   3   9         13.35         15.07         4.37 o                         
   6   3   9          4.44          0.05         2.38 o                         
   7   3   9         46.32         29.28         9.15 o                         
 -13   4   9          8.72          6.55         4.21 o                         
 -12   4   9         28.47         21.83         7.45 o                         
 -11   4   9          7.43          4.83         3.85 o                         
 -10   4   9         22.28         22.88         5.32 o                         
  -9   4   9          5.12         10.19         2.51 o                         
  -8   4   9          4.35          9.39         5.52 o                         
  -7   4   9        335.23        313.62        18.61 o                         
  -6   4   9        140.81        163.56        10.38 o                         
  -5   4   9        254.52        231.45        26.53 o                         
  -4   4   9         30.75         31.33         7.89 o                         
  -3   4   9         30.44         45.36        11.43 o                         
  -2   4   9        142.57        140.11        14.40 o                         
  -1   4   9        119.09         90.81        21.36 o                         
   0   4   9        206.16        196.82        18.01 o                         
   1   4   9        414.19        429.53        27.51 o                         
   2   4   9         83.61         67.04         9.04 o                         
   3   4   9         44.05         31.81        10.37 o                         
   4   4   9          2.78          4.06         2.96 o                         
   5   4   9        170.76        179.58        18.21 o                         
   6   4   9          0.87          2.35         3.32 o                         
   7   4   9          9.82          7.06         7.56 o                         
 -12   5   9          6.52          5.05         3.18 o                         
 -11   5   9        135.87        126.88        17.21 o                         
 -10   5   9         10.97          5.77         2.79 o                         
  -9   5   9          1.54          2.04         1.05 o                         
  -8   5   9         88.03         91.11         9.40 o                         
  -7   5   9        277.94        260.29        15.93 o                         
  -6   5   9        195.77        162.55        15.09 o                         
  -5   5   9        206.55        191.77        15.19 o                         
  -4   5   9         15.30         13.77         4.02 o                         
  -3   5   9         52.56         52.12        11.74 o                         
  -2   5   9        246.87        148.65        41.51 o                         
  -1   5   9          3.56          2.45         1.05 o                         
   0   5   9        259.15        294.59        24.15 o                         
   1   5   9         25.79         26.50         5.78 o                         
   2   5   9        120.99         93.67        13.71 o                         
   3   5   9         50.50         47.81         7.47 o                         
   4   5   9         69.69         80.63         9.47 o                         
   5   5   9          4.83          3.44         2.56 o                         
   6   5   9          6.49          4.05         4.33 o                         
   7   5   9         46.26         33.84        12.20 o                         
 -12   6   9         69.61         53.84        17.93 o                         
 -11   6   9         13.96         12.79         6.28 o                         
 -10   6   9         20.93         16.91         4.57 o                         
  -9   6   9        130.60        144.88        20.13 o                         
  -8   6   9         72.14         77.64         9.01 o                         
  -7   6   9          1.12          6.66         2.67 o                         
  -6   6   9         54.67         43.23        13.35 o                         
  -5   6   9        194.73        199.69        15.93 o                         
  -4   6   9       1537.39       1587.35        57.92 o                         
  -3   6   9         12.73         11.89         3.80 o                         
  -2   6   9         61.86         38.07        15.77 o                         
  -1   6   9         52.05         37.54        12.58 o                         
   0   6   9       1631.43       1771.00        55.92 o                         
   1   6   9        825.16        886.74        40.99 o                         
   2   6   9         33.27         31.89         7.22 o                         
   3   6   9          1.30         -1.51         1.51 o                         
   4   6   9          7.22          3.97         2.59 o                         
   5   6   9         42.89         54.76         8.63 o                         
   6   6   9          0.79          3.35         4.72 o                         
   7   6   9         38.65         34.98        10.23 o                         
 -12   7   9          0.44          1.51         2.60 o                         
 -11   7   9          7.74         12.48         7.82 o                         
 -10   7   9          1.28          1.10         3.39 o                         
  -9   7   9         84.58         73.40        10.55 o                         
  -8   7   9         22.32         38.74         6.56 o                         
  -7   7   9        147.97        160.86        15.76 o                         
  -6   7   9         81.06         69.88         9.65 o                         
  -5   7   9          0.49          3.73         3.02 o                         
  -4   7   9        489.06        505.54        37.86 o                         
  -3   7   9        566.42        560.07        40.65 o                         
  -2   7   9        323.43        318.85        29.70 o                         
  -1   7   9          2.61         -0.19         6.35 o                         
   0   7   9         10.62         11.52         4.96 o                         
   1   7   9          5.67         16.23         7.53 o                         
   2   7   9        546.40        582.83        35.39 o                         
   3   7   9        251.62        281.15        28.35 o                         
   4   7   9         38.34         31.68         5.75 o                         
   5   7   9          2.56          7.08         4.27 o                         
   6   7   9         20.34         27.71        12.44 o                         
   7   7   9         73.45         81.39        22.22 o                         
 -12   8   9         15.65         18.61         7.22 o                         
 -11   8   9          8.81         18.75         8.44 o                         
 -10   8   9          0.16          4.60         3.02 o                         
  -9   8   9        199.72        274.75        22.85 o                         
  -8   8   9        152.24        193.06        16.13 o                         
  -7   8   9         27.13         39.53         7.32 o                         
  -6   8   9         61.54         51.96         9.37 o                         
  -5   8   9        170.79        153.34        12.36 o                         
  -4   8   9        537.12        413.34        82.38 o                         
  -3   8   9         53.27         32.44         6.98 o                         
  -2   8   9         26.42         19.22         8.08 o                         
  -1   8   9        140.02        127.20        17.95 o                         
   0   8   9         25.80         23.38         5.67 o                         
   1   8   9        684.03        661.31        37.08 o                         
   2   8   9        472.14        536.11        34.24 o                         
   3   8   9         21.90         13.05         4.46 o                         
   4   8   9          2.15          3.95         2.90 o                         
   5   8   9         37.03         26.44         8.26 o                         
   6   8   9          3.34          0.39         7.70 o                         
 -11   9   9          0.02          3.31         3.67 o                         
 -10   9   9         50.54         49.23         8.71 o                         
  -9   9   9         54.58         43.17        12.82 o                         
  -8   9   9         15.27         13.77         4.36 o                         
  -7   9   9         63.70         56.31         9.50 o                         
  -6   9   9         52.87         50.07         8.64 o                         
  -5   9   9          0.55          3.76         2.39 o                         
  -4   9   9         64.28         45.89         9.82 o                         
  -3   9   9         49.73         40.97         7.63 o                         
  -2   9   9          7.05          3.70         3.03 o                         
  -1   9   9        153.20        167.70        22.82 o                         
   0   9   9         12.04         18.91         7.06 o                         
   1   9   9        144.83        151.22        17.46 o                         
   2   9   9        128.65        127.92        17.26 o                         
   3   9   9          6.23         10.87         4.66 o                         
   4   9   9         14.94         22.91         6.17 o                         
   5   9   9         24.45         33.11        10.66 o                         
   6   9   9         11.45         21.83         8.94 o                         
 -11  10   9         24.43         35.38         9.71 o                         
 -10  10   9          4.16          2.95         4.34 o                         
  -9  10   9         77.11         71.65        15.71 o                         
  -8  10   9          2.02          2.94         3.48 o                         
  -7  10   9         18.45         18.68         5.47 o                         
  -6  10   9        186.43        138.66        25.47 o                         
  -5  10   9         72.80         67.90        13.22 o                         
  -4  10   9        127.33         83.51        12.05 o                         
  -3  10   9        365.96        387.85        36.40 o                         
  -2  10   9        668.86        774.43        51.56 o                         
  -1  10   9        290.33        329.06        33.36 o                         
   0  10   9          8.23         14.36         4.95 o                         
   1  10   9          4.17          2.52         2.68 o                         
   2  10   9         13.93         13.90         6.26 o                         
   3  10   9          0.46          5.37         2.40 o                         
   4  10   9         61.41         64.24        13.30 o                         
   5  10   9         71.27         70.30        14.21 o                         
   6  10   9         11.31         18.81         7.58 o                         
 -10  11   9          7.61         16.46         6.56 o                         
  -9  11   9         22.59         16.57         4.75 o                         
  -8  11   9         69.43         42.82         9.52 o                         
  -7  11   9        105.05        130.45        15.36 o                         
  -6  11   9          5.60          8.32         3.30 o                         
  -5  11   9          1.66          1.69         2.93 o                         
  -4  11   9         80.63         54.36        13.24 o                         
  -3  11   9        150.49        182.31        26.26 o                         
  -2  11   9         24.81         25.75        10.31 o                         
  -1  11   9         49.39         55.81        14.18 o                         
   0  11   9        119.74        157.94        19.41 o                         
   1  11   9          4.37          4.27         4.96 o                         
   2  11   9          6.94          4.08         3.71 o                         
   3  11   9         82.81         77.58        10.68 o                         
   4  11   9          7.27          5.55         3.85 o                         
   5  11   9          0.20          8.01         4.23 o                         
 -10  12   9          2.54          6.39         2.79 o                         
  -9  12   9          0.21         -0.48         3.56 o                         
  -8  12   9         13.52          5.51         3.80 o                         
  -7  12   9         14.38          6.72         4.31 o                         
  -6  12   9          9.60          7.87         4.57 o                         
  -5  12   9         29.60         38.28        15.22 o                         
  -4  12   9         33.07         34.43        13.26 o                         
  -3  12   9          3.28         16.89        10.30 o                         
  -2  12   9        805.65        915.77        59.57 o                         
  -1  12   9        118.76        127.08        22.01 o                         
   0  12   9         21.59         23.49        10.47 o                         
   1  12   9         48.17         61.97        13.46 o                         
   2  12   9          6.78          4.41         2.81 o                         
   3  12   9         36.92         27.75         7.62 o                         
   4  12   9         31.81         40.53        12.85 o                         
   5  12   9          0.28         -2.28         3.07 o                         
  -9  13   9         51.41         39.75         9.82 o                         
  -8  13   9          0.44          3.06         2.08 o                         
  -7  13   9         32.89          5.88         5.83 o                         
  -6  13   9         10.50         14.64         6.24 o                         
  -5  13   9        247.17        233.49        31.49 o                         
  -4  13   9         66.65         84.10        15.28 o                         
  -3  13   9        106.60        134.70        23.69 o                         
  -2  13   9          5.43         20.16        10.17 o                         
  -1  13   9         44.11         45.38        13.72 o                         
   0  13   9          1.18          6.90         6.57 o                         
   1  13   9         28.11         38.76         9.57 o                         
   2  13   9          2.38          0.47         2.68 o                         
   3  13   9          0.02          3.88         3.54 o                         
   4  13   9          0.65         -0.14         3.42 o                         
  -9  14   9          9.26         11.29         6.41 o                         
  -8  14   9          5.03          2.38         2.95 o                         
  -7  14   9        113.13         76.96        25.07 o                         
  -6  14   9        184.68        143.92        25.97 o                         
  -5  14   9         27.66         33.51         8.88 o                         
  -4  14   9          2.07          3.29         3.02 o                         
  -3  14   9          1.64          8.47         5.56 o                         
  -2  14   9          5.56          4.31         5.46 o                         
  -1  14   9          0.35          5.33         2.77 o                         
   0  14   9         70.62         92.81        16.62 o                         
   1  14   9         17.88         13.87         5.38 o                         
   2  14   9          5.59          4.54         2.93 o                         
   3  14   9         84.44         78.78        35.79 o                         
  -8  15   9        171.23        136.47        42.24 o                         
  -7  15   9         33.60         19.34         6.15 o                         
  -6  15   9          1.88          4.31         2.61 o                         
  -5  15   9        227.10        216.45        33.05 o                         
  -4  15   9         68.46         71.61        12.77 o                         
  -3  15   9          9.90          9.00         4.06 o                         
  -2  15   9        112.56        134.32        18.05 o                         
  -1  15   9         23.33         27.56        12.97 o                         
   0  15   9          1.56         -1.41         6.89 o                         
   1  15   9         42.08         55.65        13.21 o                         
   2  15   9          0.19          1.53         3.58 o                         
   3  15   9          5.52         19.46        12.72 o                         
  -7  16   9          2.31          3.83         3.18 o                         
  -6  16   9         38.75         19.27        11.01 o                         
  -5  16   9         44.56         40.87        14.30 o                         
  -4  16   9          5.30          1.86         3.87 o                         
  -3  16   9        103.06        114.85        19.51 o                         
  -2  16   9         73.05         99.53        19.16 o                         
  -1  16   9          3.36          9.98         9.12 o                         
   0  16   9         56.43         75.31        20.28 o                         
   1  16   9         40.50         53.91        13.70 o                         
  -5  17   9        110.69         96.52        37.47 o                         
  -4  17   9          6.55         12.44         8.17 o                         
  -3  17   9          8.81          7.54         4.84 o                         
  -2  17   9        143.46        156.89        23.90 o                         
  -1  17   9          0.07          3.80         5.42 o                         
   0  17   9         21.47         21.62        11.98 o                         
 -12   0  10        160.13         92.22        41.70 o                         
 -11   0  10          8.35          2.75         2.37 o                         
 -10   0  10        121.96        148.42        18.14 o                         
  -9   0  10         10.73         22.43         9.63 o                         
  -8   0  10          0.00          3.04         3.83 o                         
  -7   0  10       3335.92       3768.29       215.27 o                         
  -6   0  10        719.57        672.19        62.57 o                         
  -5   0  10         75.23         71.97        11.87 o                         
  -4   0  10       1027.36       1088.15        78.52 o                         
  -3   0  10        412.51        395.73        47.05 o                         
  -2   0  10        231.85        249.35        36.84 o                         
  -1   0  10        687.99        699.01        62.78 o                         
   0   0  10        226.55        259.32        38.87 o                         
   1   0  10         94.27         89.84        23.57 o                         
   2   0  10        313.89        389.49        52.13 o                         
   3   0  10         66.73         58.33        20.77 o                         
   4   0  10         16.63         45.54        14.45 o                         
   5   0  10        326.20        390.49        39.66 o                         
   6   0  10         60.94         19.98        11.25 o                         
   7   0  10          3.61          5.42         5.19 o                         
 -12   1  10         13.30         12.29         5.93 o                         
 -11   1  10         83.62         38.98        11.85 o                         
 -10   1  10          6.85         14.42         4.67 o                         
  -9   1  10       1039.85       1121.81        55.35 o                         
  -8   1  10          0.19          1.84         2.99 o                         
  -7   1  10         48.35         61.10         8.18 o                         
  -6   1  10        676.56        676.82        30.69 o                         
  -5   1  10          2.34          1.01         3.93 o                         
  -4   1  10          2.69          4.25         2.16 o                         
  -3   1  10          3.46          5.93         5.06 o                         
  -2   1  10        317.39        326.22        30.39 o                         
  -1   1  10        262.47        313.91        29.72 o                         
   0   1  10         21.97         16.63         6.78 o                         
   1   1  10        939.98       1069.59        57.70 o                         
   2   1  10          2.17          8.89         4.69 o                         
   3   1  10         68.67         71.00        16.12 o                         
   4   1  10        167.14        197.38        19.50 o                         
   5   1  10        105.14         92.89        13.45 o                         
   6   1  10         24.97         18.18         5.72 o                         
   7   1  10         74.38         46.88        22.34 o                         
 -12   2  10          4.28         -0.04         1.56 o                         
 -11   2  10         26.41         17.10         5.40 o                         
 -10   2  10        178.66        168.15        20.85 o                         
  -9   2  10        136.23        142.73        12.11 o                         
  -8   2  10         29.84         27.43         5.13 o                         
  -7   2  10       1024.11       1076.90        52.18 o                         
  -6   2  10         32.65         28.81         4.94 o                         
  -5   2  10          5.67          4.30         3.77 o                         
  -4   2  10        293.27        279.21        22.60 o                         
  -3   2  10        107.77         98.44        11.14 o                         
  -2   2  10        131.46        132.90        13.75 o                         
  -1   2  10        255.74        307.89        30.15 o                         
   0   2  10          9.13          4.00         9.88 o                         
   1   2  10         86.50         83.31        16.73 o                         
   2   2  10        124.59        121.96        25.78 o                         
   3   2  10        154.38        160.09        38.40 o                         
   4   2  10         20.17         12.47         4.70 o                         
   5   2  10         95.78         85.76        15.06 o                         
   6   2  10         24.96         22.90         6.96 o                         
   7   2  10          9.06          2.51         3.11 o                         
 -12   3  10         25.28         19.04         6.15 o                         
 -11   3  10          9.08          5.93         2.66 o                         
 -10   3  10        128.32        102.56        20.87 o                         
  -9   3  10        266.88        282.04        19.10 o                         
  -8   3  10         50.01         37.02         5.89 o                         
  -7   3  10        424.27        459.44        20.71 o                         
  -6   3  10        732.99        714.76        22.26 o                         
  -5   3  10         12.17          9.78         4.57 o                         
  -4   3  10          1.11          1.99         3.34 o                         
  -3   3  10          1.12          6.32         3.21 o                         
  -2   3  10         52.16         64.92         9.95 o                         
  -1   3  10          6.61          3.36         1.89 o                         
   0   3  10         16.14          1.52         5.25 o                         
   1   3  10          1.22          2.00         2.72 o                         
   2   3  10         49.47         52.43        14.53 o                         
   3   3  10          8.67          5.25         3.00 o                         
   4   3  10         80.54         81.74        12.27 o                         
   5   3  10         29.67         18.18         6.74 o                         
   6   3  10         11.22          4.06         3.28 o                         
 -12   4  10          1.01          1.99         2.85 o                         
 -11   4  10         25.86          6.93         7.16 o                         
 -10   4  10         40.20         36.27         8.66 o                         
  -9   4  10          5.31         11.84         3.89 o                         
  -8   4  10          0.76          0.58         2.52 o                         
  -7   4  10        198.32        192.50        19.45 o                         
  -6   4  10         31.39         42.75         6.26 o                         
  -5   4  10          1.91          2.90         4.12 o                         
  -4   4  10       1180.94       1223.61        58.72 o                         
  -3   4  10        499.41        466.50        26.50 o                         
  -2   4  10         95.65         97.20        12.58 o                         
  -1   4  10        127.61        138.05        15.54 o                         
   0   4  10          6.49          4.06         2.96 o                         
   1   4  10        130.71        128.56        16.27 o                         
   2   4  10        722.43        853.30        53.19 o                         
   3   4  10        371.81        430.07        38.16 o                         
   4   4  10         83.35         74.42        10.57 o                         
   5   4  10         26.70         20.43         6.55 o                         
   6   4  10          1.14          0.82         3.49 o                         
 -12   5  10         53.37         30.35        13.70 o                         
 -11   5  10         87.84         55.56        22.68 o                         
 -10   5  10        175.41        209.25        22.63 o                         
  -9   5  10        133.12        127.98        14.57 o                         
  -8   5  10         54.61         62.47        10.24 o                         
  -7   5  10         21.64         30.06         5.90 o                         
  -6   5  10         10.14         17.10         5.60 o                         
  -5   5  10        102.42         94.60        12.94 o                         
  -4   5  10        126.26        154.35        16.46 o                         
  -3   5  10        279.12        289.69        21.74 o                         
  -2   5  10          1.02          0.66         2.35 o                         
  -1   5  10         41.68         51.97        10.03 o                         
   0   5  10          6.28         15.42         7.26 o                         
   1   5  10        141.18        153.01        17.94 o                         
   2   5  10         74.41         84.13        13.94 o                         
   3   5  10        127.76        130.15        21.45 o                         
   4   5  10         41.29         48.75         9.98 o                         
   5   5  10         47.39         61.20        11.67 o                         
   6   5  10         51.43         49.88        13.06 o                         
 -12   6  10         25.18          7.30        12.44 o                         
 -11   6  10         34.83         16.21         6.32 o                         
 -10   6  10         43.62         48.62        14.69 o                         
  -9   6  10          5.65          3.68         3.83 o                         
  -8   6  10        241.14        241.16        24.50 o                         
  -7   6  10        138.33        167.62        14.37 o                         
  -6   6  10        408.92        409.33        24.15 o                         
  -5   6  10          8.36         11.42         5.47 o                         
  -4   6  10        144.40        152.20        16.95 o                         
  -3   6  10         30.37         29.86         9.47 o                         
  -2   6  10        142.13        141.54        16.05 o                         
  -1   6  10        319.60        346.42        25.72 o                         
   0   6  10        615.98        674.21        36.85 o                         
   1   6  10       1547.56       1711.18        66.66 o                         
   2   6  10        715.14        734.42        49.09 o                         
   3   6  10         16.87         20.46         7.26 o                         
   4   6  10         33.65         40.80         9.37 o                         
   5   6  10          0.51          6.82         6.14 o                         
   6   6  10          2.14          8.45         6.70 o                         
 -11   7  10        107.17        112.89        29.19 o                         
 -10   7  10        223.07        261.52        27.92 o                         
  -9   7  10         96.05         86.71        21.71 o                         
  -8   7  10         70.97         91.25        13.20 o                         
  -7   7  10          0.81          2.72         2.43 o                         
  -6   7  10         48.25         35.11         6.48 o                         
  -5   7  10         12.17         16.58         4.72 o                         
  -4   7  10         16.14         11.03         4.06 o                         
  -3   7  10        252.09        279.49        30.03 o                         
  -2   7  10        159.09        186.59        19.41 o                         
  -1   7  10         35.94         38.59         9.02 o                         
   0   7  10        326.90        386.76        28.81 o                         
   1   7  10        380.75        359.42        37.44 o                         
   2   7  10          2.88         10.57         5.30 o                         
   3   7  10        147.50        188.96        17.24 o                         
   4   7  10         43.38         58.56        11.09 o                         
   5   7  10         41.41         50.15        12.72 o                         
   6   7  10         44.23         54.81        16.18 o                         
 -11   8  10        116.79        154.92        18.97 o                         
 -10   8  10          1.02          3.50         3.67 o                         
  -9   8  10         18.56         21.42         5.91 o                         
  -8   8  10        170.39        218.02        17.99 o                         
  -7   8  10         30.46         28.89         7.58 o                         
  -6   8  10        341.70        308.85        49.25 o                         
  -5   8  10         14.53         20.72         5.25 o                         
  -4   8  10         64.18         42.24         8.47 o                         
  -3   8  10        441.38        524.08        41.91 o                         
  -2   8  10        727.86        780.67        50.49 o                         
  -1   8  10        291.91        296.05        24.70 o                         
   0   8  10        154.33        149.00        23.53 o                         
   1   8  10        218.50        215.24        22.53 o                         
   2   8  10          1.99          6.78         5.08 o                         
   3   8  10          0.02          2.83         3.90 o                         
   4   8  10         45.53         50.12         9.01 o                         
   5   8  10          7.34         13.07         6.31 o                         
 -11   9  10         12.69         18.66         7.46 o                         
 -10   9  10         90.20         76.25        17.31 o                         
  -9   9  10          8.27          7.63         3.87 o                         
  -8   9  10        114.65        117.29        20.98 o                         
  -7   9  10          0.34          3.15         3.49 o                         
  -6   9  10        172.16        147.89        22.57 o                         
  -5   9  10         52.60         38.03         9.83 o                         
  -4   9  10         26.90         25.80        10.34 o                         
  -3   9  10         78.42         87.46        19.41 o                         
  -2   9  10        234.82        238.22        28.83 o                         
  -1   9  10        116.64        130.31        17.01 o                         
   0   9  10        179.10        194.98        21.30 o                         
   1   9  10         38.44         41.50        10.23 o                         
   2   9  10        158.78        135.08        25.18 o                         
   3   9  10        253.09        307.48        22.56 o                         
   4   9  10         52.60         53.58        11.40 o                         
   5   9  10          0.64          6.52         5.06 o                         
 -10  10  10         14.84         18.23         6.16 o                         
  -9  10  10         25.05         23.69         6.09 o                         
  -8  10  10        147.87        144.50        41.45 o                         
  -7  10  10         22.98         10.18         4.17 o                         
  -6  10  10         25.73         30.31         6.22 o                         
  -5  10  10          2.59          4.54         3.36 o                         
  -4  10  10          8.60          0.00         7.77 o                         
  -3  10  10         78.72         76.75        16.69 o                         
  -2  10  10        865.49        939.10        58.92 o                         
  -1  10  10          9.95         11.30         4.88 o                         
   0  10  10         31.25         30.05         9.23 o                         
   1  10  10        191.46        238.93        24.66 o                         
   2  10  10          6.47          6.54         6.39 o                         
   3  10  10         44.76         45.53         9.00 o                         
   4  10  10         65.89         67.69        20.26 o                         
   5  10  10          0.88          2.51         3.12 o                         
 -10  11  10         31.10         34.66         9.24 o                         
  -9  11  10         16.19         10.94         4.23 o                         
  -8  11  10         63.81         58.81        20.19 o                         
  -7  11  10          5.95         10.59         4.78 o                         
  -6  11  10         38.84         29.35         8.41 o                         
  -5  11  10        109.99        145.32        24.30 o                         
  -4  11  10         32.48         43.81        16.85 o                         
  -3  11  10         25.88         45.25        14.58 o                         
  -2  11  10          3.83         13.68         9.78 o                         
  -1  11  10         32.16         42.30        13.67 o                         
   0  11  10         17.25         19.85         7.53 o                         
   1  11  10         98.43         89.86        15.90 o                         
   2  11  10          4.46          5.52         4.08 o                         
   3  11  10         27.25         29.91         8.81 o                         
   4  11  10          2.31          2.53         3.21 o                         
  -9  12  10         56.17         35.67        14.97 o                         
  -8  12  10         39.98         16.09         7.71 o                         
  -7  12  10         29.80         30.97         8.69 o                         
  -6  12  10        494.62        584.75        63.66 o                         
  -5  12  10        208.17        261.72        34.10 o                         
  -4  12  10        170.11        214.23        30.56 o                         
  -3  12  10         53.89         72.09        18.09 o                         
  -2  12  10        210.77        204.08        29.96 o                         
  -1  12  10         32.74         37.05        11.65 o                         
   0  12  10        201.10        218.00        24.80 o                         
   1  12  10        121.48        112.57        18.02 o                         
   2  12  10          6.34          4.95         3.45 o                         
   3  12  10         26.32         18.76        13.18 o                         
  -9  13  10          6.55          0.29         2.63 o                         
  -8  13  10         47.23         34.12        16.72 o                         
  -7  13  10          3.72          3.76         5.41 o                         
  -6  13  10          1.99         11.73        10.01 o                         
  -5  13  10         54.16         68.37        18.42 o                         
  -4  13  10         31.72         48.59        16.62 o                         
  -3  13  10         14.40         25.70        12.95 o                         
  -2  13  10         37.77         31.04        14.20 o                         
  -1  13  10          0.07          1.28         5.64 o                         
   0  13  10         30.55         45.32        12.44 o                         
   1  13  10          1.54          9.40         6.21 o                         
   2  13  10          3.00          3.63         3.20 o                         
   3  13  10         33.40         28.52         9.24 o                         
  -8  14  10         15.77          7.89         5.59 o                         
  -7  14  10         49.85         12.99         7.68 o                         
  -6  14  10        142.36         94.72        50.42 o                         
  -5  14  10        250.26        233.60        71.26 o                         
  -4  14  10         78.51         79.27        19.42 o                         
  -3  14  10        320.66        403.06        43.65 o                         
  -2  14  10        171.08        209.80        31.41 o                         
  -1  14  10          1.38          0.02         6.51 o                         
   0  14  10         31.34         38.30        10.44 o                         
   1  14  10         27.69         38.38        11.62 o                         
   2  14  10          0.12         -0.66         2.79 o                         
  -7  15  10          3.54          1.96         4.33 o                         
  -6  15  10         13.72          2.47         3.24 o                         
  -5  15  10          0.05          0.78         1.56 o                         
  -4  15  10         10.59          5.96         5.67 o                         
  -3  15  10         17.22         23.79        10.05 o                         
  -2  15  10         32.19         41.35        11.80 o                         
  -1  15  10          0.16          9.07         4.89 o                         
   0  15  10         32.13         41.59        12.55 o                         
   1  15  10         11.88         16.35         6.96 o                         
  -5  16  10         64.92         32.14        10.08 o                         
  -4  16  10         34.61         16.76         8.76 o                         
  -3  16  10        179.20        126.59        25.43 o                         
  -2  16  10         24.57         24.40        11.64 o                         
  -1  16  10          7.44          4.70         6.50 o                         
 -12   1  11         16.08          8.26         5.98 o                         
 -11   1  11         53.12         31.41        14.24 o                         
 -10   1  11         33.93         41.36         7.24 o                         
  -9   1  11          1.26          6.41         2.73 o                         
  -8   1  11         66.34         65.65         7.95 o                         
  -7   1  11        622.02        633.92        38.81 o                         
  -6   1  11         19.39         22.51         6.39 o                         
  -5   1  11         13.99         15.84        15.95 o                         
  -4   1  11         65.72         71.43        15.04 o                         
  -3   1  11          6.88          9.32         4.43 o                         
  -2   1  11         27.72         24.18         7.72 o                         
  -1   1  11        133.39        169.06        24.07 o                         
   0   1  11         62.70         77.77        16.89 o                         
   1   1  11         32.47         44.17        13.54 o                         
   2   1  11         38.47         28.80        11.50 o                         
   3   1  11         73.07         70.67        13.13 o                         
   4   1  11          0.05          7.36         4.50 o                         
   5   1  11         14.42         13.96         4.64 o                         
 -12   2  11         17.51          4.41         2.89 o                         
 -11   2  11        157.98        150.52        37.13 o                         
 -10   2  11         60.48         65.19        12.80 o                         
  -9   2  11          3.04         11.30         4.44 o                         
  -8   2  11         20.44         32.28         7.25 o                         
  -7   2  11        415.84        466.38        33.52 o                         
  -6   2  11        413.52        471.48        27.38 o                         
  -5   2  11         67.85        106.07        18.43 o                         
  -4   2  11          4.47          2.99         2.51 o                         
  -3   2  11         17.66         16.55         4.74 o                         
  -2   2  11         44.30         58.55        13.48 o                         
  -1   2  11         99.23        124.29        20.35 o                         
   0   2  11         73.48         76.56        16.59 o                         
   1   2  11         91.53         93.55        19.28 o                         
   2   2  11        364.54        458.31        42.03 o                         
   3   2  11         97.25        104.24        20.37 o                         
   4   2  11         33.16         35.59         9.27 o                         
   5   2  11         18.70         14.18         6.73 o                         
 -12   3  11          4.46          0.28         2.17 o                         
 -11   3  11         13.91          9.05         4.29 o                         
 -10   3  11        242.76        264.92        39.69 o                         
  -9   3  11          0.77          8.93         4.24 o                         
  -8   3  11          7.90         16.78         5.42 o                         
  -7   3  11         16.25         12.41         5.81 o                         
  -6   3  11        118.15        115.43        15.78 o                         
  -5   3  11         19.14          7.11         3.87 o                         
  -4   3  11        110.75        108.63        12.35 o                         
  -3   3  11          6.65          9.23         4.35 o                         
  -2   3  11         69.34         50.17         9.33 o                         
  -1   3  11         38.17         37.87        12.85 o                         
   0   3  11         22.38          8.53        11.23 o                         
   1   3  11         22.79         33.00        12.19 o                         
   2   3  11         42.80         32.33        11.87 o                         
   3   3  11        129.50        128.63        22.85 o                         
   4   3  11         15.46         25.20         8.17 o                         
   5   3  11         10.43          8.45         4.43 o                         
 -12   4  11          0.25          0.22         1.73 o                         
 -11   4  11         38.52         28.38         7.39 o                         
 -10   4  11          0.01          0.12         1.32 o                         
  -9   4  11         47.02         55.51         8.76 o                         
  -8   4  11        216.09        251.55        18.80 o                         
  -7   4  11         33.43         40.08         7.25 o                         
  -6   4  11        140.20        156.05        18.42 o                         
  -5   4  11         12.17          3.90         4.05 o                         
  -4   4  11        471.41        440.21        35.69 o                         
  -3   4  11        410.07        390.71        25.57 o                         
  -2   4  11         26.06         12.49         5.12 o                         
  -1   4  11         74.80         84.35        12.83 o                         
   0   4  11         23.31         29.78         8.69 o                         
   1   4  11        164.16        203.82        27.83 o                         
   2   4  11         31.76         27.74        11.08 o                         
   3   4  11         48.86         54.82        15.67 o                         
   4   4  11          0.03          6.79         5.37 o                         
   5   4  11          3.69         16.22         7.33 o                         
 -11   5  11          5.77          3.87         5.00 o                         
 -10   5  11          4.85          9.64         4.95 o                         
  -9   5  11         57.31         67.06         9.99 o                         
  -8   5  11        113.74        107.34        12.19 o                         
  -7   5  11          4.70         10.31         5.43 o                         
  -6   5  11        266.84        268.42        23.96 o                         
  -5   5  11          8.45         12.25         6.59 o                         
  -4   5  11        125.52        124.80        15.27 o                         
  -3   5  11        255.28        291.59        31.04 o                         
  -2   5  11         49.16         52.58        10.43 o                         
  -1   5  11          0.06         -0.76         2.50 o                         
   0   5  11        128.50        138.82        17.52 o                         
   1   5  11        189.33        217.48        22.97 o                         
   2   5  11         36.82         48.50        13.53 o                         
   3   5  11         32.35         28.63         9.83 o                         
   4   5  11          1.37          3.48         4.18 o                         
   5   5  11         27.65         37.17        10.64 o                         
 -11   6  11         55.06         37.11        17.27 o                         
 -10   6  11          0.04          1.75         2.53 o                         
  -9   6  11         23.15         17.70         6.72 o                         
  -8   6  11         53.07         58.95         9.41 o                         
  -7   6  11         21.11         32.58         7.21 o                         
  -6   6  11        368.29        373.80        36.87 o                         
  -5   6  11        367.86        397.61        37.78 o                         
  -4   6  11       1285.01       1332.06        68.03 o                         
  -3   6  11        232.78        244.99        21.91 o                         
  -2   6  11        142.98        166.22        18.29 o                         
  -1   6  11          0.62          1.32         4.04 o                         
   0   6  11         11.28         23.14         7.24 o                         
   1   6  11         10.40         18.62         7.89 o                         
   2   6  11         35.46         42.48        11.24 o                         
   3   6  11         77.09         90.75        15.74 o                         
   4   6  11          0.59          0.89         2.07 o                         
   5   6  11          3.65         -1.77         2.73 o                         
 -11   7  11         21.63         12.80         5.60 o                         
 -10   7  11         39.23         27.95        10.41 o                         
  -9   7  11         25.77         26.36         7.37 o                         
  -8   7  11          2.63          3.54         2.94 o                         
  -7   7  11          0.67          7.51         5.20 o                         
  -6   7  11        483.73        411.23        56.27 o                         
  -5   7  11          2.46          5.92         2.90 o                         
  -4   7  11         31.23         48.77        14.51 o                         
  -3   7  11         19.15         17.16         5.25 o                         
  -2   7  11        135.44        139.55        17.27 o                         
  -1   7  11        276.51        287.17        25.49 o                         
   0   7  11         14.37         20.73         7.71 o                         
   1   7  11         10.47         16.03         6.75 o                         
   2   7  11          1.36          0.84         4.06 o                         
   3   7  11         21.81         30.57         8.76 o                         
   4   7  11          1.06          0.16         3.02 o                         
 -10   8  11         69.40         49.67        13.33 o                         
  -9   8  11          5.20          2.68         2.76 o                         
  -8   8  11         41.01         41.20         7.69 o                         
  -7   8  11         85.66         69.54        13.45 o                         
  -6   8  11         23.23         13.66         4.36 o                         
  -5   8  11          1.20          0.94         3.05 o                         
  -4   8  11        115.08        140.52        23.79 o                         
  -3   8  11         30.78         25.13        12.37 o                         
  -2   8  11         46.40         54.90        11.83 o                         
  -1   8  11        135.77        147.84        18.82 o                         
   0   8  11          1.47          2.08         3.90 o                         
   1   8  11         17.80         22.44         8.51 o                         
   2   8  11          6.67         10.72         7.91 o                         
   3   8  11          0.62          3.99         2.55 o                         
   4   8  11          8.83         14.39         7.83 o                         
 -10   9  11         15.65         15.54         9.18 o                         
  -9   9  11         22.76         12.96         6.28 o                         
  -8   9  11          1.23          1.70         1.98 o                         
  -7   9  11          0.03          0.49         1.66 o                         
  -6   9  11          6.43          7.81        10.31 o                         
  -5   9  11          6.26         -1.45         6.84 o                         
  -4   9  11          9.54          3.97         4.80 o                         
  -3   9  11          5.62         14.60         6.34 o                         
  -2   9  11          0.33         -1.26         2.87 o                         
  -1   9  11         24.30         23.43         8.45 o                         
   0   9  11          0.38         12.93         6.57 o                         
   1   9  11         90.09         96.36        16.48 o                         
   2   9  11          1.79          5.85         5.38 o                         
   3   9  11          0.44          0.40         1.43 o                         
   4   9  11         12.11          9.94         5.16 o                         
 -10  10  11         63.83         39.04        10.22 o                         
  -9  10  11          0.41          1.57         2.91 o                         
  -8  10  11          4.37         -0.38         2.35 o                         
  -7  10  11          8.70          8.46         5.18 o                         
  -6  10  11          0.34         -0.93         6.73 o                         
  -5  10  11         49.57         47.44        13.86 o                         
  -4  10  11          4.92          0.98         4.57 o                         
  -3  10  11          7.97         11.67         7.87 o                         
  -2  10  11          3.02          3.43         5.66 o                         
  -1  10  11          1.33          0.63         2.03 o                         
   0  10  11         51.86         36.89        10.63 o                         
   1  10  11         36.92         44.07        11.31 o                         
   2  10  11          1.36          4.28         4.94 o                         
   3  10  11          2.10          0.52         2.17 o                         
  -9  11  11         39.89         28.70        12.38 o                         
  -8  11  11          9.09          2.88         2.93 o                         
  -7  11  11         88.76         66.13        25.39 o                         
  -6  11  11         12.23         21.17        10.49 o                         
  -5  11  11          0.70          6.51         7.00 o                         
  -4  11  11          8.80          8.06         6.29 o                         
  -3  11  11         10.03         10.44         6.59 o                         
  -2  11  11          0.05         13.71         8.33 o                         
  -1  11  11         23.83         33.86        11.23 o                         
   0  11  11          0.04          2.59         5.46 o                         
   1  11  11         19.54         27.23         8.87 o                         
   2  11  11          1.65          3.55         3.53 o                         
   3  11  11          2.97          7.84         4.23 o                         
  -8  12  11         35.21         22.47        16.17 o                         
  -7  12  11          2.55          4.42        13.24 o                         
  -6  12  11          1.88          5.91         4.86 o                         
  -5  12  11         73.14        110.11        22.81 o                         
  -4  12  11         28.25         43.78        14.04 o                         
  -3  12  11         27.28         21.11        10.22 o                         
  -2  12  11         53.24         59.20        17.45 o                         
  -1  12  11         82.93         95.19        16.74 o                         
   0  12  11         27.07         36.01        10.59 o                         
   1  12  11         36.35         38.27        10.32 o                         
   2  12  11         12.94         11.25         4.37 o                         
  -7  13  11         71.92         42.69        38.39 o                         
  -6  13  11        126.50         98.60        38.44 o                         
  -5  13  11          0.46          3.17        12.76 o                         
  -4  13  11         56.78         52.14        16.41 o                         
  -3  13  11          0.23         -1.34         5.03 o                         
  -2  13  11         22.84         27.77        11.74 o                         
  -1  13  11          0.98          1.00         4.21 o                         
   0  13  11          4.65          5.36         4.12 o                         
   1  13  11          6.39         13.81         7.13 o                         
  -6  14  11         33.22         13.68        18.81 o                         
  -5  14  11         73.97         77.03        27.23 o                         
  -4  14  11         60.12         34.03        28.12 o                         
  -3  14  11         11.22         13.74        10.13 o                         
  -2  14  11         29.20         30.73        12.70 o                         
  -1  14  11         65.36         69.73        15.04 o                         
   0  14  11         41.20         45.98        12.68 o                         
  -4  15  11         36.79         40.03        27.50 o                         
  -3  15  11          3.69          7.52        10.84 o                         
  -2  15  11         15.18         21.41         8.62 o                         
 -11   0  12         99.70         91.92        77.84 o                         
 -10   0  12        110.29        119.39        55.74 o                         
  -9   0  12         25.31         43.46        13.69 o                         
  -8   0  12          2.76          5.68         3.74 o                         
  -7   0  12          0.01          1.05         2.71 o                         
  -6   0  12        487.48        582.15        66.66 o                         
  -5   0  12         80.87        136.41        31.76 o                         
  -4   0  12          2.34         -2.03         8.04 o                         
  -3   0  12        596.12        658.63        68.98 o                         
  -2   0  12         36.21         23.77        17.14 o                         
  -1   0  12        898.45        998.60        87.23 o                         
   0   0  12          4.01          1.02         4.26 o                         
   1   0  12         43.16         50.10        21.64 o                         
   2   0  12        147.65        181.38        40.66 o                         
   3   0  12          0.72          9.78        14.09 o                         
   4   0  12          0.22          5.42         8.41 o                         
 -11   1  12         16.36         18.85        10.42 o                         
 -10   1  12        114.43        145.97        36.34 o                         
  -9   1  12          2.67         18.75         7.21 o                         
  -8   1  12         39.05         47.82        10.33 o                         
  -7   1  12        147.61        179.04        18.96 o                         
  -6   1  12          0.30          4.54         3.81 o                         
  -5   1  12        218.20        240.25        29.74 o                         
  -4   1  12         41.52         59.59        15.03 o                         
  -3   1  12          9.44         13.65        10.49 o                         
  -2   1  12        322.53        333.52        34.84 o                         
  -1   1  12        372.51        435.77        40.97 o                         
   0   1  12        103.22        155.07        24.90 o                         
   1   1  12          3.22          4.18         5.22 o                         
   2   1  12         16.21         36.53        15.07 o                         
   3   1  12          6.02          6.77         6.21 o                         
   4   1  12         12.08         25.34         8.85 o                         
 -11   2  12         28.13         14.49        13.65 o                         
 -10   2  12         60.09         48.79        16.72 o                         
  -9   2  12        170.18        189.62        16.71 o                         
  -8   2  12          7.00          3.60         3.76 o                         
  -7   2  12         20.16         26.60         6.50 o                         
  -6   2  12        191.25        205.90        26.74 o                         
  -5   2  12         16.73          6.24        13.82 o                         
  -4   2  12        216.11        223.40        28.08 o                         
  -3   2  12        534.63        570.76        45.63 o                         
  -2   2  12        138.09        164.24        25.63 o                         
  -1   2  12        141.73        154.71        25.45 o                         
   0   2  12         30.63         37.89        14.35 o                         
   1   2  12          1.49          4.73         7.69 o                         
   2   2  12          0.59          1.90         4.54 o                         
   3   2  12         26.94         19.04        11.20 o                         
   4   2  12          0.42          4.54         3.40 o                         
 -11   3  12          3.20          1.68         3.17 o                         
 -10   3  12          2.66          2.15         3.50 o                         
  -9   3  12         34.57         41.87         7.99 o                         
  -8   3  12        105.90         99.15        11.95 o                         
  -7   3  12         13.95         22.21         6.43 o                         
  -6   3  12         46.07         57.24        12.42 o                         
  -5   3  12         95.30        102.92        19.52 o                         
  -4   3  12        153.09        186.74        31.44 o                         
  -3   3  12          6.63         17.09        10.09 o                         
  -2   3  12        129.72        151.74        24.47 o                         
  -1   3  12        418.99        548.24        46.51 o                         
   0   3  12        384.56        483.54        44.21 o                         
   1   3  12        112.74        129.40        26.96 o                         
   2   3  12        358.79        438.56        43.90 o                         
   3   3  12        145.09        170.30        28.09 o                         
   4   3  12          4.74          6.37         3.65 o                         
 -11   4  12        107.06         75.65        14.44 o                         
 -10   4  12         65.24         61.14        17.69 o                         
  -9   4  12        145.34        169.28        20.51 o                         
  -8   4  12          2.68         -0.56         3.20 o                         
  -7   4  12         49.91         60.25        10.48 o                         
  -6   4  12        170.60        164.43        19.72 o                         
  -5   4  12        340.28        334.71        35.29 o                         
  -4   4  12        547.47        569.09        46.27 o                         
  -3   4  12        393.92        440.89        41.07 o                         
  -2   4  12         76.85         78.65        12.59 o                         
  -1   4  12          8.86          6.17         5.31 o                         
   0   4  12        130.14        153.16        37.85 o                         
   1   4  12          5.59          7.24         7.91 o                         
   2   4  12         12.79         27.48        12.56 o                         
   3   4  12          3.74          3.78         7.19 o                         
   4   4  12         19.12         22.31         7.76 o                         
 -11   5  12         17.68          5.41         3.80 o                         
 -10   5  12          6.12          0.20         3.47 o                         
  -9   5  12          1.57          9.38         4.73 o                         
  -8   5  12          4.75          3.62         1.80 o                         
  -7   5  12          3.47          1.96         2.75 o                         
  -6   5  12         72.78         56.39        16.21 o                         
  -5   5  12         50.20         56.50        15.04 o                         
  -4   5  12          9.90          9.83         6.22 o                         
  -3   5  12          8.17         11.26         4.50 o                         
  -2   5  12        119.71        140.21        17.64 o                         
  -1   5  12        382.46        467.63        41.97 o                         
   0   5  12        131.21        146.62        19.21 o                         
   1   5  12        231.03        272.65        34.28 o                         
   2   5  12        163.91        170.04        27.70 o                         
   3   5  12         61.75         44.17        15.81 o                         
   4   5  12         94.23        116.75        22.46 o                         
 -10   6  12        123.68         79.32        17.15 o                         
  -9   6  12        120.96        106.95        13.19 o                         
  -8   6  12         16.84         12.87         4.46 o                         
  -7   6  12        129.64        115.51        25.94 o                         
  -6   6  12         21.54         16.28         9.91 o                         
  -5   6  12          4.45         -3.58         3.82 o                         
  -4   6  12          1.42          3.19         7.07 o                         
  -3   6  12          0.02          1.65         4.77 o                         
  -2   6  12         14.76         16.31         5.87 o                         
  -1   6  12        119.57        141.41        18.48 o                         
   0   6  12          0.43         -3.49         4.55 o                         
   1   6  12          6.14         14.64         7.54 o                         
   2   6  12          5.55          5.51         8.28 o                         
   3   6  12          0.06          8.45         5.47 o                         
 -10   7  12          8.74          4.08         3.36 o                         
  -9   7  12         15.48          9.64         5.96 o                         
  -8   7  12          0.40          4.15         2.32 o                         
  -7   7  12          2.89         10.18         5.42 o                         
  -6   7  12         20.75         30.90         8.75 o                         
  -5   7  12         13.86          3.89         3.17 o                         
  -4   7  12         70.43         83.87        13.61 o                         
  -3   7  12          1.97         -1.88         2.10 o                         
  -2   7  12         61.83         68.01        12.86 o                         
  -1   7  12          7.03         12.79         5.77 o                         
   0   7  12         10.02          6.30         4.13 o                         
   1   7  12        127.86        146.32        20.56 o                         
   2   7  12          8.95         23.57        11.00 o                         
   3   7  12         12.25         12.57         5.03 o                         
 -10   8  12         71.46         38.47        10.08 o                         
  -9   8  12          8.56          6.65         4.05 o                         
  -8   8  12         65.74         49.61        11.19 o                         
  -7   8  12         65.09         72.81        17.64 o                         
  -6   8  12          3.49          7.93         7.79 o                         
  -5   8  12         42.48         54.38        16.29 o                         
  -4   8  12          0.52          1.38         2.58 o                         
  -3   8  12          0.18          4.26         2.51 o                         
  -2   8  12         96.51        103.32        16.42 o                         
  -1   8  12         59.38         66.25        13.54 o                         
   0   8  12         17.87         24.14         8.72 o                         
   1   8  12          0.19          9.67         6.88 o                         
   2   8  12         25.07         24.05         7.84 o                         
   3   8  12          1.27          1.94         5.28 o                         
  -9   9  12          2.86          3.55         2.38 o                         
  -8   9  12          4.42          4.61         3.52 o                         
  -7   9  12         10.20          2.47        10.29 o                         
  -6   9  12         63.35         82.61        19.09 o                         
  -5   9  12         39.20         67.07        17.17 o                         
  -4   9  12         34.88         50.53        15.44 o                         
  -3   9  12         23.83         31.30         9.30 o                         
  -2   9  12         60.32         73.71        14.53 o                         
  -1   9  12          0.10          2.67         5.28 o                         
   0   9  12         10.63         14.35         7.02 o                         
   1   9  12        103.77        107.21        18.18 o                         
   2   9  12         24.93         24.96         9.45 o                         
  -9  10  12          5.26          6.95         4.82 o                         
  -8  10  12        121.31        102.46        29.29 o                         
  -7  10  12         97.46        117.75        30.55 o                         
  -6  10  12         35.93         24.76        10.72 o                         
  -5  10  12        215.95        266.51        34.50 o                         
  -4  10  12         39.77         51.82        16.03 o                         
  -3  10  12         28.22         27.94         9.53 o                         
  -2  10  12        144.46        152.84        21.25 o                         
  -1  10  12        124.79        144.48        20.44 o                         
   0  10  12         31.56         24.16         7.80 o                         
   1  10  12         37.51         51.54        13.38 o                         
   2  10  12         11.36          9.73         7.26 o                         
  -8  11  12          8.48          3.87        12.46 o                         
  -7  11  12          0.96          3.32         4.12 o                         
  -6  11  12          1.12          2.44         5.53 o                         
  -5  11  12        236.08        251.59        34.77 o                         
  -4  11  12          3.05         12.62         9.90 o                         
  -3  11  12         41.95         40.91        14.21 o                         
  -2  11  12        127.84        124.18        19.08 o                         
  -1  11  12          5.06         15.71         8.47 o                         
   0  11  12         25.39         29.09        10.11 o                         
   1  11  12         30.99         44.30        12.76 o                         
  -7  12  12        110.03         73.35        51.05 o                         
  -6  12  12         81.39         66.14        18.62 o                         
  -5  12  12        100.39         88.88        23.45 o                         
  -4  12  12        115.37        120.07        25.06 o                         
  -3  12  12          4.53         10.89        11.42 o                         
  -2  12  12         14.26         18.22         9.10 o                         
  -1  12  12         25.38         21.50         9.17 o                         
   0  12  12          0.18          5.62         5.67 o                         
  -5  13  12         63.41         60.84        28.12 o                         
  -4  13  12         11.83         10.23         6.46 o                         
  -3  13  12         35.49         44.93        15.20 o                         
  -2  13  12         54.62         81.27        17.24 o                         
 -10   1  13          9.12         11.22         4.42 o                         
  -9   1  13          8.23          4.74         5.37 o                         
  -8   1  13         17.31         40.70         8.01 o                         
  -7   1  13          0.01          8.39         7.56 o                         
  -6   1  13          1.32          9.63         8.99 o                         
  -5   1  13         99.77        101.83        19.69 o                         
  -4   1  13          1.77         16.95        10.42 o                         
  -3   1  13          5.05         16.72         9.88 o                         
  -2   1  13          9.42         22.67        11.58 o                         
  -1   1  13         24.46         35.23        13.01 o                         
   0   1  13         25.67         27.31        13.08 o                         
   1   1  13         30.87         38.60        13.89 o                         
   2   1  13         15.17         12.33        10.40 o                         
   3   1  13          1.33         13.25        10.21 o                         
 -10   2  13         39.21         19.57         9.94 o                         
  -9   2  13          0.02          1.35         3.54 o                         
  -8   2  13         30.69         32.05         8.27 o                         
  -7   2  13         28.85         36.65        10.99 o                         
  -6   2  13         51.33         55.41        15.44 o                         
  -5   2  13          0.42          8.24         6.38 o                         
  -4   2  13         22.65         23.76        17.35 o                         
  -3   2  13        142.93        177.91        27.34 o                         
  -2   2  13         30.89         37.44        17.35 o                         
  -1   2  13        187.71        194.06        28.82 o                         
   0   2  13         11.13         22.97        11.68 o                         
   1   2  13          0.41          5.86         8.32 o                         
   2   2  13          0.34          4.58         6.93 o                         
   3   2  13         29.40         39.49        16.11 o                         
 -10   3  13          0.98          1.53         2.48 o                         
  -9   3  13          0.47         -2.37         3.06 o                         
  -8   3  13         18.36          9.88         9.93 o                         
  -7   3  13          9.22         10.21        14.11 o                         
  -6   3  13         28.68         23.88        12.75 o                         
  -5   3  13        177.25        177.81        27.39 o                         
  -4   3  13         10.79         20.29         8.92 o                         
  -3   3  13          1.93         15.92        11.22 o                         
  -2   3  13         35.82         34.56        14.28 o                         
  -1   3  13          0.48         -2.60         5.59 o                         
   0   3  13         13.83         13.09         6.61 o                         
   1   3  13         10.95         16.55        10.33 o                         
   2   3  13         10.64         17.01         9.47 o                         
 -10   4  13         17.90         10.65         4.65 o                         
  -9   4  13          1.53          1.20         4.49 o                         
  -8   4  13         12.40          3.00         1.83 o                         
  -7   4  13         60.29         43.33        14.88 o                         
  -6   4  13        127.84        136.07        23.90 o                         
  -5   4  13         38.89         28.35        12.10 o                         
  -4   4  13          0.01          7.37        10.79 o                         
  -3   4  13         37.18         33.26        12.25 o                         
  -2   4  13          1.97         10.49         8.96 o                         
  -1   4  13          9.00         15.37         8.61 o                         
   0   4  13         50.46         67.22        19.34 o                         
   1   4  13          4.39          8.17         8.93 o                         
   2   4  13         30.72         36.53        14.58 o                         
 -10   5  13         18.18          4.73         2.63 o                         
  -9   5  13         35.55         21.03         6.57 o                         
  -8   5  13          1.50          5.42         5.52 o                         
  -7   5  13         67.98         56.24        14.66 o                         
  -6   5  13        143.35        153.47        25.70 o                         
  -5   5  13          5.73          4.54         6.09 o                         
  -4   5  13        229.52        248.10        33.51 o                         
  -3   5  13         25.79         35.42        14.31 o                         
  -2   5  13         30.82         46.32        13.96 o                         
  -1   5  13         24.64         24.06        11.76 o                         
   0   5  13         46.43         71.17        18.58 o                         
   1   5  13          0.41         -2.49        10.21 o                         
   2   5  13         20.50         36.18        18.09 o                         
  -9   6  13         98.80         44.82        11.09 o                         
  -8   6  13          1.75          1.64         1.30 o                         
  -7   6  13          5.23          9.31         4.98 o                         
  -6   6  13         65.47         64.30        16.58 o                         
  -5   6  13          0.10          7.61         8.37 o                         
  -4   6  13          1.48          7.97         8.01 o                         
  -3   6  13         66.40         81.51        20.38 o                         
  -2   6  13          3.47         16.36        11.97 o                         
  -1   6  13         32.52         44.29        14.14 o                         
   0   6  13         23.52         34.71        14.29 o                         
   1   6  13          0.68         15.66        10.11 o                         
   2   6  13         58.71         56.24        21.90 o                         
  -9   7  13          8.24          6.25         4.14 o                         
  -8   7  13          7.15         12.04         7.81 o                         
  -7   7  13         20.22         25.16        12.01 o                         
  -6   7  13          6.28          8.64         6.87 o                         
  -5   7  13          0.22          7.73         8.23 o                         
  -4   7  13         93.72        120.62        23.82 o                         
  -3   7  13          1.16          5.15         7.53 o                         
  -2   7  13         29.47         38.66        12.85 o                         
  -1   7  13          0.14         13.11         8.18 o                         
   0   7  13         30.01         28.48        16.44 o                         
   1   7  13          0.01          0.59         3.87 o                         
  -8   8  13          5.91         -0.02         2.97 o                         
  -7   8  13         11.02          5.26         5.69 o                         
  -6   8  13         24.16         22.87        10.25 o                         
  -5   8  13          0.09         -2.45         7.84 o                         
  -4   8  13         26.85         29.68        12.78 o                         
  -3   8  13         65.83         79.27        19.91 o                         
  -2   8  13          4.07         16.68        10.12 o                         
  -1   8  13          1.25          2.96         7.36 o                         
   0   8  13          4.39          7.70         8.67 o                         
   1   8  13          9.81         10.89         6.33 o                         
  -8   9  13          0.79          1.55         3.84 o                         
  -7   9  13         13.15         12.52         8.77 o                         
  -6   9  13          2.90          7.32         7.46 o                         
  -5   9  13         78.57         98.10        22.33 o                         
  -4   9  13          5.09          8.87         7.47 o                         
  -3   9  13         18.54         12.02         9.34 o                         
  -2   9  13         33.49         43.63        16.31 o                         
  -1   9  13         15.97         13.62         7.30 o                         
   0   9  13          0.41          2.59         5.71 o                         
  -7  10  13          3.40          0.56         6.15 o                         
  -6  10  13          0.86          4.17         5.22 o                         
  -5  10  13          1.56         -1.28         2.32 o                         
  -4  10  13          1.49         -2.99         4.02 o                         
  -3  10  13          9.60         16.14        10.49 o                         
  -2  10  13         10.36         14.60        10.06 o                         
  -1  10  13         11.11         16.25         7.35 o                         
  -5  11  13          0.89          4.06         5.69 o                         
  -4  11  13          8.30         15.63        10.55 o                         
  -3  11  13          6.47         12.75         9.54 o                         
  -2  11  13          6.87          7.16         4.74 o                         
  -9   0  14          1.54         -1.34         2.03 o                         
  -8   0  14        113.17         95.60        30.74 o                         
  -7   0  14          0.51         10.99        12.30 o                         
  -6   0  14         90.47        116.28        33.79 o                         
  -5   0  14        105.28        134.52        36.64 o                         
  -4   0  14         10.24          5.47        13.46 o                         
  -3   0  14         87.38         95.17        31.17 o                         
  -2   0  14         86.25         82.44        30.01 o                         
  -1   0  14         14.97         31.42        20.82 o                         
   0   0  14          4.83         26.58        18.06 o                         
   1   0  14          0.04          6.92        15.68 o                         
  -9   1  14         17.81          5.99         3.10 o                         
  -8   1  14         14.74         17.61         9.82 o                         
  -7   1  14          0.04          9.53        14.62 o                         
  -6   1  14        220.62        288.45        36.70 o                         
  -5   1  14          1.76         15.24        11.02 o                         
  -4   1  14        187.28        242.72        33.12 o                         
  -3   1  14        171.08        198.82        30.89 o                         
  -2   1  14        307.66        321.39        39.38 o                         
  -1   1  14        185.73        217.51        33.75 o                         
   0   1  14        172.74        202.73        33.46 o                         
   1   1  14         29.03         38.84        14.99 o                         
  -9   2  14          0.39         -2.27         2.27 o                         
  -8   2  14         57.44         27.59        11.67 o                         
  -7   2  14          0.27          4.23         6.25 o                         
  -6   2  14         42.75         49.91        16.67 o                         
  -5   2  14         17.57         25.69        11.67 o                         
  -4   2  14         24.54         47.54        15.38 o                         
  -3   2  14          3.32          4.66         6.83 o                         
  -2   2  14         10.11          5.33         7.21 o                         
  -1   2  14          5.77         12.36         8.67 o                         
   0   2  14          2.32          7.21         7.32 o                         
   1   2  14          1.88         -1.09        11.25 o                         
  -9   3  14         35.54          7.08         7.15 o                         
  -8   3  14         13.23          6.63         4.87 o                         
  -7   3  14          6.62         18.34         8.55 o                         
  -6   3  14         75.14         80.36        23.26 o                         
  -5   3  14         70.42         88.65        21.37 o                         
  -4   3  14         83.62         93.59        21.61 o                         
  -3   3  14        103.95        155.15        27.45 o                         
  -2   3  14          0.45         -3.46         3.46 o                         
  -1   3  14         72.57         80.73        20.77 o                         
   0   3  14        120.45        128.78        26.17 o                         
  -8   4  14          0.01          0.72         2.98 o                         
  -7   4  14          1.13          0.63         5.07 o                         
  -6   4  14         12.14         19.81         9.73 o                         
  -5   4  14          1.86          2.89         8.07 o                         
  -4   4  14          2.64         20.44        12.97 o                         
  -3   4  14         15.07         16.97        11.53 o                         
  -2   4  14          0.14         12.29        10.59 o                         
  -1   4  14         45.04         56.13        18.16 o                         
   0   4  14          8.92          7.48         7.60 o                         
  -8   5  14          0.84          2.63         4.11 o                         
  -7   5  14         35.82         39.25        14.05 o                         
  -6   5  14         23.85         43.76        21.44 o                         
  -5   5  14        137.41        141.85        27.66 o                         
  -4   5  14        147.42        186.20        30.98 o                         
  -3   5  14          4.32         14.54        10.01 o                         
  -2   5  14          0.08          3.45         7.01 o                         
  -1   5  14          7.41          3.15         9.42 o                         
   0   5  14         45.84         65.16        19.23 o                         
  -7   6  14         83.05         73.12        19.89 o                         
  -6   6  14         44.57         58.87        17.60 o                         
  -5   6  14          0.05         15.18        10.21 o                         
  -4   6  14         55.72         72.83        19.28 o                         
  -3   6  14         11.42          4.90         6.63 o                         
  -2   6  14          3.06          2.73        10.96 o                         
  -1   6  14          0.34          1.88         4.09 o                         
  -7   7  14         52.01         46.23        15.52 o                         
  -6   7  14          0.67          0.08         2.32 o                         
  -5   7  14         22.88         36.75        14.50 o                         
  -4   7  14         35.72         56.99        18.04 o                         
  -3   7  14          0.28         -1.06         4.91 o                         
  -2   7  14         78.71         83.92        22.15 o                         
  -1   7  14         26.18         35.09        14.59 o                         
  -6   8  14         20.26         17.43        10.58 o                         
  -5   8  14          4.31          7.70         7.73 o                         
  -4   8  14         43.07         49.27        17.28 o                         
  -3   8  14          0.62          2.19         2.02 o                         
  -2   8  14          0.40          5.62         7.04 o                         
  -6   1  15         35.76         38.44        14.65 o                         
  -5   1  15          0.08          4.92         7.76 o                         
  -4   1  15          1.24          3.49         4.70 o                         
  -3   1  15          4.16         15.09        10.81 o                         
  -2   1  15         37.65         46.42        16.93 o                         
  -6   2  15          1.60          2.83         6.61 o                         
  -5   2  15          8.10         11.66         7.09 o                         
  -4   2  15          5.63          5.64         3.28 o                         
  -3   2  15         52.39         73.50        20.41 o                         
  -6   3  15          5.27          9.97         8.84 o                         
  -5   3  15          1.33          4.70         6.26 o                         
  -4   3  15          7.10         25.53        12.80 o                         
  -3   3  15         52.84         60.46        18.39 o                         
  -5   4  15          8.62          1.77        10.70 o                         
  -4   4  15         12.98         25.22        13.52 o                         
                                                                                
